# Supplementary material for: Phenotypic diversity and genotypic flexibility of Burkholderia cenocepacia during long-term chronic infection of cystic fibrosis lungs
Source: Genome Res. 2017 Apr;27(4):650–62. doi: 10.1101/gr.213363.116 (PMC5378182; doi:10.1101/gr.213363.116)
Supplement: Supplemental Material [file supp_gr.213363.116_Supplemental_FigureS6_logistic_growth_SCFM.csv]

annotation	well_alias	MaxGrowth	MaxRate	LagLength
Bcc001	B03	0.38635221010195	2.22472198527265e-05	8875.22956688544
Bcc001	B04	0.389791767914636	2.21693684296136e-05	8491.71865954521
Bcc001	B05	0.386302596185028	2.24077391481059e-05	8811.01009024098
Bcc001	B06	0.378616072636915	2.10077881281189e-05	8485.54177054842
Bcc002	C03	NA	NA	NA
Bcc002	C04	NA	NA	NA
Bcc002	C05	NA	NA	NA
Bcc002	C06	NA	NA	NA
Bcc003	D03	0.385152950020743	1.98648745254401e-05	7089.09623739881
Bcc003	D04	0.382482403976944	1.97792442567285e-05	6873.25355066344
Bcc003	D05	0.369937900901091	1.84678804684343e-05	6850.9479615539
Bcc003	D06	0.351115861650093	1.59328493505715e-05	5888.76535909951
Bcc004	E03	0.413057174542081	2.79112600616747e-05	6863.46173005195
Bcc004	E04	0.4223178679735	2.85348322658067e-05	6986.8809813191
Bcc004	E05	0.434893889895912	2.68584225667744e-05	5852.00534827048
Bcc004	E06	0.409753473563618	2.81142343870416e-05	7217.37772368551
Bcc005	F03	0.391335117654458	1.6414108199085e-05	4472.07295227847
Bcc005	F04	0.394413054343171	1.7176672626724e-05	5159.23502947556
Bcc005	F05	0.396557668777158	1.74415014944432e-05	5537.09004372798
Bcc005	F06	0.393511289093036	1.67511418644341e-05	5144.53004155674
Bcc006	G03	NA	NA	NA
Bcc006	G04	0.281865949270648	6.43598762229723e-06	-1964.49342963221
Bcc006	G05	0.28500130224414	5.97655606302071e-06	-5232.93516612821
Bcc006	G06	0.275716005290272	6.40688845509144e-06	237.72477262457
Bcc007	B08	0.3795198766993	1.43248939094834e-05	9098.87012700425
Bcc007	B09	0.374862753733943	1.41091797866335e-05	8705.43401214588
Bcc007	B10	0.379403797454713	1.48164610241099e-05	9255.75826060265
Bcc007	B11	0.384742385047868	1.48996624960206e-05	8982.10666769029
Bcc008	C08	0.390999139485984	1.5332085957801e-05	8695.59629757565
Bcc008	C09	0.386243293245755	1.52234386047263e-05	8445.49804941855
Bcc008	C10	0.404501484904987	1.55104739526612e-05	8128.25773602631
Bcc008	C11	0.399575005815182	1.60797780443167e-05	9354.09902029569
Bcc009	D08	0.39037317751937	1.78618082769753e-05	12198.7537723155
Bcc009	D09	0.385954753219879	1.73786878695653e-05	11423.2895177958
Bcc009	D10	0.38915300594476	1.65361318759729e-05	10277.9581059514
Bcc009	D11	0.393841617236775	1.91020802555762e-05	12587.2861359947
Bcc010	E08	0.278059165084702	5.88947244707888e-06	-2764.506980008
Bcc010	E09	0.290705681946055	6.95398429130551e-06	672.161259813331
Bcc010	E10	0.285240355913732	5.65894287239549e-06	-4928.32246191809
Bcc010	E11	0.449937653764797	9.60080324340563e-06	9658.25164217114
Bcc011	F08	0.302246212140878	9.50107106170436e-06	4395.31371933824
Bcc011	F09	0.31968259748404	1.0277421609508e-05	5164.2450666176
Bcc011	F10	0.305203843539156	9.75992147582291e-06	4794.14226183932
Bcc011	F11	0.310805036379539	9.64588508135954e-06	4350.53646873503
Bcc012	G08	0.307363670507243	8.72192925175851e-06	1508.26142235345
Bcc012	G09	0.30544622904419	9.25042444388362e-06	2784.18028017773
Bcc012	G10	0.308140009201102	8.35818550076693e-06	161.861555269446
Bcc012	G11	0.311231301348825	1.00060901859319e-05	4574.57802638514
BccJ2315	E02	0.417228165573556	2.76896259857965e-05	3752.94359215771
BccJ2315	E07	0.41777591420953	2.53484276905669e-05	1923.91658108498
BccJ2315	F02	0.368346531665845	1.43607039365558e-05	8808.99731731322
BccJ2315	F07	0.372341591366085	1.38348798590249e-05	8068.31269778583
BccJ2315	G02	0.376476607292089	1.23127041470847e-05	5477.76208574028
BccJ2315	G07	0.379892687198327	1.11165363293356e-05	2589.84328365079
BmC5568	B02	0.393403800092723	1.43852290648238e-05	8790.16984468321
BmC5568	B07	0.370865963612685	1.38354916428245e-05	7502.35795197611
BmC5568	C02	0.398829384210267	1.33394935036019e-05	7720.23771293628
BmC5568	C07	0.357176507232997	1.05054558395862e-05	1347.17656465727
BmC5568	D02	0.408459778795532	2.64332368993293e-05	4604.73700945624
BmC5568	D07	0.402818909093645	2.92243366119515e-05	4324.47290660434
Bcc013	B03	0.476897834944094	2.12799069029561e-05	9563.22366266543
Bcc013	B04	0.480348568880048	2.16385721097e-05	9864.17650148739
Bcc013	B05	0.486747307670342	2.14316804772372e-05	9901.60959808349
Bcc013	B06	0.5164153578014	2.15252545782409e-05	9947.60683584476
Bcc014	C03	0.430584357879643	1.84036018651459e-05	9207.3157091076
Bcc014	C04	0.423206609983764	1.84381956356618e-05	8775.28074890914
Bcc014	C05	0.420715837536894	1.91992778202234e-05	8809.37099063943
Bcc014	C06	0.455252348834511	1.59438895121468e-05	7751.62395969468
Bcc015	D03	0.478465037637893	1.28699662823545e-05	6612.44009120893
Bcc015	D04	0.46842457182942	1.2791418964541e-05	7133.81595265458
Bcc015	D05	0.469893329866467	1.28926827253766e-05	7022.35236110595
Bcc015	D06	0.463991584459729	1.22907460198034e-05	6178.72245525202
Bcc016	E03	0.615090993056022	3.29383288278535e-05	9398.30789718552
Bcc016	E04	0.608529739173028	3.25557287061365e-05	9468.98692586992
Bcc016	E05	0.502002895586708	2.95560126000723e-05	8218.74930296808
Bcc016	E06	0.495407443446413	2.86068171307834e-05	8586.58289163648
Bcc017	F03	0.461050981883839	2.55882471554337e-05	10148.3289067055
Bcc017	F04	0.463196657366434	2.60416039713663e-05	9803.04607809542
Bcc017	F05	0.463945604093953	2.59229726048975e-05	9715.38519548885
Bcc017	F06	0.557780842042639	2.34643506513619e-05	9759.05674709155
Bcc018	G03	0.31850101358143	1.01981792209667e-05	4392.54039980532
Bcc018	G04	0.316924826544539	1.01649123575228e-05	4553.71593139509
Bcc018	G05	0.320413533622226	1.04654294241029e-05	4939.62929792145
Bcc018	G06	0.456111171763973	1.26289974777725e-05	9473.30024633891
Bcc019	B08	0.344974350971873	1.16113425041153e-05	8082.17591999379
Bcc019	B09	0.369629955307082	1.18181871112279e-05	7678.97797731283
Bcc019	B10	0.365430634441929	1.36361526902061e-05	8755.29393069182
Bcc019	B11	0.355977788174833	1.2557412784673e-05	8921.68900294318
Bcc020	C08	0.42552943513011	1.52537931807512e-05	8428.0726046667
Bcc020	C09	0.423201458121822	1.54614486198253e-05	8410.7461462137
Bcc020	C10	0.425612107276148	1.52819194903886e-05	8479.26568211723
Bcc020	C11	0.437818967681344	1.60651157166077e-05	9198.08611062587
Bcc021	D08	0.331937255460283	1.43928180687813e-05	5712.10828811105
Bcc021	D09	0.334642496269587	1.47905921944052e-05	6172.00066734231
Bcc021	D10	0.334156789134643	1.54465893331214e-05	6315.66525000815
Bcc021	D11	0.326148173629779	1.42872604220388e-05	5704.47395085968
Bcc022	E08	0.559872227221756	2.2504514345287e-05	13119.3280701105
Bcc022	E09	0.538069120684296	2.15511913240448e-05	13268.7251286963
Bcc022	E10	0.325677590961686	1.60221226229116e-05	7816.4484358303
Bcc022	E11	0.329192107564148	1.62121107627407e-05	8020.9084135806
Bcc023	F08	0.574984216401254	2.79997659881068e-05	10120.4387409615
Bcc023	F09	0.57372517577354	2.79969033047779e-05	10187.8669474713
Bcc023	F10	0.416640139994513	2.37656101982139e-05	8902.450778615
Bcc023	F11	0.405649732430434	2.30661751416783e-05	8466.09352908382
Bcc024	G08	0.417231386810992	2.501867051792e-05	7710.25413024202
Bcc024	G09	0.415633370371593	2.44505635185993e-05	7456.54342353852
Bcc024	G10	0.416750994739587	2.54193680000563e-05	7704.33332291634
Bcc024	G11	0.419768472194965	2.51005581675248e-05	7771.6012548098
BccJ2315	E02	0.564295534168116	5.08722563695577e-05	6906.58354207934
BccJ2315	E07	0.588926639817362	5.80138484348682e-05	6644.48923033001
BccJ2315	F02	0.352170350851198	1.21928795148364e-05	7818.52204261134
BccJ2315	F07	0.294537436937118	9.74650989803562e-06	3523.43908932266
BccJ2315	G02	0.308545070454368	1.10484553732136e-05	5639.1623347073
BccJ2315	G07	0.29570892766301	1.00819889155398e-05	4020.86526603931
BmC5568	B02	0.349105727946228	1.20858459707997e-05	7808.18827399997
BmC5568	B07	0.318499975788747	9.48066791929428e-06	3623.96119451529
BmC5568	C02	0.412953308175447	1.30029222868308e-05	9900.43426999742
BmC5568	C07	0.325532105455575	9.93203884556913e-06	4271.65557235165
BmC5568	D02	0.544915319872692	4.90000023738324e-05	7213.88238720015
BmC5568	D07	0.553608342324522	5.11391525967693e-05	6519.85248469068
Bcc025	B03	0.488707656496582	2.10127513859349e-05	8480.25531366088
Bcc025	B04	0.414886167135267	2.01889336484736e-05	7522.72537149544
Bcc025	B05	0.416418583787936	2.02177018060736e-05	7458.27756010985
Bcc025	B06	0.463234937116939	2.11608313755706e-05	8196.72623555931
Bcc026	C03	0.468380397278344	2.68100182731089e-05	11351.1372298474
Bcc026	C04	0.472924366725538	2.8292730099943e-05	11529.3907183125
Bcc026	C05	0.471804493208601	2.92468235792446e-05	11290.867050004
Bcc026	C06	0.523990134325444	3.35660653361964e-05	12761.4587780079
Bcc027	D03	0.568470680886591	2.23528476138915e-05	12769.491202029
Bcc027	D04	0.444714097725969	1.95496332087563e-05	10083.4854951895
Bcc027	D05	0.443222436517057	1.9545135781479e-05	10323.9839709722
Bcc027	D06	0.44568844563032	1.93672373001182e-05	10572.07609503
Bcc028	E03	0.406330293981937	1.80873998438286e-05	7345.65072498529
Bcc028	E04	0.408391762679947	1.70408590331301e-05	6665.74383111083
Bcc028	E05	0.395020846540691	1.75011234487832e-05	7084.69954491006
Bcc028	E06	0.389810517571313	1.67121518120439e-05	7064.79273336501
Bcc029	F03	0.555552029083702	3.07788107303045e-05	11285.0790209593
Bcc029	F04	0.337629971266145	1.65871191165824e-05	4853.63011682014
Bcc029	F05	0.339171000039585	1.65216108157719e-05	4861.34315421918
Bcc029	F06	0.338438761240178	1.66188501143548e-05	4889.61620563882
Bcc030	G03	0.397147276799698	2.00685280351455e-05	7875.96615520505
Bcc030	G04	0.395567337196501	1.99193839683075e-05	7640.98212348656
Bcc030	G05	0.392872027802781	1.9895718223266e-05	7623.31704263264
Bcc030	G06	0.524681651065325	2.75028804556708e-05	10900.4331158257
Bcc031	B08	0.463030896981296	2.02902272578857e-05	10017.0723365324
Bcc031	B09	0.463830381572788	2.20321631518092e-05	10965.1027970855
Bcc031	B10	0.461938905409006	2.23782248549259e-05	11040.4988128759
Bcc031	B11	0.45717670338673	2.22418493144102e-05	10799.0088264976
Bcc032	C08	0.461084458127374	2.7987106034912e-05	7543.97711847084
Bcc032	C09	0.464477599645313	2.86445205858469e-05	7518.07324707082
Bcc032	C10	0.459957214381044	2.81871855103949e-05	7524.28980131332
Bcc032	C11	0.464035581722555	2.86473194441992e-05	7437.44156065496
Bcc033	D08	0.373866192254234	1.19307333279997e-05	21403.5707351951
Bcc033	D09	0.370644544804324	1.16114908397e-05	21328.0031037758
Bcc033	D10	0.362829902032614	1.22286256761987e-05	21713.4428914096
Bcc033	D11	0.366876546294429	1.21814016112945e-05	21595.8900602196
Bcc034	E08	0.372367169632048	1.48357671826909e-05	9394.24415970301
Bcc034	E09	0.374462615862151	1.44109049977263e-05	8731.81858052064
Bcc034	E10	0.366618897925654	1.52350109590034e-05	9220.85674390654
Bcc034	E11	0.371077499687166	1.52698108548626e-05	9159.18963673189
Bcc035	F08	0.467173538033484	2.49981762382236e-05	10655.9408688102
Bcc035	F09	0.457509572487881	2.43294849637421e-05	10496.6698851911
Bcc035	F10	0.461786504796481	2.5213914834654e-05	10604.9007074633
Bcc035	F11	0.454399424353956	2.58365911951148e-05	10263.8053146153
Bcc036	G08	0.466242781554903	2.45811104488583e-05	9642.93884712685
Bcc036	G09	0.461846235906481	2.42772912940631e-05	9765.75083802998
Bcc036	G10	0.462167785914487	2.42703474790591e-05	9700.39291554992
Bcc036	G11	0.463298373862194	2.40784002800267e-05	9645.88197670316
BccJ2315	E02	0.415812771159704	3.20817147135562e-05	4307.49184440086
BccJ2315	E07	0.40700850039024	3.22031682467479e-05	4101.4253149916
BccJ2315	F02	0.342601253507782	1.39529436359532e-05	6677.34658528153
BccJ2315	F07	0.35167866958101	1.50255685114735e-05	7686.77186614729
BccJ2315	G02	0.340784992117427	1.39786350453942e-05	6790.74282686146
BccJ2315	G07	0.351726563966038	1.494871305383e-05	7515.95953677681
BmC5568	B02	0.377208480137264	1.4189299686667e-05	7515.02852451349
BmC5568	B07	0.337012554371425	1.36430207211852e-05	6252.06532044543
BmC5568	C02	0.390979161549821	1.433443420095e-05	8056.67905877426
BmC5568	C07	0.345928872153166	1.37788123684509e-05	6071.27010980266
BmC5568	D02	0.416263010315058	3.01232417457561e-05	4666.85233246125
BmC5568	D07	0.409013252527517	3.36717285501806e-05	4329.73736932796
Bcc037	B03	0.440155948100727	1.41222122057941e-05	3523.13127172714
Bcc037	B04	0.433942925364827	1.34344608986318e-05	3360.4596543698
Bcc037	B05	0.432058562009281	1.34276851905781e-05	3371.94810028656
Bcc037	B06	0.4443905994554	1.40843171207277e-05	4033.6202074143
Bcc038	C03	0.470030614555859	1.92108477447031e-05	7211.69422247586
Bcc038	C04	0.474377738339403	1.92727595784982e-05	7447.22709893106
Bcc038	C05	0.420829520843279	2.00234654677053e-05	6326.77211934084
Bcc038	C06	0.43786304903831	1.85895253044669e-05	6719.78553691256
Bcc039	D03	0.53293793935149	2.78758654998331e-05	7888.3210056139
Bcc039	D04	0.532403934198378	2.73006504656086e-05	7848.86372604436
Bcc039	D05	0.526042009849954	2.66183407283673e-05	7845.36076529977
Bcc039	D06	0.528768943503609	2.68287710674916e-05	8216.9197119716
Bcc040	E03	0.599287852597924	3.14114714611209e-05	11369.1354746021
Bcc040	E04	0.603576719625516	3.18492267156472e-05	11615.5301373487
Bcc040	E05	0.604924380771302	3.22995436888224e-05	11582.7074134661
Bcc040	E06	0.605524242038232	3.19559200174608e-05	11691.1222525031
Bcc041	F03	0.601889481885219	3.3162819085009e-05	9975.83487049907
Bcc041	F04	0.601549466659763	3.36891124979437e-05	10312.1178280042
Bcc041	F05	0.595338242244944	3.29890006005888e-05	10352.2520415565
Bcc041	F06	0.592249319284382	3.28943976464935e-05	10435.4493815091
Bcc042	G03	0.590412219644171	3.58287448132045e-05	10669.8260968638
Bcc042	G04	0.586859656441215	3.58808338463934e-05	10513.9732442019
Bcc042	G05	0.588671926775554	3.6688229056957e-05	10587.986857737
Bcc042	G06	0.593479292695806	3.61923915416492e-05	10753.9923465017
Bcc043	B08	0.636702806100547	4.30354296126438e-05	12483.143272863
Bcc043	B09	0.635934117703959	4.27394789929647e-05	12637.918353282
Bcc043	B10	0.635449255777099	4.19753135896425e-05	12235.4874069371
Bcc043	B11	0.627945300753261	4.30832471023684e-05	12391.4023533368
Bcc044	C08	0.64319969615464	3.81577502449265e-05	11044.6190277012
Bcc044	C09	0.64989864060169	3.77216949159138e-05	11157.4420263112
Bcc044	C10	0.695331219810384	3.99312167341885e-05	11469.631183615
Bcc044	C11	0.639228872485794	3.75902599120893e-05	10615.1825438833
Bcc045	D08	0.627066517988266	3.41014290803744e-05	11604.2627600689
Bcc045	D09	0.61878953765164	3.23788235788946e-05	10716.8614649703
Bcc045	D10	0.626524704305345	3.30644846546763e-05	10682.2057386126
Bcc045	D11	0.621880377091258	3.42248202680122e-05	11006.5927904069
Bcc046	E08	0.333550551799012	1.51342818986741e-05	5890.96526974126
Bcc046	E09	NA	NA	NA
Bcc046	E10	0.311990329682786	1.37371618713228e-05	4857.3325574221
Bcc046	E11	0.320362516611771	1.41131616591766e-05	4906.88291339857
Bcc047	F08	0.428635080099248	1.948861753242e-05	11417.6924968615
Bcc047	F09	0.405794512948264	1.79914141875131e-05	10387.3819469463
Bcc047	F10	0.41034161291129	1.83181872772596e-05	10208.1746794393
Bcc047	F11	0.417570527520859	1.9070916305865e-05	10733.5162927084
Bcc048	G08	0.293111258436629	1.63607366616287e-05	1594.43858083828
Bcc048	G09	0.281874707214321	1.58708847112336e-05	1009.64423388434
Bcc048	G10	0.27887418710539	1.57796839188055e-05	996.737055150774
Bcc048	G11	0.284764592356459	1.61724692148098e-05	1074.52452372165
BccJ2315	E02	0.452959610991226	1.68713896589972e-05	8691.68268898668
BccJ2315	E07	0.46243898178727	1.7211969385223e-05	8882.35573651624
BccJ2315	F02	0.464426931926835	1.71421664309034e-05	8683.77026829359
BccJ2315	F07	0.453622858049825	1.73918668535334e-05	9061.16571414269
BccJ2315	G02	0.451814857157536	1.65349443286507e-05	8721.130487024
BccJ2315	G07	0.450591520784258	1.67295876956369e-05	8750.33495387935
BmC5568	B02	0.456489514800796	1.61929016167347e-05	7933.94598400697
BmC5568	B07	0.466390847206126	1.76849411508922e-05	9166.2167484815
BmC5568	C02	0.445063988618462	1.6365269401141e-05	8563.05552131619
BmC5568	C07	0.475382961286668	1.68365302435464e-05	9312.50386454352
BmC5568	D02	0.459735246576903	1.67264799510479e-05	8325.80799088774
BmC5568	D07	0.461306904736916	1.68926600096502e-05	8841.95148730432
Bcc049	B03	0.248795085060557	8.08157808494662e-06	-2764.99855277627
Bcc049	B04	0.244082842928858	7.84268037436117e-06	-2917.66746462009
Bcc049	B05	0.257343168798937	7.97343520526269e-06	-2685.62867234956
Bcc049	B06	0.239650584209373	7.25361974076444e-06	-4385.92350323069
Bcc050	C03	0.467857044190494	2.6438536688228e-05	9767.17485430933
Bcc050	C04	0.470464856923391	2.59751704652621e-05	9176.69630309289
Bcc050	C05	0.446195536577459	2.56185419278977e-05	8959.7692587572
Bcc050	C06	0.559538005226047	3.0054843979528e-05	10677.3343874462
Bcc051	D03	0.300525391729325	1.22858338251527e-05	4320.53374415069
Bcc051	D04	0.303919818813999	1.31110310405528e-05	4447.64864950099
Bcc051	D05	0.293259185633604	1.31061953569889e-05	4588.94031761762
Bcc051	D06	0.281550149339834	1.21077069740261e-05	3672.69295352402
Bcc052	E03	0.184446385096455	7.18772723611777e-06	-3693.27719524264
Bcc052	E04	0.181743930660141	6.81127659043818e-06	-4174.29827341849
Bcc052	E05	0.167819316762355	6.70268811742249e-06	-4527.99679226615
Bcc052	E06	0.170916885149585	6.73406904385225e-06	-4357.20733548195
Bcc053	F03	0.269768934322342	1.08849598973178e-05	1067.45268438809
Bcc053	F04	0.265414657671984	1.08802539220828e-05	1496.57987344642
Bcc053	F05	0.260821525490155	1.10577354460796e-05	1494.52377189843
Bcc053	F06	0.248548204685367	9.99789522417943e-06	422.049887642667
Bcc054	G03	0.267387578720138	1.26188971980003e-05	3057.53304940244
Bcc054	G04	0.26549325337401	1.22724450363013e-05	2624.80378765676
Bcc054	G05	0.245145113692311	1.14383010974565e-05	1563.27078816696
Bcc054	G06	0.248568454278847	1.14409344485239e-05	1793.94686170218
Bcc055	B08	0.34848503652333	1.66054649279116e-05	5257.51737198364
Bcc055	B09	0.34509635350629	1.60497218063618e-05	5230.2618720558
Bcc055	B10	0.338024966889211	1.5077310198418e-05	4765.51855074982
Bcc055	B11	0.335851616973822	1.47439142077798e-05	4416.40303875844
Bcc056	C08	0.267361638386947	8.21063741543366e-06	2101.52682631472
Bcc056	C09	0.273989105759848	8.41550909239705e-06	1841.50077908528
Bcc056	C10	0.254073053704738	7.65322561401339e-06	666.56668005502
Bcc056	C11	0.265298847176567	7.8691214325862e-06	1990.82476543078
Bcc057	D08	0.357297718374638	1.54013290921238e-05	3499.75893253299
Bcc057	D09	0.35080391837783	1.5097775357134e-05	3330.99824920321
Bcc057	D10	0.349405273476363	1.50352609800854e-05	3106.29956511613
Bcc057	D11	0.348713670193855	1.48798981499075e-05	3158.14464758876
Bcc058	E08	0.365057172231558	3.43613686875379e-06	-1498.15626878659
Bcc058	E09	0.141099462770716	1.90986294910521e-06	-27955.3596975848
Bcc058	E10	0.140428170451439	1.91328157529312e-06	-27747.8839774214
Bcc058	E11	0.140433865163385	1.97838166849816e-06	-27044.2151679029
Bcc059	F08	0.260713579124387	4.10107047040239e-06	-8926.22133053884
Bcc059	F09	0.249797906376413	3.9414533389225e-06	-9131.94482499315
Bcc059	F10	0.253717623934203	4.24589816034456e-06	-7763.52675695939
Bcc059	F11	0.255451957545776	4.57693350412795e-06	-5930.11211801971
Bcc060	G08	0.330048731995648	9.09051459432653e-06	11690.7540266044
Bcc060	G09	0.32781887439767	8.89934661488877e-06	11391.4563916427
Bcc060	G10	0.332835904091739	9.12316391284274e-06	11313.0852228981
Bcc060	G11	0.325741730248729	8.94282750218751e-06	11178.305593985
BccJ2315	E02	0.337766204765822	1.09529281090985e-05	4536.79521475027
BccJ2315	E07	0.308380145459754	9.84895160367145e-06	3851.23067227934
BccJ2315	F02	0.31724835098845	1.09636323787975e-05	4966.11528705852
BccJ2315	F07	0.313315660652168	1.06571572189605e-05	3726.30129027389
BccJ2315	G02	0.30742804736145	9.46373256619995e-06	2764.70662033398
BccJ2315	G07	0.308882174934665	1.00302325024123e-05	2917.08435218879
BmC5568	B02	0.343689563035589	1.13279867266693e-05	6138.92336161963
BmC5568	B07	0.294871279222232	9.14813003150811e-06	1951.99520486269
BmC5568	C02	0.347344045733195	1.08204546349755e-05	5708.39437673899
BmC5568	C07	0.314908356655564	1.00268446832496e-05	3835.82151496751
BmC5568	D02	0.332947058642161	1.06603502858755e-05	5789.79519351105
BmC5568	D07	0.313854741191269	1.1005576551708e-05	5150.01124926329
Bcc061	B03	0.259156230848991	9.53733173745689e-06	2595.51820443183
Bcc061	B04	0.253171966104955	8.86824278137814e-06	1106.14777171744
Bcc061	B05	0.286749357076817	1.02464428953289e-05	4241.03339850182
Bcc061	B06	0.28850557059987	1.01359845689168e-05	4560.74080312412
Bcc062	C03	0.317410705238864	8.27295747773121e-06	2241.51162799727
Bcc062	C04	0.310650604921653	7.22964687948202e-06	-731.244255320473
Bcc062	C05	0.313603514931135	5.91585489796719e-06	-4481.39612965018
Bcc062	C06	0.305169747198175	5.26416163621163e-06	-3288.57484153983
Bcc063	D03	0.290059727051905	2.70599346580289e-06	-11872.2152337659
Bcc063	D04	0.316394554323874	2.65890975882682e-06	-11956.3127892047
Bcc063	D05	0.492656150726713	3.17209673447625e-06	3602.80216800795
Bcc063	D06	1.56503427886076	7.69742542635083e-06	63262.2154004154
Bcc064	E03	0.267772879984691	6.36875143455798e-06	-1196.21473216752
Bcc064	E04	0.271518362827093	6.34651095598229e-06	-2831.40891548176
Bcc064	E05	0.283944047605674	6.1032047066919e-06	-5969.4189228142
Bcc064	E06	0.275229250903081	6.72746849106716e-06	126.301756084935
Bcc065	F03	0.263483698423505	4.86000315012283e-06	-4708.68541904381
Bcc065	F04	0.263057823261203	4.56821961705494e-06	-6306.12342021508
Bcc065	F05	0.25959424055737	4.54853530860874e-06	-5898.41391882693
Bcc065	F06	0.258626776425065	4.12247919721796e-06	-8519.74427899615
Bcc066	G03	0.207884652460859	3.60900535720295e-06	-17284.1508570571
Bcc066	G04	0.214400866723296	3.62477938802321e-06	-18580.4999968888
Bcc066	G05	0.317845450212156	3.23912108754902e-06	-22714.1775829192
Bcc066	G06	0.293675400229137	4.15301139125573e-06	-12130.0148564441
Bcc067	B08	0.184008264538238	3.95532835271333e-06	-9690.72896412038
Bcc067	B09	0.1860493087732	3.70152220393386e-06	-11369.5248757377
Bcc067	B10	0.181652994434273	3.91429065714684e-06	-10512.6075405116
Bcc067	B11	0.182841024955373	4.01549946424379e-06	-10117.1185796868
Bcc068	C08	0.300896488701822	1.9653870418181e-06	-31437.8193979987
Bcc068	C09	0.328202004786379	2.82250704150967e-06	-17505.9700216223
Bcc068	C10	0.316580881596938	2.26157421174659e-06	-25557.4881668703
Bcc068	C11	0.309955980549291	2.22166225627655e-06	-23760.060411644
Bcc069	D08	0.298830768440856	9.00212780987147e-06	3100.46059888954
Bcc069	D09	0.288048610864407	1.0112464930415e-05	4051.305426359
Bcc069	D10	0.287336369251292	9.99355061283714e-06	3480.61644621641
Bcc069	D11	0.291935917523564	1.01679903383943e-05	3650.78488913556
Bcc070	E08	0.507419626117363	3.50780750030017e-06	2467.15415898288
Bcc070	E09	0.603919494672686	3.74377246160896e-06	6701.91120712977
Bcc070	E10	0.630125815810699	3.81547902199703e-06	9303.60800213102
Bcc070	E11	2.98666103420969	1.59158318996051e-05	90275.3889365456
Bcc071	F08	0.278652208198757	7.62160958215448e-06	3578.31837013877
Bcc071	F09	0.287474522925378	5.3014573564101e-06	-2951.89797422853
Bcc071	F10	0.279861458551036	6.20585067574812e-06	-754.729372546595
Bcc071	F11	0.283899434450983	7.67384792048438e-06	2552.70650044221
Bcc072	G08	0.269623272505671	4.49030157643338e-06	-4900.71508334547
Bcc072	G09	0.273636367387105	4.46285011591035e-06	-7116.28085513598
Bcc072	G10	0.26750120133057	4.63140736243586e-06	-4980.52078803042
Bcc072	G11	0.268395528243895	4.72090867994584e-06	-4317.31991835453
BccJ2315	E02	0.332429157558625	1.08690633693184e-05	3898.45500759615
BccJ2315	E07	0.303966004717589	6.60182245034147e-06	-8517.73855359854
BccJ2315	F02	0.310104551460627	1.10841020306445e-05	4952.95414300279
BccJ2315	F07	0.292128764664481	9.34951228419661e-06	2542.58440834675
BccJ2315	G02	0.294185791335869	8.74571666128839e-06	757.283161083991
BccJ2315	G07	0.266056682662884	6.08314970905897e-06	-9937.860858165
BmC5568	B02	0.332971478385067	1.0413572430135e-05	4683.42780967871
BmC5568	B07	0.282875458784448	8.78783724637005e-06	1959.7076143095
BmC5568	C02	0.346224161342816	9.67665589558635e-06	3105.1746136705
BmC5568	C07	0.325551303040722	9.95058205038594e-06	1454.81227069424
BmC5568	D02	0.327295711720215	1.09968915324122e-05	5326.60701963605
BmC5568	D07	0.305308092023444	1.04490509898007e-05	4316.45975343299
Bcc073	B03	0.31196068687214	7.35287328711547e-06	160.244669633208
Bcc073	B04	0.319233621059867	8.12293943194643e-06	2120.53052909566
Bcc073	B05	0.309435108635342	7.64882274299123e-06	627.47408800858
Bcc073	B06	0.324752999310965	8.71650441701524e-06	3181.37247468362
Bcc074	C03	0.362864394036986	1.04873704527902e-05	1421.37517592123
Bcc074	C04	0.38853803368918	1.1133670388297e-05	1706.89165286807
Bcc074	C05	0.389268540856892	1.20820410416669e-05	2114.26390557092
Bcc074	C06	0.383345600192802	1.1913583690428e-05	1725.41069338017
Bcc075	D03	0.411395002869444	1.54619040974812e-05	3510.59752105654
Bcc075	D04	0.420331583220714	1.68346517133722e-05	4273.94793198768
Bcc075	D05	0.414276275960422	1.627219371853e-05	4088.2503026476
Bcc075	D06	0.467116685120722	1.52473328228799e-05	3168.02264687921
Bcc076	E03	0.425613549134773	1.44750320077039e-05	5720.30988724243
Bcc076	E04	0.433184906730597	1.48933603364255e-05	5250.6747911436
Bcc076	E05	0.471965833219639	1.38152841834633e-05	5614.65846745719
Bcc076	E06	0.412517276267104	1.58095151014722e-05	5930.96922975095
Bcc077	F03	0.345969757283009	8.69066602366955e-06	1955.64356912069
Bcc077	F04	0.341497249434529	9.57239653758062e-06	3318.73736164686
Bcc077	F05	0.369873999397339	8.95086651174917e-06	2741.26019805637
Bcc077	F06	0.380986563016677	8.80711643362469e-06	2632.71602436167
Bcc078	G03	NA	NA	NA
Bcc078	G04	NA	NA	NA
Bcc078	G05	NA	NA	NA
Bcc078	G06	NA	NA	NA
Bcc079	B08	0.344495271929851	1.26300679199513e-05	-5085.44574935195
Bcc079	B09	0.344589854436405	1.26218843770588e-05	-5256.17014715047
Bcc079	B10	0.347217640815564	1.293122409121e-05	-4732.84200712706
Bcc079	B11	0.304256447603318	1.16048606419894e-05	-6420.00161399643
Bcc080	C08	0.402920392179192	8.50587181007201e-06	7985.36481917939
Bcc080	C09	0.43815327414049	9.13613943400073e-06	9659.69332997959
Bcc080	C10	0.405818496900354	8.27796362219572e-06	7528.94347899839
Bcc080	C11	0.379972875746257	8.82087829996469e-06	7629.1963869239
Bcc081	D08	1.48080485451909	1.30593893870161e-05	50295.6480621421
Bcc081	D09	1.09213619347762	1.04499552785026e-05	41314.5278372836
Bcc081	D10	0.812185428700586	8.47947456230015e-06	32436.7000917928
Bcc081	D11	0.644360050614618	7.69438872852935e-06	27442.3299219405
Bcc082	E08	0.349824395269142	9.48125647461495e-06	2604.13576710459
Bcc082	E09	0.360693261304191	1.04701549561808e-05	3370.34582416438
Bcc082	E10	0.370213043094099	1.1071589101329e-05	3492.32009517963
Bcc082	E11	0.369957182112101	1.13590797834622e-05	3730.69730797412
Bcc083	F08	0.387187683754331	7.08188613484719e-06	-7208.03694953512
Bcc083	F09	0.392204712412892	6.59961226646311e-06	-8101.12284067414
Bcc083	F10	0.333816701478032	9.8721605703666e-06	-2244.2356234351
Bcc083	F11	0.340159012247145	1.12142011799057e-05	-1227.44722031289
Bcc084	G08	0.307152271969064	4.31047324874653e-06	-13698.3020467173
Bcc084	G09	0.313363794335053	4.55987365034844e-06	-11888.8468586315
Bcc084	G10	0.302722203600495	4.45914176243818e-06	-13447.2700029738
Bcc084	G11	0.295869005221917	4.19310926915324e-06	-15610.4528974796
BccJ2315	E02	0.343778705623922	2.01749272399529e-05	1668.77335384566
BccJ2315	E07	0.330784619843124	2.05122772536879e-05	1541.31095449953
BccJ2315	F02	0.268583907044993	6.88743315237589e-06	551.928207781924
BccJ2315	F07	0.310621048752034	8.61452661853837e-06	4323.60954993358
BccJ2315	G02	0.301047106672861	7.39209734313913e-06	1909.21847453017
BccJ2315	G07	0.315063300075506	8.55430904060667e-06	3844.80439272391
BmC5568	B02	0.329457669059719	9.43549268371121e-06	6779.12144076644
BmC5568	B07	0.309736358354736	8.50385524365642e-06	4341.23674225825
BmC5568	C02	0.342715070824083	9.20771781184586e-06	6337.68753225388
BmC5568	C07	0.324931657739683	8.89180432125749e-06	4581.83283208523
BmC5568	D02	0.359425621369084	1.56303892640489e-05	206.159690329476
BmC5568	D07	0.332064626238379	2.04841390331918e-05	1783.58817351518
Bcc085	B03	0.299502986752091	3.73306680164151e-06	-15931.4729571767
Bcc085	B04	0.297009814751568	3.5664659005337e-06	-16304.9839017098
Bcc085	B05	0.287448106541871	2.88249407462789e-06	-24734.8107551408
Bcc085	B06	0.335163846350214	3.27385265969444e-06	-18073.3477602469
Bcc086	C03	0.391433625956271	1.03272031779546e-05	-3851.19812416905
Bcc086	C04	0.391459972822041	1.3307919663733e-05	1760.71654329816
Bcc086	C05	0.36989229203795	9.36282947878247e-06	-6344.2869965575
Bcc086	C06	0.359256212913522	1.12465447240696e-05	500.053173966859
Bcc087	D03	0.336484318547175	8.44054055497828e-06	-683.539732567373
Bcc087	D04	0.342747236154408	9.26422976459997e-06	1097.72962298786
Bcc087	D05	0.344755395324692	9.42743643047687e-06	1771.86804006852
Bcc087	D06	0.358542443933012	9.73071045897534e-06	2271.29119669812
Bcc088	E03	0.342305913225255	9.5091288319534e-06	-2573.96103912854
Bcc088	E04	0.347792054741307	9.77163457696254e-06	-2482.23696561037
Bcc088	E05	0.358617494415977	9.20428226813158e-06	-4746.77207904871
Bcc088	E06	0.350068457175856	9.55812014873981e-06	-1613.69542523184
Bcc089	F03	0.37019589333687	2.01108105194684e-05	2307.23365819884
Bcc089	F04	0.365536253772297	2.09445993483067e-05	2514.275022105
Bcc089	F05	0.366416974057061	2.03238018968628e-05	1872.52666267157
Bcc089	F06	0.362652204416159	2.10207718677521e-05	1993.91044945081
Bcc090	G03	0.217301571791272	1.85269277350745e-05	-1130.35305609253
Bcc090	G04	0.221180648832035	1.97815037751682e-05	-790.323389677047
Bcc090	G05	0.226206172574526	1.87705573232334e-05	-1431.25518459997
Bcc090	G06	0.217748738236038	1.92675780619318e-05	-747.746033382422
Bcc091	B08	1.18719293000822	9.58614379377354e-06	45587.5689427039
Bcc091	B09	1.09263775346961	8.29324514789097e-06	42879.4154075818
Bcc091	B10	1.20889115327906	8.99673012471701e-06	46799.1656569653
Bcc091	B11	0.988210642978002	7.77486609459219e-06	38764.0587751115
Bcc092	C08	0.33558897598721	1.0833684902828e-05	9450.0724351817
Bcc092	C09	0.326200296357859	1.01798045224808e-05	6883.91801620549
Bcc092	C10	0.322863225802948	1.01869914957976e-05	7216.84237392559
Bcc092	C11	0.309099962861239	9.2955325670374e-06	6155.01361483312
Bcc093	D08	0.332460021523316	8.39962343874689e-06	1891.28027130787
Bcc093	D09	0.332516870715742	8.49054428198833e-06	2014.04588324305
Bcc093	D10	0.33009786910611	8.49548779035791e-06	1732.96098124104
Bcc093	D11	0.339229499571679	8.77307175729918e-06	1999.60125170938
Bcc094	E08	0.420338345487796	1.56311732768323e-05	7582.26484194902
Bcc094	E09	0.419364604617833	1.62576757185827e-05	7953.65420449174
Bcc094	E10	0.421963962511196	1.59404497571813e-05	7254.94581623409
Bcc094	E11	0.427443444637299	1.70272289658508e-05	8182.15794067668
Bcc095	F08	0.459582832045213	1.88318082854869e-05	6981.49640644688
Bcc095	F09	0.457082841294036	1.81143878424298e-05	5549.77885496375
Bcc095	F10	0.450126380392349	1.80470757350095e-05	6464.69054386862
Bcc095	F11	0.470731329210328	1.92555885084824e-05	6679.82393085594
Bcc096	G08	0.386178992449262	1.10884870422487e-05	9231.66869176717
Bcc096	G09	0.387029616605235	1.10375362037277e-05	8475.27795936782
Bcc096	G10	0.390528777840452	1.11281378346594e-05	8106.72953999698
Bcc096	G11	0.385107472228656	1.14062821935651e-05	8716.16321857555
BccJ2315	E02	0.348771370257932	2.17855909221735e-05	1565.57782251451
BccJ2315	E07	0.345004439917203	1.65635048977248e-05	-3078.71017635817
BccJ2315	F02	0.316778042096674	7.27050057366122e-06	2477.00680838898
BccJ2315	F07	0.267966265242108	6.77054785265971e-06	721.704996544428
BccJ2315	G02	0.32406610823098	7.01888956777729e-06	790.746487111493
BccJ2315	G07	0.297233407371838	7.38855835581925e-06	370.623506738666
BmC5568	B02	0.337106157240841	8.40310720298392e-06	4833.82898277096
BmC5568	B07	0.268614577968143	6.54022194161771e-06	458.654616278325
BmC5568	C02	0.348546367194465	9.05788714374525e-06	5472.09344937983
BmC5568	C07	0.294483637008089	6.90546455966202e-06	199.631080607592
BmC5568	D02	0.328096949589229	1.83699778737872e-05	1788.07552903754
BmC5568	D07	0.335389947094614	2.16407729313246e-05	1445.56452336962
Bcc097	B03	0.511361612873493	1.95260382649855e-05	8270.6623254092
Bcc097	B04	0.510805448542682	1.91162450141223e-05	8329.49645963562
Bcc097	B05	0.497783409687071	1.82149754822458e-05	8071.27736072704
Bcc097	B06	0.492933239970948	1.6749962336017e-05	7486.52481130914
Bcc098	C03	0.530933045765052	1.18334727517175e-05	7612.96653962255
Bcc098	C04	0.523926352206721	1.1302136640388e-05	7267.46392231805
Bcc098	C05	0.52199237064085	1.00755290010433e-05	6433.70413467265
Bcc098	C06	0.533176947336855	9.4120604418989e-06	5924.33703658934
Bcc099	D03	0.495184177281394	1.97073220218426e-05	9721.00948603923
Bcc099	D04	0.505098418380065	2.04338723565135e-05	9896.31417987379
Bcc099	D05	0.48893121188879	1.84853870592721e-05	9081.79165960637
Bcc099	D06	0.484279847687461	1.7465200032895e-05	8628.13370742211
Bcc100	E03	0.993391565181086	1.145578876653e-05	22736.6114775864
Bcc100	E04	1.56128082114427	1.63219558949368e-05	35633.059791769
Bcc100	E05	2.28262784681166	2.29457157808556e-05	46582.0485479575
Bcc100	E06	NA	NA	NA
Bcc101	F03	0.530884335793707	3.04608577454746e-05	5479.24486114843
Bcc101	F04	0.525597544659658	3.10951869130766e-05	5770.32322488632
Bcc101	F05	0.526761293448991	3.12566673485368e-05	5837.51756672149
Bcc101	F06	0.527918317620007	3.14659360315631e-05	5896.96145534265
Bcc102	G03	0.519760469190062	3.00780758975741e-05	4301.69094131604
Bcc102	G04	0.523274598885558	3.0555615895184e-05	4414.8054548308
Bcc102	G05	0.52677168932667	3.09128713957525e-05	4608.93784354528
Bcc102	G06	0.518832941009351	2.97545346809205e-05	4607.30529090975
Bcc103	B08	0.473294680412069	2.64224291505763e-05	5163.17153222282
Bcc103	B09	0.478378696672025	2.80346201277406e-05	5432.97174251806
Bcc103	B10	0.480913072770041	2.79502831307011e-05	4952.76202277952
Bcc103	B11	0.482428448516824	2.70426200368462e-05	5133.55063133025
Bcc104	C08	0.476134619011788	2.98931731818183e-05	5620.39128366348
Bcc104	C09	0.486382511636104	3.17179706039021e-05	5658.97858377096
Bcc104	C10	0.482895583067122	3.17517192602264e-05	5912.11296997525
Bcc104	C11	0.482522364464181	3.06421717544557e-05	5447.31616365159
Bcc105	D08	0.497450947466186	3.37558520025496e-05	4882.92418903997
Bcc105	D09	0.486761339678123	3.21228757951354e-05	5123.13687258034
Bcc105	D10	0.495096433279311	3.28999862873284e-05	4934.36196621281
Bcc105	D11	0.487179060272561	3.16009737061058e-05	4872.61554524558
Bcc106	E08	0.528087178716429	2.35030680300248e-05	10377.9154507018
Bcc106	E09	0.526157929430753	2.47263962331139e-05	9989.03532324431
Bcc106	E10	0.526187782769116	2.35995934670851e-05	9817.03407389352
Bcc106	E11	0.527799732469836	2.40509409970607e-05	9942.63700366749
Bcc107	F08	0.460423134283981	3.04338753378955e-05	6715.28824405651
Bcc107	F09	0.452778271360009	2.90270756511753e-05	6495.24796377893
Bcc107	F10	0.465353918888926	3.05501800440113e-05	6586.1322897699
Bcc107	F11	0.456964778129527	2.85359736923811e-05	6152.63646067232
Bcc108	G08	0.456012380095659	2.48567227786444e-05	6224.06161385528
Bcc108	G09	0.4557573242747	2.44590741160452e-05	5710.61783496532
Bcc108	G10	0.458490484273944	2.42244309465672e-05	5657.59789339009
Bcc108	G11	0.455660169858979	2.43330186776662e-05	5747.47971089901
BccJ2315	E02	0.461056244253477	1.09998802348924e-05	8424.85302495531
BccJ2315	E07	0.382411473934682	9.21149577752141e-06	5443.73505206276
BccJ2315	F02	0.390174481587782	9.09275531693908e-06	5757.8167968091
BccJ2315	F07	0.355222521039101	7.9768534238107e-06	3869.22272383196
BccJ2315	G02	0.385258336094563	8.70247175637266e-06	5037.53103944279
BccJ2315	G07	0.372618833708032	9.06149642753237e-06	5679.6821084375
BmC5568	B02	0.468485965049357	1.15244925801529e-05	9950.93864883445
BmC5568	B07	0.365219091518757	8.27818207511592e-06	3692.83053978353
BmC5568	C02	0.530147280797946	1.27519743567768e-05	11996.2146977992
BmC5568	C07	0.376207058067751	8.39312890471209e-06	3986.25082781886
BmC5568	D02	0.462836309275481	1.07177057705424e-05	9371.67228277535
BmC5568	D07	0.362790924735215	8.1253028312245e-06	3620.05908910841
Bcc109	B03	0.362620934737061	1.28595827934421e-05	6173.83816007412
Bcc109	B04	0.362468782201811	1.39884235994265e-05	6647.1069119971
Bcc109	B05	0.360028885051592	1.42776630426547e-05	6555.77780204001
Bcc109	B06	0.529086823968796	1.73861593837694e-05	9558.69023408882
Bcc110	C03	0.470490019065564	1.50149454520106e-05	9952.14387747748
Bcc110	C04	0.470031350873137	1.56263899226957e-05	9492.35015498476
Bcc110	C05	0.453186007045372	1.49334847217757e-05	9325.69025919966
Bcc110	C06	0.438413650727285	1.41815733436752e-05	8590.01934611628
Bcc111	D03	0.43337034880519	1.84296714134606e-05	8030.52544101283
Bcc111	D04	0.442887709465957	1.88761007238795e-05	7811.70999157949
Bcc111	D05	0.435134270642767	1.81071730634609e-05	7294.45839884068
Bcc111	D06	0.436587912236534	1.78140259889907e-05	6908.18357105101
Bcc112	E03	0.440642820526034	8.91877788763547e-06	14233.9415249603
Bcc112	E04	0.456351249648289	9.45137844073428e-06	15159.316249472
Bcc112	E05	0.459152084220362	9.29126717072824e-06	15270.7798612004
Bcc112	E06	0.460348835844593	9.33870332033982e-06	15113.2940184733
Bcc113	F03	0.420310943089364	1.55533366665174e-05	7419.91754174182
Bcc113	F04	0.429622482295455	1.61588145574903e-05	7486.84498389903
Bcc113	F05	0.436938442137118	1.66636766003502e-05	7742.63832285733
Bcc113	F06	0.439920049625745	1.71039489657029e-05	7860.07711018337
Bcc114	G03	0.443794712981437	8.6640944627823e-06	13486.2250702528
Bcc114	G04	0.452316389527971	9.34680163215827e-06	14751.3099016577
Bcc114	G05	0.450519012067546	9.58565478244703e-06	14694.7673146616
Bcc114	G06	0.449929268682205	9.23294228434269e-06	15019.5403436645
Bcc115	B08	0.429932212813385	1.83843570172382e-05	3976.92818400388
Bcc115	B09	0.438712345700338	1.90955022634073e-05	3991.73649798792
Bcc115	B10	0.414160241049959	1.70743974490299e-05	3225.6243665887
Bcc115	B11	0.436250361352492	1.91230129193716e-05	3880.91992113524
Bcc116	C08	0.480168830123725	2.05311837607401e-05	6840.05794311623
Bcc116	C09	0.480155113983725	2.08275249685252e-05	6593.59413288367
Bcc116	C10	0.482385248046353	2.09791063510083e-05	6366.95873320805
Bcc116	C11	0.4779062339268	2.0856721578672e-05	6433.80834299179
Bcc117	D08	0.481159501338923	1.90145954157145e-05	7753.45990788703
Bcc117	D09	0.489764916130076	1.92899521885081e-05	7602.90965438506
Bcc117	D10	0.532941105345683	2.01436435817163e-05	8675.457145362
Bcc117	D11	0.483195556044333	1.99107595640416e-05	7602.50457392718
Bcc118	E08	0.475722907760846	1.83087123507685e-05	6766.36083935617
Bcc118	E09	0.47831920851096	1.91162373094029e-05	6851.39545420958
Bcc118	E10	0.477359680078044	1.9030698567191e-05	6947.25446782888
Bcc118	E11	0.494999134688883	2.00974981523287e-05	7380.22887120607
Bcc119	F08	0.501373307459018	2.17815811598776e-05	7075.87150377321
Bcc119	F09	0.494318234283404	2.18518175358188e-05	6611.20701447054
Bcc119	F10	0.499057017079459	2.32434648269089e-05	6980.7397864434
Bcc119	F11	0.488151619763256	2.1620696318221e-05	6569.29791080263
Bcc120	G08	0.414667192014286	1.22457959608408e-05	11556.0240507644
Bcc120	G09	0.421977108337056	1.27652613709154e-05	11878.0385223974
Bcc120	G10	0.422424218301344	1.28214609350086e-05	12131.5576536474
Bcc120	G11	0.422447709555983	1.19462303578713e-05	9891.43964210262
BccJ2315	B02	0.344070890496129	9.92476095538932e-06	6380.34726164883
BccJ2315	B07	0.285991866947558	8.83960683088339e-06	3532.13302948179
BccJ2315	C02	0.362650553109986	1.09820715221424e-05	8210.90812710581
BccJ2315	C07	0.300226766515694	8.76296972507964e-06	3485.54440202602
BccJ2315	D02	0.346969269494484	1.03513305700618e-05	7214.28586349442
BccJ2315	D07	0.302724258773234	9.09649571555737e-06	3963.06045741166
BccJ2315	E02	0.349266625577775	1.10221694261561e-05	7703.73772594265
BccJ2315	E07	0.291245671667203	8.50578135092688e-06	2857.77093205555
BccJ2315	F02	0.317556205688314	1.00059418756008e-05	6040.95594188179
BccJ2315	F07	0.2981873170414	8.76747537166028e-06	2994.53231374934
BccJ2315	G02	0.325650368724575	1.03676382840977e-05	6506.26562578983
BccJ2315	G07	0.3072648683663	9.1401616157908e-06	3663.35009188177
Bcc121	B03	0.454013643654379	1.91703000999125e-05	7136.27742024965
Bcc121	B04	0.455085365643163	1.99183072584231e-05	7787.91518284463
Bcc121	B05	0.458205883427348	2.05860755999003e-05	7249.23604229747
Bcc121	B06	0.450701002815554	1.87726092902566e-05	6113.65783801141
Bcc122	C03	0.507522436834426	2.5452960038834e-05	4393.3702483328
Bcc122	C04	0.515415788501618	2.73002090975264e-05	4584.5904896684
Bcc122	C05	0.510536145147112	2.76053191904572e-05	4372.10710497176
Bcc122	C06	0.502678516226903	2.79160517867127e-05	4402.22277243919
Bcc123	D03	0.506364933355938	2.70333341387657e-05	2984.41586104019
Bcc123	D04	0.509493878332746	2.85539638723468e-05	3074.61881830857
Bcc123	D05	0.509693330967159	2.96035999286423e-05	2913.73912460916
Bcc123	D06	0.510795998080969	2.85018344776452e-05	2832.02846039876
Bcc124	E03	0.46712798573755	1.88939301737999e-05	10429.2194252642
Bcc124	E04	0.467959596346542	1.93950652013919e-05	10631.0959479256
Bcc124	E05	0.460973217365869	1.94389741287465e-05	10517.4298285413
Bcc124	E06	0.454951195828695	1.91915781939093e-05	10249.278086234
Bcc125	F03	0.477673311520065	1.98240861756734e-05	6272.25963881243
Bcc125	F04	0.46350298595771	1.95310185565689e-05	5651.78884612985
Bcc125	F05	0.446414035658746	1.87342124067699e-05	5473.55017070609
Bcc125	F06	0.473567185156403	2.00654687309036e-05	5748.5145937581
Bcc126	G03	0.44663863313355	1.79999494646358e-05	10441.6548568504
Bcc126	G04	0.461306489292023	1.91708242370988e-05	8445.52526251494
Bcc126	G05	0.465356215976726	1.80135390099857e-05	8911.09931924744
Bcc126	G06	0.471812776034692	1.91171572140435e-05	10193.6832247422
Bcc127	B08	0.484633077764779	1.9327646400644e-05	15078.6745771962
Bcc127	B09	0.487440890901922	1.85421547266415e-05	13659.1867732771
Bcc127	B10	0.469253085146873	1.74447275138671e-05	14617.1552833391
Bcc127	B11	0.471301500380197	1.76786180578437e-05	13629.9244079113
Bcc128	C08	0.490259478413747	1.74038663579018e-05	12245.964456982
Bcc128	C09	0.500493937071123	1.77231410657735e-05	11910.9728845249
Bcc128	C10	0.488727627542962	1.74581207008209e-05	12177.7261947266
Bcc128	C11	0.495096520807719	1.7219999076434e-05	11567.4351889186
Bcc129	D08	0.428320234117527	2.77602904510383e-05	3865.27070766665
Bcc129	D09	0.430526171193136	2.78837588196175e-05	3880.64527587126
Bcc129	D10	0.436859562841828	2.89600224941206e-05	4028.11338144114
Bcc129	D11	0.431557186170718	2.98487415777248e-05	4155.00559958764
Bcc130	E08	0.428417849454428	3.00941436823935e-05	3993.36568956516
Bcc130	E09	0.425719385055089	3.13660314838589e-05	4116.53502538153
Bcc130	E10	0.437166746458037	3.02895911657786e-05	3896.90555811624
Bcc130	E11	0.439669385427242	3.06487532542802e-05	3952.50340525028
Bcc131	F08	0.417294671281694	2.84957040854955e-05	3502.38441311042
Bcc131	F09	0.418413480865167	2.85560183814612e-05	2996.25921519657
Bcc131	F10	0.426195356832728	2.96271200609798e-05	3176.57475276049
Bcc131	F11	0.425045506201856	3.06913718473616e-05	2931.45918105437
Bcc132	G08	0.434718867683464	2.77544522483202e-05	3817.04291357418
Bcc132	G09	0.43387028640888	2.83777302211779e-05	4127.71359055367
Bcc132	G10	0.438296374103773	2.90989418006324e-05	3929.13844523233
Bcc132	G11	0.439195736173437	2.85897406627675e-05	3771.73891906835
BccJ2315	B02	0.335631034447099	1.05194938890249e-05	7616.54943843498
BccJ2315	B07	0.311719633080111	1.01962689869994e-05	6468.26364857462
BccJ2315	C02	0.47338169085118	1.23581096365831e-05	10839.9879631842
BccJ2315	C07	0.30797252780451	1.08494615738567e-05	6914.93434548123
BccJ2315	F02	0.315639808044679	9.80028218095895e-06	6260.62244937596
BccJ2315	F07	0.326097612880289	1.03261582550499e-05	6711.40206563551
BccJ2315	G02	0.338694384936447	1.07364169169575e-05	7006.33095232288
BccJ2315	G07	0.302616640224888	1.05114837838809e-05	6276.49670423556
BmC5568	D02	0.386160493588118	2.54684653538632e-05	3997.73443440362
BmC5568	D07	0.379847333177082	2.9308985634938e-05	3838.37730698319
BmC5568	E02	0.393538229677187	2.89424452608038e-05	3693.39421727641
BmC5568	E07	0.375739767664446	2.83354121091194e-05	3586.38838998988
Bcc133	B03	0.506429269814807	4.1371911536084e-05	5667.48198022089
Bcc133	B04	0.503694892195749	4.22382744246821e-05	5566.79815875328
Bcc133	B05	0.493299955375993	4.20512605851631e-05	5430.46513416474
Bcc133	B06	0.492434931607026	4.17523190812491e-05	5132.53965359139
Bcc134	C03	0.513679348965054	3.95846250293619e-05	7718.28517664386
Bcc134	C04	0.510224066382968	3.85374126007554e-05	7072.73656721308
Bcc134	C05	0.500978569369636	4.07130738872155e-05	7360.18528834684
Bcc134	C06	0.499713092676453	4.03794810328373e-05	6978.67582063105
Bcc135	D03	0.504216879956443	4.0896721233839e-05	6829.97234695127
Bcc135	D04	0.503457608926932	4.19532622371416e-05	6689.94615482081
Bcc135	D05	0.509944466857969	4.22516701872115e-05	6557.27508276183
Bcc135	D06	0.512431787817368	4.327962418285e-05	6183.93021561204
Bcc136	E03	0.466405859992484	3.88261904384568e-05	5293.76746538632
Bcc136	E04	0.466903318065757	4.1233648906485e-05	5584.65926689938
Bcc136	E05	0.471209011618203	4.08202258360532e-05	5530.53699641151
Bcc136	E06	0.466376646262176	4.05673161168246e-05	5448.37971010188
Bcc137	F03	0.456825703534142	3.80476525385363e-05	6210.08274856328
Bcc137	F04	0.457923749720644	3.85400926566674e-05	6281.33965997697
Bcc137	F05	0.465405372888076	4.01837751095659e-05	6427.74703857239
Bcc137	F06	0.460593212029923	3.86114527433319e-05	6237.04061989474
Bcc138	G03	0.402796450785911	3.1526198847973e-05	5940.99696883016
Bcc138	G04	0.406550240173425	3.22081819934513e-05	5932.49969820815
Bcc138	G05	0.401835943967962	3.23120135296888e-05	6114.07543650869
Bcc138	G06	0.39817040548953	3.15836511357956e-05	5959.90061560529
Bcc139	B08	0.464297233262047	2.68494281948401e-05	8082.04078141443
Bcc139	B09	0.470360475329094	2.79844442184471e-05	8343.26172375638
Bcc139	B10	0.474708182394244	2.80111620516324e-05	8029.64578121405
Bcc139	B11	0.476789164810372	2.84318007828799e-05	8042.54321065242
Bcc140	C08	0.474420369965725	4.00036671266884e-05	6120.55768699033
Bcc140	C09	0.473056079315762	4.02608758913472e-05	6063.44069559389
Bcc140	C10	0.480642710772729	4.00791757316437e-05	6117.43175008865
Bcc140	C11	0.47316352989937	4.03939818366778e-05	6267.85865856495
Bcc141	D08	0.463133297422949	3.88696041252255e-05	6010.72724663521
Bcc141	D09	0.471156683084512	4.2811837032829e-05	6055.88299394228
Bcc141	D10	0.477582495626334	4.09996377189386e-05	5814.9494727702
Bcc141	D11	0.462443433223753	4.08892216365303e-05	6029.65976864898
Bcc142	E08	0.430408340745589	2.21746745400803e-05	6570.53293272342
Bcc142	E09	0.433693402898585	2.27020936995074e-05	6539.23168872218
Bcc142	E10	0.430892273339733	2.27764347201137e-05	6624.0053662397
Bcc142	E11	0.437221142113926	2.31967346301138e-05	6638.99966264596
Bcc143	F08	0.382193075207029	1.56537833234633e-05	5949.218493429
Bcc143	F09	0.378638846748112	1.57629327195666e-05	6059.07922242029
Bcc143	F10	0.38139168759865	1.61497808043995e-05	6269.52805381588
Bcc143	F11	0.37874405627117	1.53075702835969e-05	5422.58673984253
Bcc144	G08	0.358442072966788	8.83579971628868e-06	6867.64007611332
Bcc144	G09	0.360261050259944	9.0644279868881e-06	6814.51019620723
Bcc144	G10	0.363762409571648	9.30349292904992e-06	7010.46796018058
Bcc144	G11	0.361771412664951	9.31672405280496e-06	7248.72708606932
BccJ2315	B02	0.396313984275653	9.89495240988654e-06	19194.8248272419
BccJ2315	B07	0.342544123427319	7.24409510911e-06	12345.3490399485
BccJ2315	C02	0.417110528035596	9.81887331971596e-06	19628.4136551324
BccJ2315	C07	0.488323727277777	8.28396329638839e-06	16094.1025557986
BccJ2315	D02	0.554863460862684	1.12038672925707e-05	23190.4650999615
BccJ2315	D07	0.486495366657887	9.47934142615414e-06	18811.0374881488
BccJ2315	E02	0.380307389539455	8.0908179772357e-06	14729.1441834882
BccJ2315	E07	0.331606281661969	6.86394830025628e-06	11292.6114375077
BccJ2315	F02	0.524382480192494	8.84182318004836e-06	18345.6368387749
BccJ2315	F07	0.329866594130864	6.52145447311694e-06	9829.15038479432
BccJ2315	G02	0.437127780661036	7.15852845645167e-06	14370.0108780216
BccJ2315	G07	0.45439758485176	8.06053534847159e-06	15042.1598353916
Bcc145	B03	0.577686085031781	2.0291857517859e-05	11083.4543014426
Bcc145	B04	0.579666204982916	2.04380358989655e-05	10641.2821773754
Bcc145	B05	0.579782930850858	2.05914089108181e-05	10966.8544843105
Bcc145	B06	0.589102749006123	2.18913693655657e-05	11725.7630803952
Bcc146	C03	0.59506346758553	1.8489495601595e-05	12606.23340062
Bcc146	C04	0.59547760300023	1.93707360332828e-05	13439.5287302615
Bcc146	C05	0.595770328618842	1.98966772162885e-05	13669.8148524894
Bcc146	C06	0.62768597567325	2.19119665660947e-05	13669.3194573114
Bcc147	D03	NA	NA	NA
Bcc147	D04	NA	NA	NA
Bcc147	D05	NA	NA	NA
Bcc147	D06	NA	NA	NA
Bcc148	E03	0.543364210973295	2.14166472933083e-05	9717.85623305948
Bcc148	E04	0.540269671473115	2.12397767391736e-05	9760.81307956194
Bcc148	E05	0.546698410134551	2.21714419257947e-05	10100.6024421939
Bcc148	E06	0.55368351940441	2.24729921550659e-05	10514.2022551925
Bcc149	F03	0.620270468118298	2.52932587599763e-05	12946.1396428306
Bcc149	F04	0.612776450387119	2.46391433045868e-05	12366.3392181846
Bcc149	F05	0.616099116172584	2.47281788476802e-05	12684.2364415535
Bcc149	F06	0.617748626810339	2.5333918584942e-05	12713.8484435717
Bcc150	G03	0.500487920764897	1.1430345333817e-05	9780.78794270729
Bcc150	G04	0.494837598226614	1.13269718730316e-05	9877.62636017124
Bcc150	G05	0.499129708691023	1.16582199419103e-05	10449.2283748373
Bcc150	G06	0.490233663020534	1.13373434195624e-05	10302.0172933476
Bcc151	B08	0.594909353836965	1.96657905415664e-05	15838.5250953936
Bcc151	B09	0.59188689339904	1.97142836330933e-05	15824.8117809903
Bcc151	B10	0.574397450846444	1.86223544947699e-05	15171.5112498262
Bcc151	B11	0.569909049725781	1.80488685363685e-05	14966.6520695525
Bcc152	C08	0.64393778787494	1.25289623011826e-05	20856.4131541808
Bcc152	C09	0.650253571791529	1.28773171821054e-05	20847.3343620766
Bcc152	C10	0.632664437759232	1.15772862372592e-05	19312.4794126404
Bcc152	C11	0.626481525942079	1.1332504617702e-05	19086.1264018314
Bcc153	D08	NA	NA	NA
Bcc153	D09	NA	NA	NA
Bcc153	D10	NA	NA	NA
Bcc153	D11	NA	NA	NA
Bcc154	E08	NA	NA	NA
Bcc154	E09	NA	NA	NA
Bcc154	E10	NA	NA	NA
Bcc154	E11	NA	NA	NA
Bcc155	F08	0.516929384833065	2.08540586387783e-05	8651.0826814089
Bcc155	F09	0.535998535259976	2.33114719425693e-05	8707.15144102125
Bcc155	F10	0.543684585907506	2.36214763342044e-05	8070.54814784838
Bcc155	F11	0.541812840172341	2.30487914107862e-05	7875.71840464675
Bcc156	G08	NA	NA	NA
Bcc156	G09	NA	NA	NA
Bcc156	G10	NA	NA	NA
Bcc156	G11	NA	NA	NA
BccJ2315	B02	0.495624464000902	1.24193686639269e-05	19760.955123429
BccJ2315	B07	0.518225186109511	1.41606170978392e-05	22697.677631537
BccJ2315	C02	0.479227004044818	1.32080668036748e-05	21512.5397080483
BccJ2315	C07	0.522557969984458	1.4588450908945e-05	23961.2741896527
BccJ2315	D02	0.491809305553859	1.21102266432228e-05	19424.8813040631
BccJ2315	D07	0.517878890168719	1.42201100150669e-05	22329.0144735462
BccJ2315	E02	0.488187935894329	1.31692564282379e-05	21253.6447890656
BccJ2315	E07	0.50211768453531	1.37777039157198e-05	22120.8877969722
BccJ2315	F02	0.50098786203462	1.32071476874896e-05	20934.2689374692
BccJ2315	F07	0.635506868019693	1.43473106177662e-05	22500.6457607077
BccJ2315	G02	0.486817755005702	1.37008449976464e-05	22320.9365891198
BccJ2315	G07	0.488029293202369	1.37850544294436e-05	21894.1833102953
Bcc157	B03	0.224276746	2.74e-06	-14476.10631
Bcc157	B04	0.227003504	3.24e-06	-10910.76926
Bcc157	B05	0.314985714	3.08e-06	-11108.16713
Bcc157	B06	0.374217169	2.72e-06	-14630.75418
Bcc158	C03	NA	NA	NA
Bcc158	C04	NA	NA	NA
Bcc158	C05	NA	NA	NA
Bcc158	C06	NA	NA	NA
Bcc159	D03	0.386834323	4.14e-06	3772.231465
Bcc159	D04	0.357610732	3.84e-06	-92.24913832
Bcc159	D05	0.380768451	4.81e-06	7169.389556
Bcc159	D06	0.383959859	5.92e-06	11574.7603
Bcc160	E03	0.488264246	1.92e-06	-12111.96329
Bcc160	E04	NA	NA	NA
Bcc160	E05	0.465392957	2.13e-06	-20226.31012
Bcc160	E06	0.402746383	1.97e-06	-17795.45795
Bcc161	F03	0.073011067	5.34e-06	-20161.17246
Bcc161	F04	0.0739547	1.19e-05	-7685.974696
Bcc161	F05	NA	NA	NA
Bcc161	F06	0.076963785	2.83e-06	-40487.25454
Bcc162	G03	0.336508978	6.3e-06	3591.668617
Bcc162	G04	0.3455945	6.82e-06	3719.737686
Bcc162	G05	0.33577276	5.01e-06	-4370.70463
Bcc162	G06	0.324753698	6e-06	3208.84857
Bcc163	B08	5.202154694	2.7e-05	123849.4264
Bcc163	B09	0.840781607	6.9e-06	32230.3689
Bcc163	B10	4.845744262	2.79e-05	113829.2972
Bcc163	B11	0.943248376	7.51e-06	36694.49851
Bcc164	C08	0.389203739	6.6e-06	5835.836932
Bcc164	C09	0.397994171	6.96e-06	6093.503338
Bcc164	C10	0.336212626	5.94e-06	1237.145952
Bcc164	C11	0.385573231	7.11e-06	6499.780998
Bcc165	D08	0.38898943	9.58e-06	18121.45655
Bcc165	D09	0.391238347	9.19e-06	18410.32586
Bcc165	D10	0.437015538	9.63e-06	18714.54229
Bcc165	D11	0.473561411	7.15e-06	14533.23419
Bcc166	E08	0.461315009	6.02e-06	11645.03354
Bcc166	E09	0.754117604	6.73e-06	19247.08444
Bcc166	E10	0.444639219	6.08e-06	10679.06237
Bcc166	E11	0.430932373	6.13e-06	11722.03394
Bcc167	F08	NA	NA	NA
Bcc167	F09	NA	NA	NA
Bcc167	F10	NA	NA	NA
Bcc167	F11	NA	NA	NA
Bcc168	G08	0.472697329	7.59e-06	8977.797104
Bcc168	G09	0.430660465	8.88e-06	10812.66508
Bcc168	G10	0.466909242	7.49e-06	8359.761942
Bcc168	G11	0.455555891	7.13e-06	8846.053596
BccJ2315	B02	0.298586244	8.93e-06	3625.522882
BccJ2315	B07	0.286284709	5.81e-06	-3125.614186
BccJ2315	C02	0.339951411	1.05e-05	5486.128761
BccJ2315	C07	0.258440222	7.56e-06	-2965.641874
BccJ2315	D02	0.339246374	1.09e-05	6805.326098
BccJ2315	D07	0.242788527	7.76e-06	898.746898
BccJ2315	E02	0.317024559	1.04e-05	4514.251171
BccJ2315	E07	0.269098021	7.86e-06	-1990.542168
BccJ2315	F02	0.284330988	8.96e-06	3220.769222
BccJ2315	F07	0.24701809	7.92e-06	938.7348174
BccJ2315	G02	NA	NA	NA
BccJ2315	G07	0.257587265	7.57e-06	-2798.513205
Bcc169	B03	0.415766009781035	2.13384186375113e-05	-1219.9008569888
Bcc169	B04	0.441849185186584	2.13748212591676e-05	-926.350940654244
Bcc169	B05	0.491979607386062	2.17625840866729e-05	-952.558578428418
Bcc169	B06	0.464171653559418	1.93096882769459e-05	-2535.78873219922
Bcc170	C03	0.506254466557582	2.86613043397686e-05	-711.225704239612
Bcc170	C04	0.492046293849795	2.80817014316809e-05	-1004.40274329262
Bcc170	C05	0.481164642513901	2.6152557086181e-05	-3232.90783746836
Bcc170	C06	0.409544967722606	1.94869936301657e-05	-5637.84730905241
Bcc171	D03	0.454440620757947	2.67022022160666e-05	-173.689763616973
Bcc171	D04	0.44235434905894	2.59426729504734e-05	-1157.51053402928
Bcc171	D05	0.444953310739904	2.31927409666336e-05	-3393.58299869375
Bcc171	D06	0.39620954280954	2.00526609396966e-05	-4842.47015170359
Bcc172	E03	0.400805154425889	1.74484751772969e-05	-2877.63366844864
Bcc172	E04	0.46872664429002	1.9797805981746e-05	-1116.52164055716
Bcc172	E05	0.440376631855236	1.75922035993453e-05	-5154.10692978351
Bcc172	E06	0.422142756652643	1.54180941495652e-05	-5587.60359850374
Bcc173	F03	0.495173650490573	3.01004366551829e-05	-39.3465125287895
Bcc173	F04	0.498386040719269	2.92824904077012e-05	-609.149068061468
Bcc173	F05	0.503495555759294	2.88721497246136e-05	-914.775174465162
Bcc173	F06	0.501122268292393	2.7877449064142e-05	-964.657170439923
Bcc174	G03	0.436794262761166	1.43622469646669e-05	-2948.17893476241
Bcc174	G04	0.440344749697618	1.3986219502245e-05	-3757.27086154905
Bcc174	G05	0.449738014867969	1.41134497831423e-05	-4210.3972924153
Bcc174	G06	0.433678265626573	1.36158447486779e-05	-3888.39565388226
Bcc175	B08	0.500497009051103	2.53169257883828e-05	-1673.87974780616
Bcc175	B09	0.496568822307702	2.48909187892523e-05	-1961.94649449158
Bcc175	B10	0.49072399476532	2.46673165472866e-05	-2278.52689458915
Bcc175	B11	0.494482292384848	2.52362242424674e-05	-1991.56370120797
Bcc176	C08	0.498230121045063	2.13650867631861e-05	-1717.68987415123
Bcc176	C09	0.496502933800064	2.1015492805343e-05	-2386.19988756863
Bcc176	C10	0.494888291104642	2.0586586916171e-05	-2382.38410467463
Bcc176	C11	0.496269294328386	2.10179157932402e-05	-1863.20133858104
Bcc177	D08	0.466720227002185	2.08623455856639e-05	-2544.25832926718
Bcc177	D09	0.463840279024185	2.05962980022802e-05	-2726.05631037121
Bcc177	D10	0.456239535213524	2.00725294915823e-05	-2996.89945818203
Bcc177	D11	0.466898756981528	2.09312249907956e-05	-2723.23999275426
Bcc178	E08	0.467934655171167	1.99870842696189e-05	-2233.51455863737
Bcc178	E09	0.463181524078948	1.9825386660869e-05	-2227.9051066139
Bcc178	E10	0.466666592855103	1.95060035165587e-05	-2656.49178724119
Bcc178	E11	0.469458376594324	1.98904811912622e-05	-2549.72161507765
Bcc179	F08	0.473265075925708	2.30260694885426e-05	-2580.19735525704
Bcc179	F09	0.468026466885718	2.25659614897685e-05	-2872.43930385783
Bcc179	F10	0.474565122825025	2.26506407058437e-05	-3215.08565098065
Bcc179	F11	0.473539766877914	2.31718352797069e-05	-2810.46282169187
Bcc180	G08	0.151793471794813	1.74206616023137e-06	-58184.433900235
Bcc180	G09	0.151912766240738	1.330161386115e-06	-83205.3285445079
Bcc180	G10	0.173433992257401	9.3336429172537e-07	-116337.052111159
Bcc180	G11	0.181350568015715	6.63017121655704e-07	-154817.504153006
BccJ2315	B02	0.363911391616265	1.80544704007437e-05	-5668.69223976445
BccJ2315	B07	0.282494229303586	1.18370787218152e-05	-10439.6638682861
BccJ2315	G02	0.334891576269866	1.62679656319208e-05	-7933.86580501175
BccJ2315	G07	0.350577404426371	1.97740017614153e-05	-7999.31297770076
BmC3430	C02	0.599850652100186	5.97639325697336e-05	290.789136173175
BmC3430	C07	0.575212338365677	5.91804557204458e-05	-390.940320207819
BmC5274	D02	0.465787048834766	4.82771294734241e-05	-346.075767186366
BmC5274	D07	0.463416614264923	5.32128771914906e-05	-402.267724537794
BmC5393	E02	0.472284676817317	4.6035562479797e-05	-381.466377021513
BmC5393	E07	0.475162481206722	4.5233242684729e-05	-782.873965370463
BmC5568	F02	NA	NA	NA
BmC5568	F07	0.498942599061255	5.71992846540801e-05	-491.383663380928
Bcc181	B03	0.119316793411991	3.08225247087008e-06	-28498.4030035027
Bcc181	B04	0.120887365857451	3.74806701995616e-06	-18335.2313498841
Bcc181	B05	0.14957463941032	1.45588477070521e-06	-52358.5853722063
Bcc181	B06	0.179320678219897	1.0974962053357e-06	-77570.1975708687
Bcc182	C03	0.186249502060486	5.66227180270962e-07	-175813.785223605
Bcc182	C04	0.150853102053993	2.49680749326884e-06	-28017.5455068207
Bcc182	C05	0.224197373653473	2.25412348261097e-06	-44081.4415112497
Bcc182	C06	0.221479267974026	3.8780634571403e-06	-14889.7585805297
Bcc183	D03	NA	NA	NA
Bcc183	D04	0.123072895465786	1.80461797919454e-06	-44950.1794426156
Bcc183	D05	0.449949826268742	8.96264495998212e-06	13403.7951374509
Bcc183	D06	NA	NA	NA
Bcc184	E03	0.131093546469701	1.25609958567815e-06	-72672.3526289264
Bcc184	E04	0.125388696362399	3.29162483883524e-06	-23640.1367297155
Bcc184	E05	NA	NA	NA
Bcc184	E06	0.105008041892006	2.85101190298198e-06	-27165.6525827631
Bcc185	F03	NA	NA	NA
Bcc185	F04	0.265890695483565	3.32629277049561e-06	-25905.9382870274
Bcc185	F05	0.164115017081056	4.16528595595155e-07	-206393.330949449
Bcc185	F06	0.136822776306076	1.55077521917061e-06	-47518.9186199009
Bcc186	G03	0.110750661589468	1.46124381234945e-06	-55339.7370606822
Bcc186	G04	0.121234028793839	4.06437452145553e-07	-250550.696024556
Bcc186	G05	0.163376910416499	1.64073714312301e-06	-57377.0384727682
Bcc186	G06	0.161495550866742	2.80051585173029e-06	-25535.5570282461
Bcc187	B08	0.262686594091692	9.73865496302681e-06	-1784.02807327244
Bcc187	B09	0.266553946273115	9.27918364501321e-06	-2023.31658214869
Bcc187	B10	0.273790881590419	8.54957636298932e-06	-2665.43498082798
Bcc187	B11	0.283655618303119	9.24444398755389e-06	-1057.86047785487
Bcc188	C08	0.297038789133239	9.44440105970885e-06	-4329.59400761948
Bcc188	C09	0.293134670477758	1.10465531480828e-05	-925.975349658059
Bcc188	C10	0.313946750858414	1.28541588140114e-05	-57.9290547123289
Bcc188	C11	0.296856344121673	9.47008476496472e-06	-2442.26924010704
Bcc189	D08	0.26974919857832	1.0927433621633e-05	-244.3527952568
Bcc189	D09	0.275874801473994	1.12606545479556e-05	-70.9456968369627
Bcc189	D10	0.261882875057968	1.00755029198901e-05	-1422.63487817201
Bcc189	D11	0.284998587795385	1.022290885359e-05	-2012.0772212764
Bcc190	E08	0.273104722871184	1.5708147465346e-05	-1062.54955232041
Bcc190	E09	0.28304164348621	1.56021719844138e-05	-1782.34169675343
Bcc190	E10	0.279338034368809	1.54755361989529e-05	-1898.38276764782
Bcc190	E11	0.259890205073829	1.64303030865991e-05	-1943.59786285473
Bcc191	F08	0.2096708169665	1.0696246215955e-05	-3626.71339091807
Bcc191	F09	0.217075536274484	1.01046508791041e-05	-3619.953523586
Bcc191	F10	0.235256558944252	9.82538056109161e-06	-3719.78846794883
Bcc191	F11	0.193309380426237	8.02363892424303e-06	-7629.67285490589
Bcc192	G08	0.23449171717686	1.41971772586902e-05	-4367.93200629554
Bcc192	G09	0.234015352626258	1.40407151131541e-05	-6056.45591965375
Bcc192	G10	0.231792164811503	1.37403755193892e-05	-5170.34920940201
Bcc192	G11	NA	NA	NA
BccJ2315	B02	0.459014145216736	2.6774027829615e-05	5397.516485277
BccJ2315	B07	0.339507185881297	2.01700912027887e-05	-2379.92560378957
BccJ2315	G02	0.381502813316727	1.50887215015392e-05	-309.268036484698
BccJ2315	G07	0.371332799049432	1.35991392855752e-05	-7802.66822914056
BmC3430	C02	0.552946033836343	4.93074807370931e-05	2755.79479106632
BmC3430	C07	0.543003796916238	5.2035963530833e-05	2046.71268962014
BmC5274	D02	0.403576486716316	2.91644877464103e-05	2145.72102487163
BmC5274	D07	0.402197719109994	3.11943587680434e-05	1534.57909226123
BmC5393	E02	0.486583345058618	3.76870835938262e-05	5319.94169346549
BmC5393	E07	0.419693086177392	2.64098576886319e-05	1579.09809469449
BmC5568	F02	0.436961834271412	3.87915966323335e-05	3675.32649620961
BmC5568	F07	0.438760027161832	3.98708606615613e-05	3580.85325560751
Bcc201	B03	0.289665010389926	7.50180066942257e-06	-8611.33579452033
Bcc201	B04	0.279236469920672	7.11524646605493e-06	-9142.90882365737
Bcc201	B05	0.277817375924017	7.23383925422444e-06	-8977.95409292535
Bcc201	B06	0.21347702676993	6.20627208935291e-06	-12563.2575735887
Bcc202	C03	0.296231105869638	8.84805326062294e-06	-5296.38156263537
Bcc202	C04	0.294024768807997	9.08431613382328e-06	-5584.87069952091
Bcc202	C05	0.289104526275302	7.22319198163997e-06	-11633.6369693605
Bcc202	C06	0.273558018756719	8.91865320179104e-06	-6109.76557850386
Bcc203	D03	0.271662713067268	6.69477594728934e-06	-9646.64232024295
Bcc203	D04	0.272988260314016	6.76779343902381e-06	-9494.12088707019
Bcc203	D05	0.263393276205371	6.34342535024355e-06	-10572.7488520051
Bcc203	D06	0.260699056883103	6.01820898332823e-06	-11775.4521529968
Bcc204	E03	0.289955982420784	8.11107707053728e-06	-8002.65481214274
Bcc204	E04	0.285416582752513	7.7030269514909e-06	-8908.10229428841
Bcc204	E05	0.289953590177027	7.26334305783886e-06	-11406.5721344173
Bcc204	E06	0.274655640540177	7.39185256888507e-06	-8507.33617478338
Bcc229	B08	0.197882887484153	8.13980650735733e-06	-7470.36638565001
Bcc229	B09	0.241247999103163	6.38760030405784e-06	-11509.9330310245
Bcc229	B10	0.240127474581978	5.90497437972179e-06	-12676.0049679924
Bcc229	B11	0.251843858323525	4.50815010767526e-06	-23784.2110640587
Bcc230	C08	0.312647036603441	4.24418755588241e-06	-2546.87756988196
Bcc230	C09	0.341595030077095	4.54810783159573e-06	-930.743100298026
Bcc230	C10	0.339240258483524	4.17187403309407e-06	-4140.10661603166
Bcc230	C11	0.327081918253306	4.04425396639161e-06	-2356.72944695117
Bcc231	D08	0.306068436776053	3.06955039928601e-06	-15366.3800520214
Bcc231	D09	0.300493700969738	3.34178161755044e-06	-11150.5201742315
Bcc231	D10	0.295686089530407	3.41591364348308e-06	-10934.6890510096
Bcc231	D11	0.308346096980312	3.63712636100531e-06	-9695.91382454373
Bcc232	E08	0.317134564026111	5.39312087059794e-06	418.837194106659
Bcc232	E09	0.316082911964492	5.25256803625887e-06	298.633682300956
Bcc232	E10	0.327052908275953	5.29130141447339e-06	-452.269847622921
Bcc232	E11	0.315185043697342	5.41838483611642e-06	1241.35818435939
Bcc233	F08	0.278681699853804	4.69527369728713e-06	-4237.66176784375
Bcc233	F09	0.285007778995676	6.77244156291911e-06	-756.466689040745
Bcc233	F10	0.287310430498778	4.87187046370363e-06	-3420.70894803148
Bcc233	F11	0.295170804579109	4.77078049471978e-06	-5759.30202466428
Bcc234	G08	0.309493266353899	5.199638561592e-06	-1971.77756479927
Bcc234	G09	0.301232580527124	4.97582077145364e-06	-2350.92907280452
Bcc234	G10	0.31145975687906	4.48248805970855e-06	-7833.09870010359
Bcc234	G11	0.301938887388293	5.17407003787415e-06	-1196.64055312119
BccJ2315	B02	0.221464458248606	5.48306083990098e-06	-6513.22712902322
BccJ2315	B07	0.19952718136087	2.74438573846983e-06	-26162.2943191148
BccJ2315	C02	0.245779580435195	6.1611924251976e-06	-5340.86598635984
BccJ2315	C07	0.209588594481004	5.36718450944318e-06	-10155.3923243538
BccJ2315	D02	0.255464738241429	8.9959046390365e-06	-3818.56929820224
BccJ2315	D07	0.259434454129895	1.09048367843696e-05	-2837.56799069655
BccJ2315	E02	0.272979646644201	1.15162909325822e-05	-2327.10609032049
BccJ2315	E07	0.267607086139239	1.09777544392791e-05	-3441.52693742186
BccJ2315	F02	0.216505583180235	5.78369340539558e-06	-6351.25800559275
BccJ2315	F07	0.199420641052964	5.31746044766056e-06	-8753.74474229684
BccJ2315	G02	0.213420440586696	5.34199422279264e-06	-8725.44732038938
BccJ2315	G07	0.225915626330353	5.53792311916934e-06	-9252.15360737549
Bcc205	B03	0.288678439010507	8.89195929645297e-06	488.009412979362
Bcc205	B04	0.289305477179006	8.81668055889671e-06	-221.345941386579
Bcc205	B05	0.324941061117115	1.05797411119435e-05	1439.46054183999
Bcc205	B06	0.330237444059021	1.09954412012504e-05	1743.76246517283
Bcc206	C03	0.305096364021074	9.89809649983635e-06	2362.83110789203
Bcc206	C04	0.306933652743914	1.11212206467868e-05	3349.29347160758
Bcc206	C05	0.357716064529289	1.43394515099661e-05	4020.87426831981
Bcc206	C06	0.358196074161718	1.4681319967741e-05	5061.10834412248
Bcc207	D03	0.356544998669594	1.43108548630356e-05	3381.82453549913
Bcc207	D04	0.363483146249792	1.42241685653451e-05	3540.98099530287
Bcc207	D05	0.369705580898412	1.48888806496398e-05	3639.1292798922
Bcc207	D06	0.377708210706776	1.64320036051907e-05	4540.7933471244
Bcc208	E03	0.312624864751408	1.24010622907994e-05	2585.85336478355
Bcc208	E04	0.310668371456023	1.23700198975245e-05	2581.4564702552
Bcc208	E05	0.320070682844789	1.25728163551618e-05	2988.08385400209
Bcc208	E06	0.317873069239309	1.18374231268543e-05	2587.8797286829
Bcc209	F03	0.348159851854838	1.85078792461407e-05	4938.18033354655
Bcc209	F04	0.349516831414343	1.8664778407318e-05	5188.27682854468
Bcc209	F05	0.363212768090862	1.94071208611463e-05	5464.9491988761
Bcc209	F06	0.346559986995858	1.77127409019218e-05	4527.96614242787
Bcc210	G03	0.380386573820214	2.4284389103863e-05	2628.38948499262
Bcc210	G04	0.381662721639543	2.50507840811656e-05	2820.38480527671
Bcc210	G05	0.380931597983826	2.483647058073e-05	2917.55346512084
Bcc210	G06	0.376388590357856	2.44004973144836e-05	2989.57346767379
Bcc211	B08	0.393361666882796	2.33118469016144e-05	2538.68462850529
Bcc211	B09	0.389046154953078	2.26109163404263e-05	2449.6103040896
Bcc211	B10	0.392920644301014	2.40539946684545e-05	2882.13705598272
Bcc211	B11	0.393200523203341	2.300721228748e-05	2324.08261072257
Bcc212	C08	0.372287517588698	2.40405620412986e-05	2979.10066494619
Bcc212	C09	0.373579306458272	2.41356074461195e-05	2842.49485291792
Bcc212	C10	0.374269061954082	2.4057460616062e-05	2816.9629291289
Bcc212	C11	0.388404656555953	2.43989362116646e-05	2831.86491269356
Bcc213	D08	0.358383821295999	1.08500652353465e-05	515.269152839987
Bcc213	D09	0.359387857751324	1.09112675560741e-05	678.441997579283
Bcc213	D10	0.367897094493025	1.09914364332961e-05	167.741605542251
Bcc213	D11	0.357269057536085	1.06228125263756e-05	88.5452224821765
Bcc214	E08	0.296439339186866	1.09824814681277e-05	2093.68304648447
Bcc214	E09	0.30173907368093	1.0599094962773e-05	1685.95598970283
Bcc214	E10	0.283458454311404	9.26173463669966e-06	583.483740341767
Bcc214	E11	0.305996505717546	6.5981937203291e-06	-5507.82553399709
Bcc215	F08	0.299582817579426	3.98313475177111e-06	-11311.5918024673
Bcc215	F09	0.3131615031618	4.37195012483833e-06	-11665.2793238939
Bcc215	F10	0.29908191985252	4.61308481823901e-06	-13295.6883771853
Bcc215	F11	0.300874365250518	4.55169587681307e-06	-13674.5969917209
Bcc216	G08	0.391516949560535	2.01778094906371e-05	6074.65881354925
Bcc216	G09	0.382042169830622	1.9514707962381e-05	6172.63029610797
Bcc216	G10	0.397178849994944	2.10837309483335e-05	7016.91975146328
Bcc216	G11	0.380862299685822	1.91624935516456e-05	6008.6011344984
BccJ2315	E02	0.382658982055371	2.6762016523117e-05	3052.70573117723
BccJ2315	E07	0.380331352471671	2.72345678819909e-05	2833.08363704537
BccJ2315	F02	0.329701818728692	1.26293373438842e-05	6003.97118523181
BccJ2315	F07	0.35214820071119	1.22120488699884e-05	4920.03731540848
BccJ2315	G02	0.361941893797035	1.22808801683904e-05	4817.13788561983
BccJ2315	G07	0.350506418051662	1.19818224595307e-05	4683.56765395037
BmC5568	B02	0.374540276863519	1.19570860718634e-05	5528.00947087586
BmC5568	B07	0.333613670048626	1.2952270604448e-05	5817.49850834972
BmC5568	C02	0.381854260045172	1.27877687313758e-05	6849.41675118166
BmC5568	C07	0.344171025280126	1.2191570325438e-05	5012.22157153682
BmC5568	D02	0.393268892068528	2.55766270989348e-05	3104.0803184284
BmC5568	D07	0.379043739650651	2.71506138095709e-05	2914.60852521635
Bcc217	B03	0.354436799038859	1.45057818789344e-05	2902.18760867629
Bcc217	B04	0.350347698396942	1.49929975400022e-05	4397.0506566759
Bcc217	B05	0.356985648218684	1.52024168885363e-05	4684.07067065488
Bcc217	B06	0.361722452770566	1.60538188281461e-05	4941.24197004507
Bcc218	C03	0.216113687692749	1.10587623246141e-06	-78178.556753788
Bcc218	C04	0.145763552528106	1.27656221362033e-06	-70268.5784762994
Bcc218	C05	0.119955418686234	3.04284815118458e-06	-28605.876519059
Bcc218	C06	0.165116874936489	1.30161913699949e-06	-62087.6474624067
Bcc219	D03	0.406955068833593	1.84746421006418e-05	7775.53027371694
Bcc219	D04	0.403486288815029	1.83695719555141e-05	7791.63316138587
Bcc219	D05	0.405819511851963	1.92382550196898e-05	8120.17445114549
Bcc219	D06	0.403029932369285	2.0651004864096e-05	8077.43059529477
Bcc220	E03	0.400281328836754	1.68006410830617e-05	5391.55370217066
Bcc220	E04	0.417298345299939	1.84758326978605e-05	5859.91048628862
Bcc220	E05	0.404517915688934	1.5801880961274e-05	3920.1999106377
Bcc220	E06	0.377921355923354	1.46930167258072e-05	4919.13202395395
Bcc221	F03	NA	NA	NA
Bcc221	F04	0.113147461747061	1.95749047576209e-06	-42352.9269593438
Bcc221	F05	0.114982678597022	1.48468111211571e-06	-57592.8887997402
Bcc221	F06	0.317475752245673	4.94433249710953e-07	-174486.935284881
Bcc222	G03	0.420614574458341	1.80972842501665e-05	3158.99788539805
Bcc222	G04	0.431200179268965	1.89151120455282e-05	3419.73230313551
Bcc222	G05	0.438732440309552	1.60217078143897e-05	-376.012843969408
Bcc222	G06	0.417458493605028	1.79482193915568e-05	3142.8431655266
Bcc223	B08	0.413755483570204	1.7715774726224e-05	3511.48941710581
Bcc223	B09	0.414717201408796	1.78428944024969e-05	3443.0207397634
Bcc223	B10	0.418382295387627	1.77766976350039e-05	3421.57571506994
Bcc223	B11	0.423985015837494	1.81703110742942e-05	3498.74391188843
Bcc224	C08	0.402393949030385	2.21728276953115e-05	2254.33685955676
Bcc224	C09	0.406621917722006	2.37911993946398e-05	3006.41776253592
Bcc224	C10	0.403831788439559	1.79247387430259e-05	-1317.10216527321
Bcc224	C11	0.408012745259687	2.41248175506831e-05	3097.19052140944
Bcc225	D08	0.382596148392722	2.25829318867607e-05	1808.60825373966
Bcc225	D09	0.383478851332896	2.19797337188507e-05	1461.39110147737
Bcc225	D10	0.375544053168629	2.16974353170587e-05	1081.58793634677
Bcc225	D11	0.392765703600765	2.42905900488964e-05	2235.75712038242
Bcc226	E08	0.386494459838219	2.1922690101562e-05	2666.18535374718
Bcc226	E09	0.3837370844377	2.16963478586283e-05	2429.75094204821
Bcc226	E10	0.391458482650748	2.22149154702756e-05	2083.02280848109
Bcc226	E11	0.386621912105963	2.20603296538331e-05	2497.44767596076
Bcc227	F08	0.34989617651426	9.99247987214874e-06	4298.05035052842
Bcc227	F09	0.346285212307434	9.67564285612092e-06	3832.38621181318
Bcc227	F10	0.348965736963879	9.7450791673131e-06	3430.81121390292
Bcc227	F11	0.359015406550818	1.01476479266827e-05	3647.38627853189
Bcc228	G08	0.389536456007646	8.37777862850211e-06	6346.1765342769
Bcc228	G09	0.390300064331261	8.16404088193177e-06	5476.49786986657
Bcc228	G10	0.395426246267862	7.69321943579499e-06	2393.68629141286
Bcc228	G11	0.384132753324823	8.00696886568202e-06	5162.88660216082
BccJ2315	B02	0.340755775036308	1.26596865727279e-05	5535.15051760561
BccJ2315	B07	0.30719173938054	1.04716447906307e-05	2546.55477264403
BccJ2315	C02	0.384184534165688	1.25668917507648e-05	5076.37636845162
BccJ2315	C07	0.348448926000638	1.05121332497887e-05	778.747981608019
BccJ2315	F02	0.337619742033469	1.1718340905236e-05	3976.1653288766
BccJ2315	F07	0.321485606839805	1.08817604683598e-05	2691.95422880678
BccJ2315	G02	0.336399871577796	1.10660634016296e-05	2527.77095480177
BccJ2315	G07	0.351376930950792	1.09001666994137e-05	1379.23409837448
Bmc5568	D02	0.387501495131789	2.56605373119024e-05	2627.44177320374
Bmc5568	D07	0.381935575089099	2.85051050795931e-05	2509.33846671915
Bmc5568	E02	0.386537885269127	2.66710428467189e-05	2239.42716409166
Bmc5568	E07	0.390522179451526	2.61919759827649e-05	1354.2244644119
