# Supplementary material for: Phenotypic diversity and genotypic flexibility of Burkholderia cenocepacia during long-term chronic infection of cystic fibrosis lungs
Source: Genome Res. 2017 Apr;27(4):650–62. doi: 10.1101/gr.213363.116 (PMC5378182; doi:10.1101/gr.213363.116)
Supplement: Supplemental Material [file supp_gr.213363.116_Supplemental_FigureS10_Roary_gene_presence_absence_original.csv]

Gene	Non-unique Gene name	Annotation	No. isolates	No. sequences	Avg sequences per isolate	Genome Fragment	Order within Fragment	Accessory Fragment	Accessory Order with Fragment	QC	Min group size nuc	Max group size nuc	Avg group size nuc	Bcc001	Bcc002	Bcc003	Bcc004	Bcc005	Bcc006	Bcc007	Bcc008	Bcc009	Bcc010	Bcc011	Bcc012	Bcc013	Bcc014	Bcc015	Bcc016	Bcc017	Bcc018	Bcc019	Bcc020	Bcc021	Bcc022	Bcc023	Bcc024	Bcc025	Bcc026	Bcc027	Bcc028	Bcc029	Bcc030	Bcc031	Bcc032	Bcc033	Bcc034	Bcc035	Bcc036
group_10202		hypothetical protein	209	209	1	1	14353				413	413	413	Bcc_00868	Bcc_03675___7349	Bcc_04765___24761	Bcc_05793___42009	Bcc_02263___49145	Bcc_02721___64553	Bcc_03017___79489	Bcc_04686___97531	Bcc_06481___115425	Bcc_05923___128539	Bcc_05062___141775	Bcc_00133___146891	Bcc_05341___171337	Bcc_00003___175175	Bcc_05305___199925	Bcc_02455___208957	Bcc_04473___228033	Bcc_05456___244481	Bcc_05375___259209	Bcc_06362___275909	Bcc_01549___281613	Bcc_00141___293229	Bcc_03398___314057	Bcc_01994___326219	Bcc_02117___341473	Bcc_03134___358445	Bcc_01841___370663	Bcc_01830___385483	Bcc_03912___404795	Bcc_00368___412595	Bcc_03889___432611	Bcc_01563___442615	Bcc_03569___461345	Bcc_01373___471859	Bcc_05681___495537	Bcc_01680___502761
hemD		Uroporphyrinogen-III synthase	209	209	1	1	14350				989	1970	1965	Bcc_00871	Bcc_03672___7343	Bcc_04762___24755	Bcc_05796___42015	Bcc_02266___49151	Bcc_02724___64559	Bcc_03020___79495	Bcc_04683___97525	Bcc_06484___115431	Bcc_05926___128545	Bcc_05059___141769	Bcc_00136___146897	Bcc_05344___171343	Bcc_00006___175181	Bcc_05308___199931	Bcc_02458___208963	Bcc_04470___228027	Bcc_05453___244475	Bcc_05378___259215	Bcc_06365___275915	Bcc_01546___281607	Bcc_00144___293235	Bcc_03395___314051	Bcc_01991___326213	Bcc_02120___341479	Bcc_03137___358451	Bcc_01844___370669	Bcc_01827___385477	Bcc_03915___404801	Bcc_00365___412589	Bcc_03892___432617	Bcc_01566___442621	Bcc_03572___461351	Bcc_01376___471865	Bcc_05678___495531	Bcc_01683___502767
lcfB_1		Long-chain-fatty-acid--CoA ligase	209	209	1	1	9520				1562	1562	1562	Bcc_01009	Bcc_00742___1483	Bcc_03069___21369	Bcc_00910___32243	Bcc_01926___48471	Bcc_02588___64287	Bcc_05320___84095	Bcc_05171___98501	Bcc_02089___106641	Bcc_06870___130433	Bcc_05404___142459	Bcc_06771___160167	Bcc_06747___174149	Bcc_04217___183603	Bcc_06968___203251	Bcc_01138___206323	Bcc_01362___221811	Bcc_03537___240643	Bcc_06596___261651	Bcc_07099___277383	Bcc_00380___279275	Bcc_00282___293511	Bcc_03255___313771	Bcc_04516___331263	Bcc_00691___338621	Bcc_04139___360455	Bcc_01270___369521	Bcc_01284___384391	Bcc_00762___398495	Bcc_00225___412309	Bcc_06081___436995	Bcc_01275___442039	Bcc_01530___457267	Bcc_04776___478665	Bcc_03323___490821	Bcc_00801___501003
xerD_3		Tyrosine recombinase XerD	209	209	1	1	9521				863	956	949	Bcc_01010	Bcc_00741___1481	Bcc_03068___21367	Bcc_00909___32241	Bcc_01925___48469	Bcc_02587___64285	Bcc_05319___84093	Bcc_05172___98503	Bcc_02090___106643	Bcc_06869___130431	Bcc_05405___142461	Bcc_06772___160169	Bcc_06746___174147	Bcc_04218___183605	Bcc_06967___203249	Bcc_01137___206321	Bcc_01363___221813	Bcc_03536___240641	Bcc_06595___261649	Bcc_07098___277381	Bcc_00379___279273	Bcc_00283___293513	Bcc_03254___313769	Bcc_04517___331265	Bcc_00690___338619	Bcc_04140___360457	Bcc_01269___369519	Bcc_01283___384389	Bcc_00761___398493	Bcc_00224___412307	Bcc_06080___436993	Bcc_01274___442037	Bcc_01529___457265	Bcc_04775___478663	Bcc_03322___490819	Bcc_00800___501001
group_10254	tsaR_5	HTH-type transcriptional regulator TsaR	209	214	1.03	1	9576				911	1016	911	Bcc_01034	Bcc_03178___6355	Bcc_04089___23409	Bcc_04320___39063	Bcc_03498___51615	Bcc_00444___59999	Bcc_03299___80053	Bcc_02104___92367	Bcc_03224___108911	Bcc_07281___131255	Bcc_02097___135845	Bcc_01905___150435	Bcc_03904___168463	Bcc_04155___183479	Bcc_00024___189363	Bcc_07414___218875	Bcc_03012___225111	Bcc_00592___234753	Bcc_04815___258089	Bcc_03958___271101	Bcc_06210___290935	Bcc_00307___293561	Bcc_00014___307289	Bcc_01247___324725	Bcc_06752___350743	Bcc_00876___353929	Bcc_04324___375629	Bcc_06091___394005	Bcc_06042___409055	Bcc_03544___418947	Bcc_03497___431827	Bcc_05886___451261	Bcc_04578___463363	Bcc_05956___481025	Bcc_00645___485465	Bcc_02901___505203
group_10578		hypothetical protein	209	211	1.01	1	35961				248	248	248	Bcc_01636	Bcc_04091___8181	Bcc_04640___24511	Bcc_03729___37881	Bcc_04381___53381	Bcc_02351___63813	Bcc_04086___81627	Bcc_04632___97423	Bcc_03015___108493	Bcc_03908___124509	Bcc_04926___141503	Bcc_02724___152073	Bcc_03173___167001	Bcc_03225___181619	Bcc_03005___195325	Bcc_04700___213447	Bcc_02874___224835	Bcc_02831___239231	Bcc_03405___255269	Bcc_05661___274507	Bcc_04418___287351	Bcc_00911___294769	Bcc_00642___308545	Bcc_01093___324417	Bcc_04518___346275	Bcc_04028___360233	Bcc_02421___371823	Bcc_07554___396931	Bcc_01611___400193	Bcc_02915___417689	Bcc_02398___429629	Bcc_02859___445207	Bcc_02713___459633	Bcc_07269___483651	Bcc_00022___484219	Bcc_02933___505267
rnpA		Ribonuclease P protein component	209	210	1.01	1	35953				305	461	418	Bcc_01643	Bcc_04084___8167	Bcc_04647___24525	Bcc_03722___37867	Bcc_04388___53395	Bcc_02344___63799	Bcc_04093___81641	Bcc_04639___97437	Bcc_03008___108479	Bcc_03901___124495	Bcc_04933___141517	Bcc_02717___152059	Bcc_03166___166987	Bcc_03218___181605	Bcc_03012___195339	Bcc_04707___213461	Bcc_02867___224821	Bcc_02824___239217	Bcc_03398___255255	Bcc_05668___274521	Bcc_04425___287365	Bcc_00918___294783	Bcc_00651___308563	Bcc_01084___324399	Bcc_04527___346293	Bcc_04037___360251	Bcc_02430___371841	Bcc_07563___396949	Bcc_01620___400211	Bcc_02906___417671	Bcc_02407___429647	Bcc_02868___445225	Bcc_02722___459651	Bcc_07278___483669	Bcc_00031___484237	Bcc_02924___505249
sigR_1		ECF RNA polymerase sigma factor SigR	209	209	1	1	6781				491	521	520	Bcc_01667	Bcc_06679___13357	Bcc_03927___23085	Bcc_00955___32333	Bcc_01903___48425	Bcc_02125___63361	Bcc_02717___78889	Bcc_05928___100015	Bcc_06023___114509	Bcc_03595___123883	Bcc_06351___144353	Bcc_02834___152293	Bcc_05756___172167	Bcc_00284___175737	Bcc_03538___196391	Bcc_00703___205453	Bcc_00122___219331	Bcc_04463___242495	Bcc_00336___249131	Bcc_00371___263927	Bcc_00421___279357	Bcc_01488___295923	Bcc_00849___308959	Bcc_06195___334621	Bcc_01599___340437	Bcc_03433___359043	Bcc_05939___378859	Bcc_04090___390003	Bcc_05071___407113	Bcc_02698___417255	Bcc_01989___428811	Bcc_00003___439495	Bcc_03695___461597	Bcc_01953___473019	Bcc_02567___489309	Bcc_05220___509841
group_10593		hypothetical protein	209	209	1	1	6783				302	317	316	Bcc_01669	Bcc_06681___13361	Bcc_03929___23089	Bcc_00953___32329	Bcc_01901___48421	Bcc_02123___63357	Bcc_02715___78885	Bcc_05930___100019	Bcc_06021___114505	Bcc_03593___123879	Bcc_06349___144349	Bcc_02832___152289	Bcc_05754___172163	Bcc_00282___175733	Bcc_03536___196387	Bcc_00701___205449	Bcc_00120___219327	Bcc_04465___242499	Bcc_00334___249127	Bcc_00369___263923	Bcc_00419___279353	Bcc_01490___295927	Bcc_00851___308963	Bcc_06197___334625	Bcc_01601___340441	Bcc_03435___359047	Bcc_05941___378863	Bcc_04092___390007	Bcc_05073___407117	Bcc_02696___417251	Bcc_01987___428807	Bcc_00005___439499	Bcc_03697___461601	Bcc_01955___473023	Bcc_02565___489305	Bcc_05222___509845
group_10595		hypothetical protein	209	209	1	1	6785				329	329	329	Bcc_01671	Bcc_06683___13365	Bcc_03931___23093	Bcc_00951___32325	Bcc_01899___48417	Bcc_02121___63353	Bcc_02713___78881	Bcc_05932___100023	Bcc_06019___114501	Bcc_03591___123875	Bcc_06347___144345	Bcc_02830___152285	Bcc_05752___172159	Bcc_00280___175729	Bcc_03534___196383	Bcc_00699___205445	Bcc_00118___219323	Bcc_04467___242503	Bcc_00332___249123	Bcc_00367___263919	Bcc_00417___279349	Bcc_01492___295931	Bcc_00853___308967	Bcc_06199___334629	Bcc_01603___340445	Bcc_03437___359051	Bcc_05943___378867	Bcc_04094___390011	Bcc_05075___407121	Bcc_02694___417247	Bcc_01985___428803	Bcc_00007___439503	Bcc_03699___461605	Bcc_01957___473027	Bcc_02563___489301	Bcc_05224___509849
group_10597		hypothetical protein	209	209	1	1	6787				515	515	515	Bcc_01674	Bcc_06686___13371	Bcc_03934___23099	Bcc_00948___32319	Bcc_01896___48411	Bcc_02118___63347	Bcc_02710___78875	Bcc_05935___100029	Bcc_06016___114495	Bcc_03588___123869	Bcc_06344___144339	Bcc_02827___152279	Bcc_05749___172153	Bcc_00277___175723	Bcc_03531___196377	Bcc_00696___205439	Bcc_00115___219317	Bcc_04470___242509	Bcc_00329___249117	Bcc_00364___263913	Bcc_00414___279343	Bcc_01495___295937	Bcc_00856___308973	Bcc_06202___334635	Bcc_01606___340451	Bcc_03440___359057	Bcc_05946___378873	Bcc_04097___390017	Bcc_05078___407127	Bcc_02691___417241	Bcc_01982___428797	Bcc_00010___439509	Bcc_03702___461611	Bcc_01960___473033	Bcc_02560___489295	Bcc_05227___509855
sigJ_1		ECF RNA polymerase sigma factor SigJ	209	209	1	1	6788				881	881	881	Bcc_01675	Bcc_06687___13373	Bcc_03935___23101	Bcc_00947___32317	Bcc_01895___48409	Bcc_02117___63345	Bcc_02709___78873	Bcc_05936___100031	Bcc_06015___114493	Bcc_03587___123867	Bcc_06343___144337	Bcc_02826___152277	Bcc_05748___172151	Bcc_00276___175721	Bcc_03530___196375	Bcc_00695___205437	Bcc_00114___219315	Bcc_04471___242511	Bcc_00328___249115	Bcc_00363___263911	Bcc_00413___279341	Bcc_01496___295939	Bcc_00857___308975	Bcc_06203___334637	Bcc_01607___340453	Bcc_03441___359059	Bcc_05947___378875	Bcc_04098___390019	Bcc_05079___407129	Bcc_02690___417239	Bcc_01981___428795	Bcc_00011___439511	Bcc_03703___461613	Bcc_01961___473035	Bcc_02559___489293	Bcc_05228___509857
rssA_4		Swarming motility regulation sensor protein RssA	209	209	1	1	6802				1124	1367	1365	Bcc_01687	Bcc_06203___12405	Bcc_00008___15247	Bcc_00797___32017	Bcc_01154___46927	Bcc_06994___73099	Bcc_05496___84447	Bcc_02957___94073	Bcc_05639___113741	Bcc_05757___128207	Bcc_01339___134329	Bcc_01337___149299	Bcc_04119___168893	Bcc_00339___175847	Bcc_01307___191929	Bcc_04951___213949	Bcc_06718___232523	Bcc_00993___235555	Bcc_06336___261131	Bcc_01845___266875	Bcc_07108___292731	Bcc_01508___295963	Bcc_00868___308997	Bcc_06214___334659	Bcc_01618___340475	Bcc_03259___358695	Bcc_05958___378897	Bcc_04109___390041	Bcc_05090___407151	Bcc_02679___417217	Bcc_01970___428773	Bcc_00022___439533	Bcc_03714___461635	Bcc_01972___473057	Bcc_02548___489271	Bcc_05239___509879
oprM_4		Outer membrane protein OprM	209	209	1	1	6824				1571	1571	1571	Bcc_01705	Bcc_06221___12441	Bcc_00026___15283	Bcc_00815___32053	Bcc_01172___46963	Bcc_06976___73063	Bcc_05514___84483	Bcc_02975___94109	Bcc_05657___113777	Bcc_05775___128243	Bcc_01357___134365	Bcc_01355___149335	Bcc_04101___168857	Bcc_00321___175811	Bcc_01289___191893	Bcc_04969___213985	Bcc_06700___232487	Bcc_01011___235591	Bcc_06354___261167	Bcc_01863___266911	Bcc_07126___292767	Bcc_01526___295999	Bcc_00887___309035	Bcc_06233___334697	Bcc_01637___340513	Bcc_03278___358733	Bcc_05977___378935	Bcc_04128___390079	Bcc_05109___407189	Bcc_02660___417179	Bcc_03335___431503	Bcc_00041___439571	Bcc_03733___461673	Bcc_01991___473095	Bcc_02529___489233	Bcc_05258___509917
group_10607		hypothetical protein	209	209	1	1	6830				608	671	669	Bcc_01710	Bcc_06226___12451	Bcc_00031___15293	Bcc_00820___32063	Bcc_01177___46973	Bcc_06911___72933	Bcc_05520___84495	Bcc_02981___94121	Bcc_05662___113787	Bcc_05780___128253	Bcc_01362___134375	Bcc_01360___149345	Bcc_04096___168847	Bcc_00316___175801	Bcc_01284___191883	Bcc_04974___213995	Bcc_06695___232477	Bcc_01016___235601	Bcc_06359___261177	Bcc_01868___266921	Bcc_07131___292777	Bcc_01531___296009	Bcc_00892___309045	Bcc_06238___334707	Bcc_01642___340523	Bcc_03283___358743	Bcc_05982___378945	Bcc_04133___390089	Bcc_05114___407199	Bcc_02655___417169	Bcc_03330___431493	Bcc_00046___439581	Bcc_03738___461683	Bcc_01996___473105	Bcc_02524___489223	Bcc_05263___509927
group_10610		hypothetical protein	209	209	1	1	6831				281	401	396	Bcc_01711	Bcc_06227___12453	Bcc_00032___15295	Bcc_00821___32065	Bcc_01178___46975	Bcc_06912___72935	Bcc_05521___84497	Bcc_02982___94123	Bcc_05663___113789	Bcc_05781___128255	Bcc_01363___134377	Bcc_01361___149347	Bcc_04095___168845	Bcc_00315___175799	Bcc_01283___191881	Bcc_04975___213997	Bcc_06694___232475	Bcc_01017___235603	Bcc_06360___261179	Bcc_01869___266923	Bcc_07132___292779	Bcc_01532___296011	Bcc_00893___309047	Bcc_06239___334709	Bcc_01643___340525	Bcc_03284___358745	Bcc_05983___378947	Bcc_04134___390091	Bcc_05115___407201	Bcc_02654___417167	Bcc_03329___431491	Bcc_00047___439583	Bcc_03739___461685	Bcc_01997___473107	Bcc_02523___489221	Bcc_05264___509929
guaA_2		GMP synthase [glutamine-hydrolyzing]	209	209	1	1	6849				710	830	710	Bcc_01725	Bcc_06241___12481	Bcc_00046___15323	Bcc_00835___32093	Bcc_01192___47003	Bcc_06926___72963	Bcc_05535___84525	Bcc_02996___94151	Bcc_05677___113817	Bcc_05797___128287	Bcc_01379___134409	Bcc_01377___149379	Bcc_04081___168817	Bcc_00301___175771	Bcc_01267___191849	Bcc_04989___214025	Bcc_06680___232447	Bcc_01033___235635	Bcc_06374___261207	Bcc_01883___266951	Bcc_07148___292811	Bcc_01546___296039	Bcc_00907___309075	Bcc_06253___334737	Bcc_01657___340553	Bcc_03298___358773	Bcc_05997___378975	Bcc_04148___390119	Bcc_05129___407229	Bcc_02640___417139	Bcc_03315___431463	Bcc_00061___439611	Bcc_03753___461713	Bcc_02011___473135	Bcc_02509___489193	Bcc_05278___509957
namA_1		NADPH dehydrogenase	209	209	1	1	6851				998	1112	1110	Bcc_01726	Bcc_06242___12483	Bcc_00047___15325	Bcc_00836___32095	Bcc_01193___47005	Bcc_06927___72965	Bcc_05536___84527	Bcc_02997___94153	Bcc_05678___113819	Bcc_05798___128289	Bcc_01380___134411	Bcc_01378___149381	Bcc_04080___168815	Bcc_00300___175769	Bcc_01266___191847	Bcc_04990___214027	Bcc_06679___232445	Bcc_01034___235637	Bcc_06375___261209	Bcc_01884___266953	Bcc_07149___292813	Bcc_01547___296041	Bcc_00908___309077	Bcc_06254___334739	Bcc_01658___340555	Bcc_03299___358775	Bcc_05998___378977	Bcc_04149___390121	Bcc_05130___407231	Bcc_02639___417137	Bcc_03314___431461	Bcc_00062___439613	Bcc_03754___461715	Bcc_02012___473137	Bcc_02508___489191	Bcc_05279___509959
phhA		Phenylalanine-4-hydroxylase	209	209	1	1	6858				893	962	924	Bcc_01732	Bcc_06248___12495	Bcc_00053___15337	Bcc_00842___32107	Bcc_01199___47017	Bcc_06933___72977	Bcc_05542___84539	Bcc_03003___94165	Bcc_05684___113831	Bcc_05804___128301	Bcc_01386___134423	Bcc_01384___149393	Bcc_04074___168803	Bcc_00294___175757	Bcc_01260___191835	Bcc_04996___214039	Bcc_06673___232433	Bcc_01040___235649	Bcc_06381___261221	Bcc_01890___266965	Bcc_07155___292825	Bcc_01553___296053	Bcc_00914___309089	Bcc_06260___334751	Bcc_01664___340567	Bcc_03305___358787	Bcc_06004___378989	Bcc_04155___390133	Bcc_05136___407243	Bcc_02633___417125	Bcc_03308___431449	Bcc_00068___439625	Bcc_03760___461727	Bcc_02018___473149	Bcc_02502___489179	Bcc_05285___509971
group_10744		hypothetical protein	209	209	1	1	7848				506	635	622	Bcc_02059	Bcc_00327___653	Bcc_00277___15785	Bcc_06737___43897	Bcc_06410___57439	Bcc_00508___60127	Bcc_02634___78723	Bcc_01835___91829	Bcc_02344___107151	Bcc_00008___116709	Bcc_06963___145577	Bcc_01563___149751	Bcc_02172___164999	Bcc_06510___188189	Bcc_01800___192915	Bcc_01633___207313	Bcc_01188___221463	Bcc_01573___236715	Bcc_06577___261613	Bcc_00403___263991	Bcc_01762___282039	Bcc_01336___295619	Bcc_01241___309743	Bcc_00808___323847	Bcc_00012___337263	Bcc_04940___362057	Bcc_00419___367819	Bcc_00012___381847	Bcc_05669___408309	Bcc_00138___412135	Bcc_01668___428169	Bcc_04000___447489	Bcc_00012___454231	Bcc_01488___472089	Bcc_02588___489351	Bcc_00012___499425
group_10749		hypothetical protein	209	209	1	1	7857				1049	1121	1119	Bcc_02067	Bcc_00335___669	Bcc_00285___15801	Bcc_06729___43881	Bcc_06402___57423	Bcc_00516___60143	Bcc_02626___78707	Bcc_01843___91845	Bcc_02352___107167	Bcc_00016___116725	Bcc_06955___145561	Bcc_01571___149767	Bcc_02180___165015	Bcc_06518___188205	Bcc_01808___192931	Bcc_01641___207329	Bcc_01196___221479	Bcc_01581___236731	Bcc_06569___261597	Bcc_00411___264007	Bcc_01770___282055	Bcc_01328___295603	Bcc_01249___309759	Bcc_00800___323831	Bcc_00020___337279	Bcc_04948___362073	Bcc_00427___367835	Bcc_00020___381863	Bcc_05677___408325	Bcc_00146___412151	Bcc_01676___428185	Bcc_04008___447505	Bcc_00020___454247	Bcc_01496___472105	Bcc_02596___489367	Bcc_00020___499441
group_10760		hypothetical protein	209	209	1	1	7870				638	1004	988	Bcc_02072	Bcc_00340___679	Bcc_00290___15811	Bcc_06724___43871	Bcc_06397___57413	Bcc_00521___60153	Bcc_02621___78697	Bcc_01848___91855	Bcc_02357___107177	Bcc_00021___116735	Bcc_06950___145551	Bcc_01576___149777	Bcc_02185___165025	Bcc_06523___188215	Bcc_01813___192941	Bcc_01646___207339	Bcc_01201___221489	Bcc_01586___236741	Bcc_06564___261587	Bcc_00416___264017	Bcc_01775___282065	Bcc_01323___295593	Bcc_01254___309769	Bcc_00795___323821	Bcc_00025___337289	Bcc_04953___362083	Bcc_00432___367845	Bcc_00025___381873	Bcc_05682___408335	Bcc_00151___412161	Bcc_01681___428195	Bcc_04013___447515	Bcc_00025___454257	Bcc_01501___472115	Bcc_02601___489377	Bcc_00025___499451
mas		Mycocerosic acid synthase	209	209	1	1	7874				977	1124	1002	Bcc_02075	Bcc_00343___685	Bcc_00293___15817	Bcc_06721___43865	Bcc_06394___57407	Bcc_00524___60159	Bcc_02618___78691	Bcc_01851___91861	Bcc_02360___107183	Bcc_00024___116741	Bcc_06947___145545	Bcc_01579___149783	Bcc_02188___165031	Bcc_06526___188221	Bcc_01816___192947	Bcc_01649___207345	Bcc_01204___221495	Bcc_01589___236747	Bcc_06561___261581	Bcc_00419___264023	Bcc_01778___282071	Bcc_01320___295587	Bcc_01257___309775	Bcc_00792___323815	Bcc_00028___337295	Bcc_04956___362089	Bcc_00435___367851	Bcc_00028___381879	Bcc_05685___408341	Bcc_00154___412167	Bcc_01684___428201	Bcc_04016___447521	Bcc_00028___454263	Bcc_01504___472121	Bcc_02604___489383	Bcc_00028___499457
group_10770		hypothetical protein	209	209	1	1	7877				494	494	494	Bcc_02078	Bcc_00346___691	Bcc_00296___15823	Bcc_06718___43859	Bcc_06391___57401	Bcc_00527___60165	Bcc_02615___78685	Bcc_01854___91867	Bcc_02363___107189	Bcc_00027___116747	Bcc_06944___145539	Bcc_01582___149789	Bcc_02191___165037	Bcc_06529___188227	Bcc_01819___192953	Bcc_01652___207351	Bcc_01207___221501	Bcc_01592___236753	Bcc_06558___261575	Bcc_00422___264029	Bcc_01781___282077	Bcc_01317___295581	Bcc_01260___309781	Bcc_00789___323809	Bcc_00031___337301	Bcc_04959___362095	Bcc_00438___367857	Bcc_00031___381885	Bcc_05688___408347	Bcc_00157___412173	Bcc_01687___428207	Bcc_04019___447527	Bcc_00031___454269	Bcc_01507___472127	Bcc_02607___489389	Bcc_00031___499463
prmC_1		Release factor glutamine methyltransferase	209	209	1	1	7879				977	1133	1128	Bcc_02080	Bcc_00348___695	Bcc_00298___15827	Bcc_06716___43855	Bcc_06389___57397	Bcc_00529___60169	Bcc_02613___78681	Bcc_01856___91871	Bcc_02365___107193	Bcc_00029___116751	Bcc_06942___145535	Bcc_01584___149793	Bcc_02193___165041	Bcc_06531___188231	Bcc_01821___192957	Bcc_01654___207355	Bcc_01209___221505	Bcc_01594___236757	Bcc_06556___261571	Bcc_00424___264033	Bcc_01783___282081	Bcc_01315___295577	Bcc_01262___309785	Bcc_00787___323805	Bcc_00033___337305	Bcc_04961___362099	Bcc_00440___367861	Bcc_00033___381889	Bcc_05690___408351	Bcc_00159___412177	Bcc_01689___428211	Bcc_04021___447531	Bcc_00033___454273	Bcc_01509___472131	Bcc_02609___489393	Bcc_00033___499467
prmC_2		Release factor glutamine methyltransferase	209	209	1	1	7893				356	842	839	Bcc_02092	Bcc_00360___719	Bcc_00310___15851	Bcc_06704___43831	Bcc_06377___57373	Bcc_00541___60193	Bcc_02601___78657	Bcc_01868___91895	Bcc_02377___107217	Bcc_00041___116775	Bcc_06930___145511	Bcc_01596___149817	Bcc_02205___165065	Bcc_06543___188255	Bcc_01833___192981	Bcc_01666___207379	Bcc_01221___221529	Bcc_01606___236781	Bcc_06544___261547	Bcc_00436___264057	Bcc_01795___282105	Bcc_01302___295551	Bcc_01274___309809	Bcc_00775___323781	Bcc_00045___337329	Bcc_04973___362123	Bcc_00452___367885	Bcc_00045___381913	Bcc_05702___408375	Bcc_00171___412201	Bcc_01701___428235	Bcc_04033___447555	Bcc_00045___454297	Bcc_01521___472155	Bcc_02621___489417	Bcc_00045___499491
rny		hypothetical protein	209	209	1	1	21831				797	1055	1050	Bcc_02397	Bcc_03856___7711	Bcc_05301___25833	Bcc_06619___43661	Bcc_03651___51921	Bcc_06422___71955	Bcc_04901___83257	Bcc_02602___93363	Bcc_02688___107839	Bcc_06764___130221	Bcc_07185___146021	Bcc_06653___159931	Bcc_03702___168059	Bcc_05332___185833	Bcc_07097___203509	Bcc_06615___217277	Bcc_06093___231273	Bcc_06347___246263	Bcc_02685___253829	Bcc_05346___273877	Bcc_02692___283899	Bcc_00997___294941	Bcc_01585___310431	Bcc_00047___322325	Bcc_00227___337693	Bcc_06681___365539	Bcc_02811___372603	Bcc_00737___383297	Bcc_02857___402685	Bcc_02162___416183	Bcc_06838___438509	Bcc_06920___453329	Bcc_02947___460101	Bcc_00536___470185	Bcc_04587___493349	Bcc_00209___499819
group_10922		hypothetical protein	209	209	1	1	21811				230	230	230	Bcc_02414	Bcc_03839___7677	Bcc_05284___25799	Bcc_06636___43695	Bcc_03634___51887	Bcc_06439___71989	Bcc_04918___83291	Bcc_02619___93397	Bcc_02705___107873	Bcc_06781___130255	Bcc_07202___146055	Bcc_06636___159897	Bcc_03685___168025	Bcc_05315___185799	Bcc_07080___203475	Bcc_06632___217311	Bcc_06076___231239	Bcc_06364___246297	Bcc_02702___253863	Bcc_05363___273911	Bcc_02709___283933	Bcc_00980___294907	Bcc_01602___310465	Bcc_00030___322291	Bcc_00210___337659	Bcc_06664___365505	Bcc_02828___372637	Bcc_00754___383331	Bcc_02874___402719	Bcc_02145___416149	Bcc_06821___438475	Bcc_06903___453295	Bcc_02964___460135	Bcc_00519___470151	Bcc_04570___493315	Bcc_00192___499785
group_10931		hypothetical protein	209	209	1	1	16231				1025	1187	1186	Bcc_02502	Bcc_03065___6129	Bcc_01010___17251	Bcc_06031___42485	Bcc_02516___49651	Bcc_02635___64381	Bcc_05293___84041	Bcc_05579___99317	Bcc_03642___109747	Bcc_06050___128793	Bcc_03445___138541	Bcc_03687___153999	Bcc_02618___165891	Bcc_03313___181795	Bcc_03556___196427	Bcc_01391___206829	Bcc_05017___229121	Bcc_01830___237229	Bcc_02945___254349	Bcc_06671___276527	Bcc_03609___285733	Bcc_01739___296425	Bcc_01691___310643	Bcc_00153___322537	Bcc_04554___346347	Bcc_00662___353501	Bcc_04887___376755	Bcc_00275___382373	Bcc_07379___411729	Bcc_02056___415971	Bcc_01471___427775	Bcc_00205___439899	Bcc_01483___457173	Bcc_00066___469245	Bcc_01349___486873	Bcc_03697___506795
comEA		ComE operon protein 1	209	209	1	1	18116				305	347	344	Bcc_02682	Bcc_06852___13703	Bcc_01661___18553	Bcc_01442___33307	Bcc_06274___57167	Bcc_06046___71203	Bcc_05959___85373	Bcc_06353___100865	Bcc_01300___105063	Bcc_02460___121613	Bcc_02190___136031	Bcc_05176___156977	Bcc_07103___174861	Bcc_02029___179227	Bcc_05855___201025	Bcc_00623___205293	Bcc_05605___230297	Bcc_02211___237991	Bcc_01356___251171	Bcc_03296___269777	Bcc_02953___284421	Bcc_01919___296785	Bcc_01840___310941	Bcc_06476___335183	Bcc_01065___339369	Bcc_07344___366865	Bcc_01161___369303	Bcc_01632___385087	Bcc_00558___398087	Bcc_01907___415673	Bcc_02179___429191	Bcc_05609___450707	Bcc_00182___454571	Bcc_05094___479301	Bcc_06087___496349	Bcc_06983___513367
mltB		Membrane-bound lytic murein transglycosylase B	209	209	1	1	18114				1115	1217	1169	Bcc_02684	Bcc_06854___13707	Bcc_01659___18549	Bcc_01444___33311	Bcc_06272___57163	Bcc_06044___71199	Bcc_05961___85377	Bcc_06351___100861	Bcc_01302___105067	Bcc_02462___121617	Bcc_02192___136035	Bcc_05174___156973	Bcc_07101___174857	Bcc_02031___179231	Bcc_05853___201021	Bcc_00625___205297	Bcc_05607___230301	Bcc_02213___237995	Bcc_01358___251175	Bcc_03294___269773	Bcc_02951___284417	Bcc_01921___296789	Bcc_01842___310945	Bcc_06474___335179	Bcc_01067___339373	Bcc_07342___366861	Bcc_01163___369307	Bcc_01634___385091	Bcc_00560___398091	Bcc_01905___415669	Bcc_02181___429195	Bcc_05607___450703	Bcc_00180___454567	Bcc_05096___479305	Bcc_06089___496353	Bcc_06985___513371
group_10998		hypothetical protein	209	210	1.01	1	18096				1166	1166	1166	Bcc_02694	Bcc_06864___13727	Bcc_01649___18529	Bcc_01454___33331	Bcc_06262___57143	Bcc_06034___71179	Bcc_05971___85397	Bcc_06341___100841	Bcc_01312___105087	Bcc_02472___121637	Bcc_02202___136055	Bcc_05164___156953	Bcc_07091___174837	Bcc_02041___179251	Bcc_05843___201001	Bcc_00635___205317	Bcc_05617___230321	Bcc_02223___238015	Bcc_01368___251195	Bcc_03284___269753 Bcc_05847___274879	Bcc_02941___284397	Bcc_01931___296809	Bcc_01852___310965	Bcc_06464___335159	Bcc_01077___339393	Bcc_07332___366841	Bcc_01173___369327	Bcc_01644___385111	Bcc_00570___398111	Bcc_01895___415649	Bcc_02191___429215	Bcc_05597___450683	Bcc_00170___454547	Bcc_05106___479325	Bcc_06099___496373	Bcc_06995___513391
group_11004		hypothetical protein	209	210	1.01	1	17919				272	602	600	Bcc_02708	Bcc_06878___13755	Bcc_01635___18501	Bcc_01468___33359	Bcc_06248___57115	Bcc_06020___71151	Bcc_05985___85425	Bcc_06327___100813	Bcc_01326___105115	Bcc_02486___121665	Bcc_02216___136083	Bcc_05150___156925	Bcc_07077___174809	Bcc_02055___179279	Bcc_05829___200973	Bcc_00649___205345	Bcc_05631___230349	Bcc_02237___238043	Bcc_01382___251223	Bcc_03270___269725 Bcc_05833___274851	Bcc_02927___284369	Bcc_01945___296837	Bcc_01866___310993	Bcc_06450___335131	Bcc_01091___339421	Bcc_07318___366813	Bcc_01187___369355	Bcc_01658___385139	Bcc_00584___398139	Bcc_01881___415621	Bcc_02205___429243	Bcc_05583___450655	Bcc_00156___454519	Bcc_05120___479353	Bcc_06113___496401	Bcc_07009___513419
group_11418		hypothetical protein	209	209	1	1	37747				2210	2336	2210	Bcc_03335	Bcc_00461___921	Bcc_07219___29669	Bcc_03115___36653	Bcc_02466___49551	Bcc_06937___72985	Bcc_07171___87797	Bcc_03046___94251	Bcc_02906___108275	Bcc_07071___130835	Bcc_02906___137463	Bcc_02481___151587	Bcc_04628___169911	Bcc_00351___175871	Bcc_01364___192043	Bcc_03022___210091	Bcc_02646___224379	Bcc_02110___237789	Bcc_02833___254125	Bcc_03095___269375	Bcc_00586___279687	Bcc_02558___298063	Bcc_02301___311863	Bcc_02932___328095	Bcc_05195___347629	Bcc_00420___353017	Bcc_06640___380261	Bcc_00321___382465	Bcc_00180___397331	Bcc_01446___414751	Bcc_05644___436121	Bcc_01896___443281	Bcc_05053___464313	Bcc_01309___471731	Bcc_02674___489523	Bcc_05745___510891
mscM		Miniconductance mechanosensitive channel MscM	209	209	1	1	3011				1172	1208	1173	Bcc_03874	Bcc_02892___5783	Bcc_01871___18973	Bcc_06932___44287	Bcc_02417___49453	Bcc_05465___70041	Bcc_03246___79947	Bcc_05715___99589	Bcc_02955___108373	Bcc_01267___119227	Bcc_05860___143371	Bcc_02664___151953	Bcc_03644___167943	Bcc_00234___175637	Bcc_06999___203313	Bcc_03011___210069	Bcc_02598___224283	Bcc_06639___246847	Bcc_02882___254223	Bcc_07170___277525	Bcc_02371___283257	Bcc_03096___299139	Bcc_02812___312885	Bcc_00850___323931	Bcc_03466___344171	Bcc_05544___363265	Bcc_00775___368531	Bcc_03137___388097	Bcc_03072___403115	Bcc_00932___413723	Bcc_03059___430951	Bcc_05962___451413	Bcc_03102___460411	Bcc_06076___481265	Bcc_07152___498479	Bcc_06048___511497
nlhH_6		Carboxylesterase NlhH	209	209	1	1	3022				959	1100	1079	Bcc_03884	Bcc_02882___5763	Bcc_01861___18953	Bcc_06942___44307	Bcc_05459___55537	Bcc_05455___70021	Bcc_03236___79927	Bcc_05705___99569	Bcc_02945___108353	Bcc_01257___119207	Bcc_05870___143391	Bcc_02654___151933	Bcc_06320___173295	Bcc_00244___175657	Bcc_07009___203333	Bcc_06157___216361	Bcc_02588___224263	Bcc_06649___246867	Bcc_02872___254203	Bcc_07180___277545	Bcc_02361___283237	Bcc_03106___299159	Bcc_02822___312905	Bcc_00860___323951	Bcc_03456___344151	Bcc_05554___363285	Bcc_00785___368551	Bcc_03147___388117	Bcc_03082___403135	Bcc_00922___413703	Bcc_03049___430931	Bcc_05972___451433	Bcc_03112___460431	Bcc_06086___481285	Bcc_07142___498459	Bcc_06058___511517
lolD_3		Lipoprotein-releasing system ATP-binding protein LolD	209	209	1	1	3163				674	836	710	Bcc_03926	Bcc_07007___14013	Bcc_07179___29589	Bcc_05011___40445	Bcc_01560___47739	Bcc_01805___62721	Bcc_06282___86019	Bcc_02276___92711	Bcc_04836___112135	Bcc_01027___118747	Bcc_04509___140669	Bcc_03350___153325	Bcc_02852___166359	Bcc_02481___180131	Bcc_02273___193861	Bcc_07184___218415	Bcc_03328___225743	Bcc_03266___240101	Bcc_03296___255051	Bcc_06999___277183	Bcc_07022___292559	Bcc_03147___299241	Bcc_02843___312947	Bcc_00881___323993	Bcc_03435___344109	Bcc_05575___363327	Bcc_00806___368593	Bcc_03168___388159	Bcc_03103___403177	Bcc_00901___413661	Bcc_03028___430889	Bcc_05993___451475	Bcc_03887___461981	Bcc_06107___481327	Bcc_07121___498417	Bcc_06079___511559
teaD_1		TRAP-T-associated universal stress protein TeaD	209	209	1	1	6045			Hypothetical protein with no hits to refseq/uniprot/clusters/cdd/tigrfams/pfam overlapping another protein with hits	434	752	438	Bcc_04106	Bcc_07408___14815	Bcc_06075___27381	Bcc_06901___44225	Bcc_06642___57903	Bcc_00253___59617	Bcc_05793___85041	Bcc_05915___99989	Bcc_06761___115985	Bcc_07155___131003	Bcc_07436___146523	Bcc_06958___160541	Bcc_01637___163929	Bcc_04239___183647	Bcc_07214___203743	Bcc_03223___210493	Bcc_05986___231059	Bcc_05218___244005	Bcc_06673___261805	Bcc_07303___277791	Bcc_01401___281317	Bcc_03326___299599	Bcc_02979___313219	Bcc_03700___329631	Bcc_03033___343305	Bcc_03329___358835	Bcc_07201___381383	Bcc_03466___388755	Bcc_07217___411405	Bcc_00765___413389	Bcc_00816___426465	Bcc_06305___452099	Bcc_06557___467321	Bcc_01219___471551	Bcc_04395___492965	Bcc_05602___510605
group_11659		hypothetical protein	209	209	1	1	5991				326	326	326	Bcc_04155	Bcc_00608___1215	Bcc_00601___16433	Bcc_00667___31757	Bcc_00318___45255	Bcc_05831___70773	Bcc_06492___86439	Bcc_04931___98021	Bcc_03398___109259	Bcc_05405___127503	Bcc_04841___141333	Bcc_04208___155041	Bcc_04313___169281	Bcc_03052___181273	Bcc_03391___196097	Bcc_00325___204697	Bcc_03029___225145	Bcc_04697___242963	Bcc_00888___250235	Bcc_06047___275279	Bcc_00445___279405	Bcc_03375___299697	Bcc_03028___313317	Bcc_07103___336437	Bcc_03554___344347	Bcc_00077___352331	Bcc_06766___380513	Bcc_05100___392023	Bcc_06893___410757	Bcc_00716___413291	Bcc_00269___425371	Bcc_06567___452623	Bcc_06506___467219	Bcc_03766___476645	Bcc_05829___495833	Bcc_01411___502223
yjjV		putative deoxyribonuclease YjjV	209	209	1	1	5959				788	788	788	Bcc_04179	Bcc_00632___1263	Bcc_00577___16385	Bcc_00691___31805	Bcc_00342___45303	Bcc_05807___70725	Bcc_06468___86391	Bcc_04907___97973	Bcc_03422___109307	Bcc_05429___127551	Bcc_04865___141381	Bcc_04232___155089	Bcc_04337___169329	Bcc_03076___181321	Bcc_03415___196145	Bcc_00301___204649	Bcc_03053___225193	Bcc_04721___243011	Bcc_00912___250283	Bcc_06071___275327	Bcc_00469___279453	Bcc_03399___299745	Bcc_03052___313365	Bcc_07079___336389	Bcc_03578___344395	Bcc_00053___352283	Bcc_06790___380561	Bcc_05076___391975	Bcc_06917___410805	Bcc_00692___413243	Bcc_00293___425419	Bcc_06591___452671	Bcc_06482___467171	Bcc_03742___476597	Bcc_05853___495881	Bcc_01435___502271
yfkJ		Low molecular weight protein-tyrosine-phosphatase YfkJ	209	209	1	1	5940				482	482	482	Bcc_04195	Bcc_00648___1295	Bcc_00561___16353	Bcc_00707___31837	Bcc_00358___45335	Bcc_05791___70693	Bcc_06452___86359	Bcc_04891___97941	Bcc_03438___109339	Bcc_05445___127583	Bcc_04881___141413	Bcc_04248___155121	Bcc_04353___169361	Bcc_03092___181353	Bcc_03431___196177	Bcc_00285___204617	Bcc_03069___225225	Bcc_04737___243043	Bcc_00928___250315	Bcc_06087___275359	Bcc_00485___279485	Bcc_03415___299777	Bcc_03068___313397	Bcc_07063___336357	Bcc_03594___344427	Bcc_00037___352251	Bcc_06806___380593	Bcc_05060___391943	Bcc_06933___410837	Bcc_00676___413211	Bcc_06069___436971	Bcc_06607___452703	Bcc_06466___467139	Bcc_03726___476565	Bcc_05869___495913	Bcc_01451___502303
group_11668		hypothetical protein	209	209	1	1	5937				227	227	227	Bcc_04196	Bcc_00649___1297	Bcc_00560___16351	Bcc_00708___31839	Bcc_00359___45337	Bcc_05790___70691	Bcc_06451___86357	Bcc_04890___97939	Bcc_03439___109341	Bcc_05446___127585	Bcc_04882___141415	Bcc_04249___155123	Bcc_04354___169363	Bcc_03093___181355	Bcc_03432___196179	Bcc_00284___204615	Bcc_03070___225227	Bcc_04738___243045	Bcc_00929___250317	Bcc_06088___275361	Bcc_00486___279487	Bcc_03416___299779	Bcc_03069___313399	Bcc_07062___336355	Bcc_03595___344429	Bcc_00036___352249	Bcc_06807___380595	Bcc_05059___391941	Bcc_06934___410839	Bcc_00675___413209	Bcc_06068___436969	Bcc_06608___452705	Bcc_06465___467137	Bcc_03725___476563	Bcc_05870___495915	Bcc_01452___502305
ppsC_1		Phthiocerol synthesis polyketide synthase type I PpsC	209	209	1	1	14795				1019	1040	1020	Bcc_04343	Bcc_02984___5967	Bcc_03022___21275	Bcc_03506___37435	Bcc_02211___49041	Bcc_03074___65259	Bcc_02914___79283	Bcc_02359___92877	Bcc_03592___109647	Bcc_05883___128459	Bcc_00506___132663	Bcc_01854___150333	Bcc_05490___171635	Bcc_00617___176403	Bcc_00189___189693	Bcc_02157___208361	Bcc_03203___225493	Bcc_03143___239855	Bcc_05744___259947	Bcc_01380___265945	Bcc_05918___290351	Bcc_03561___300069	Bcc_03554___314369	Bcc_00516___323263	Bcc_03081___343401	Bcc_00677___353531	Bcc_04896___376773	Bcc_00683___383189	Bcc_00321___397613	Bcc_00524___412907	Bcc_07307___439447	Bcc_00658___440805	Bcc_00894___455995	Bcc_00395___469903	Bcc_05253___494681	Bcc_00426___500253
group_11743		hypothetical protein	209	209	1	1	14799				386	512	511	Bcc_04347	Bcc_02980___5959	Bcc_03018___21267	Bcc_03502___37427	Bcc_02207___49033	Bcc_03070___65251	Bcc_02910___79275	Bcc_02363___92885	Bcc_03588___109639	Bcc_05879___128451	Bcc_00502___132655	Bcc_01850___150325	Bcc_05486___171627	Bcc_00613___176395	Bcc_00185___189685	Bcc_02153___208353	Bcc_03199___225485	Bcc_03139___239847	Bcc_05740___259939	Bcc_01376___265937	Bcc_05914___290343	Bcc_03565___300077	Bcc_03550___314361	Bcc_00512___323255	Bcc_03085___343409	Bcc_00673___353523	Bcc_04892___376765	Bcc_00679___383181	Bcc_00317___397605	Bcc_00520___412899	Bcc_07311___439455	Bcc_00654___440797	Bcc_00890___455987	Bcc_00391___469895	Bcc_05257___494689	Bcc_00422___500245
alaS_1		Alanine--tRNA ligase	209	209	1	1	14823				506	731	729	Bcc_04368	Bcc_02959___5917	Bcc_02997___21225	Bcc_03481___37385	Bcc_02186___48991	Bcc_03049___65209	Bcc_02889___79233	Bcc_02384___92927	Bcc_03567___109597	Bcc_05858___128409	Bcc_00481___132613	Bcc_01829___150283	Bcc_05465___171585	Bcc_00592___176353	Bcc_00164___189643	Bcc_02132___208311	Bcc_03178___225443	Bcc_03118___239805	Bcc_05719___259897	Bcc_01355___265895	Bcc_05893___290301	Bcc_03586___300119	Bcc_03528___314317	Bcc_02454___327139	Bcc_01537___340313	Bcc_02053___356283	Bcc_05735___378451	Bcc_02429___386681	Bcc_03782___404535	Bcc_00498___412855	Bcc_01921___428675	Bcc_01433___442355	Bcc_03358___460923	Bcc_02908___474929	Bcc_06482___497139	Bcc_01821___503043
group_11755		hypothetical protein	209	209	1	1	14876				467	545	544	Bcc_04414	Bcc_05979___11957	Bcc_02951___21133	Bcc_06866___44155	Bcc_05418___55455	Bcc_05622___70355	Bcc_03749___80953	Bcc_02430___93019	Bcc_01871___106205	Bcc_03249___123191	Bcc_00435___132521	Bcc_01783___150191	Bcc_07217___175089	Bcc_05662___186493	Bcc_05094___199503	Bcc_02086___208219	Bcc_05798___230683	Bcc_05282___244133	Bcc_01642___251743	Bcc_07292___277769	Bcc_05847___290209	Bcc_03632___300211	Bcc_03482___314225	Bcc_02500___327231	Bcc_01583___340405	Bcc_00461___353099	Bcc_06581___380143	Bcc_06839___395501	Bcc_03828___404627	Bcc_00452___412763	Bcc_01875___428583	Bcc_01479___442447	Bcc_03312___460831	Bcc_05882___480877	Bcc_07176___498527	Bcc_01867___503135
chrA1_1		Chromate transport protein	209	209	1	1	14633				1205	1271	1267	Bcc_04446	Bcc_03778___7555	Bcc_06841___28913	Bcc_06243___42909	Bcc_06700___58019	Bcc_06137___71385	Bcc_03717___80889	Bcc_00351___88861	Bcc_06302___115067	Bcc_00453___117599	Bcc_01723___135097	Bcc_01751___150127	Bcc_00747___162149	Bcc_05928___187025	Bcc_00291___189897	Bcc_02054___208155	Bcc_05830___230747	Bcc_00674___234917	Bcc_00824___250107	Bcc_00526___264237	Bcc_06488___291491	Bcc_03664___300275	Bcc_03450___314161	Bcc_02046___326323	Bcc_02065___341369	Bcc_03032___358241	Bcc_07320___381621	Bcc_03558___388939	Bcc_03860___404691	Bcc_00420___412699	Bcc_06528___437889	Bcc_01511___442511	Bcc_05979___466165	Bcc_02588___474289	Bcc_07207___498589	Bcc_01899___503199
parC		DNA topoisomerase 4 subunit A	209	209	1	1	14629				1664	2321	2317	Bcc_04450	Bcc_03774___7547	Bcc_06837___28905	Bcc_06239___42901	Bcc_06696___58011	Bcc_06133___71377	Bcc_03713___80881	Bcc_00355___88869	Bcc_06298___115059	Bcc_00449___117591	Bcc_01719___135089	Bcc_01747___150119	Bcc_00751___162157	Bcc_05924___187017	Bcc_00295___189905	Bcc_02050___208147	Bcc_05834___230755	Bcc_00678___234925	Bcc_00828___250115	Bcc_00530___264245	Bcc_06484___291483	Bcc_03668___300283	Bcc_03446___314153	Bcc_02042___326315	Bcc_02069___341377	Bcc_03036___358249	Bcc_07316___381613	Bcc_03562___388947	Bcc_03864___404699	Bcc_00416___412691	Bcc_06524___437881	Bcc_01515___442519	Bcc_05983___466173	Bcc_02592___474297	Bcc_07203___498581	Bcc_01903___503207
group_11848		hypothetical protein	209	209	1	1	20495				611	833	830	Bcc_04643	Bcc_05020___10039	Bcc_02754___20739	Bcc_05130___40683	Bcc_05231___55081	Bcc_05152___69415	Bcc_02341___78137	Bcc_00432___89023	Bcc_01980___106423	Bcc_05264___127221	Bcc_05547___142745	Bcc_04155___154935	Bcc_00795___162245	Bcc_05496___186161	Bcc_00372___190059	Bcc_00785___205617	Bcc_00563___220213	Bcc_05717___245003	Bcc_05561___259581	Bcc_06469___276123	Bcc_05534___289583	Bcc_03745___300437	Bcc_06670___320601	Bcc_06169___334569	Bcc_05061___347361	Bcc_05372___362921	Bcc_04959___376899	Bcc_05495___392813	Bcc_05454___407879	Bcc_05671___423201	Bcc_03564___431961	Bcc_00939___441367	Bcc_02109___458425	Bcc_05208___479529	Bcc_01637___487449	Bcc_04544___508489
group_11855		hypothetical protein	209	209	1	1	20466				545	578	577	Bcc_04658	Bcc_05035___10069	Bcc_02769___20769	Bcc_05145___40713	Bcc_05216___55051	Bcc_05167___69445	Bcc_02326___78107	Bcc_00447___89053	Bcc_01965___106393	Bcc_05279___127251	Bcc_05532___142715	Bcc_04140___154905	Bcc_00810___162275	Bcc_05481___186131	Bcc_00387___190089	Bcc_00800___205647	Bcc_00578___220243	Bcc_05702___244973	Bcc_05546___259551	Bcc_06454___276093	Bcc_05519___289553	Bcc_03760___300467	Bcc_06685___320631	Bcc_06154___334539	Bcc_05076___347391	Bcc_05357___362891	Bcc_04974___376929	Bcc_05510___392843	Bcc_05469___407909	Bcc_05686___423231	Bcc_03579___431991	Bcc_00924___441337	Bcc_02124___458455	Bcc_05223___479559	Bcc_01652___487479	Bcc_04559___508519
group_11919		hypothetical protein	209	209	1	1	4389				419	419	419	Bcc_04775	Bcc_00567___1133	Bcc_05758___26747	Bcc_01059___32541	Bcc_05471___55561	Bcc_06611___72333	Bcc_04246___81947	Bcc_01381___90921	Bcc_05427___113317	Bcc_01553___119799	Bcc_00690___133031	Bcc_00481___147587	Bcc_02251___165157	Bcc_01332___177833	Bcc_02348___194011	Bcc_05356___214759	Bcc_00919___220925	Bcc_01193___235955	Bcc_02970___254399	Bcc_01724___266633	Bcc_00817___280149	Bcc_03878___300703	Bcc_06764___320789	Bcc_06075___334381	Bcc_02022___341283	Bcc_00803___353783	Bcc_06719___380419	Bcc_02275___386373	Bcc_03478___403927	Bcc_05766___423391	Bcc_01321___427475	Bcc_04962___449413	Bcc_06288___466783	Bcc_04997___479107	Bcc_01396___486967	Bcc_00584___500569
group_11922		hypothetical protein	209	209	1	1	4397				425	434	425	Bcc_04781	Bcc_00573___1145	Bcc_05764___26759	Bcc_01065___32553	Bcc_05477___55573	Bcc_06617___72345	Bcc_04252___81959	Bcc_01387___90933	Bcc_05433___113329	Bcc_01547___119787	Bcc_00696___133043	Bcc_00487___147599	Bcc_02257___165169	Bcc_01326___177821	Bcc_02342___193999	Bcc_05350___214747	Bcc_00913___220913	Bcc_01199___235967	Bcc_02976___254411	Bcc_01730___266645	Bcc_00811___280137	Bcc_03884___300715	Bcc_06770___320801	Bcc_06069___334369	Bcc_02016___341271	Bcc_00797___353771	Bcc_06713___380407	Bcc_02281___386385	Bcc_03484___403939	Bcc_05772___423403	Bcc_01315___427463	Bcc_04968___449425	Bcc_06294___466795	Bcc_05003___479119	Bcc_01402___486979	Bcc_00578___500557
group_11925		hypothetical protein	209	209	1	1	4403				368	368	368	Bcc_04787	Bcc_00579___1157	Bcc_05770___26771	Bcc_01071___32565	Bcc_05483___55585	Bcc_06623___72357	Bcc_04258___81971	Bcc_01393___90945	Bcc_05439___113341	Bcc_01541___119775	Bcc_00702___133055	Bcc_00493___147611	Bcc_02263___165181	Bcc_01320___177809	Bcc_02336___193987	Bcc_05344___214735	Bcc_00907___220901	Bcc_01205___235979	Bcc_02982___254423	Bcc_01736___266657	Bcc_00805___280125	Bcc_03890___300727	Bcc_06776___320813	Bcc_06063___334357	Bcc_02010___341259	Bcc_00791___353759	Bcc_06707___380395	Bcc_02287___386397	Bcc_03490___403951	Bcc_05778___423415	Bcc_01309___427451	Bcc_04974___449437	Bcc_06300___466807	Bcc_05009___479131	Bcc_01408___486991	Bcc_00572___500545
mauE		Methylamine utilization protein MauE	209	213	1.02	1	4830				554	554	554	Bcc_04934	Bcc_07535___15069	Bcc_05917___27065	Bcc_01218___32859	Bcc_03013___50645	Bcc_03336___65783	Bcc_00320___74095	Bcc_00778___89715	Bcc_04085___110633 Bcc_05586___113635	Bcc_04280___125253	Bcc_00849___133349	Bcc_00640___147905	Bcc_01012___162679	Bcc_03628___182425	Bcc_00683___190681	Bcc_05197___214441	Bcc_00760___220607	Bcc_01352___236273	Bcc_00508___249475 Bcc_01079___250617	Bcc_01254___265693	Bcc_00658___279831	Bcc_04037___301021	Bcc_06923___321107	Bcc_04453___331137	Bcc_00308___337855	Bcc_00181___352539	Bcc_00054___367089	Bcc_00200___382223	Bcc_00054___397079	Bcc_05925___423709	Bcc_00081___424995	Bcc_00285___440059	Bcc_03995___462197	Bcc_03638___476389	Bcc_06194___496563	Bcc_03827___507055
rhlA		Rhamnosyltransferase 1 subunit A	209	213	1.02	1	4897				902	971	909	Bcc_04971	Bcc_07572___15143	Bcc_05954___27139	Bcc_01255___32933	Bcc_03050___50719	Bcc_03299___65709	Bcc_00357___74169	Bcc_00815___89789	Bcc_04048___110559 Bcc_05623___113709	Bcc_04243___125179	Bcc_00886___133423	Bcc_00677___147979	Bcc_01049___162753	Bcc_03591___182351	Bcc_00720___190755	Bcc_05160___214367	Bcc_00723___220533	Bcc_01389___236347	Bcc_00471___249401 Bcc_01042___250543	Bcc_01292___265769	Bcc_00621___279757	Bcc_04074___301095	Bcc_06962___321185	Bcc_07262___336755	Bcc_01192___339623	Bcc_01836___355849	Bcc_06261___379503	Bcc_07108___396039	Bcc_05956___408883	Bcc_05964___423787	Bcc_01361___427555	Bcc_03927___447343	Bcc_02189___458585	Bcc_05810___480733	Bcc_04307___492789	Bcc_03628___506657
ompW_2		Outer membrane protein W	209	213	1.02	1	4903				824	950	824	Bcc_04977	Bcc_07578___15155	Bcc_05960___27151	Bcc_01261___32945	Bcc_03056___50731	Bcc_03293___65697	Bcc_00363___74181	Bcc_00821___89801	Bcc_04042___110547 Bcc_05629___113721	Bcc_04237___125167	Bcc_00892___133435	Bcc_00683___147991	Bcc_01055___162765	Bcc_03585___182339	Bcc_00726___190767	Bcc_05154___214355	Bcc_00717___220521	Bcc_01395___236359	Bcc_00465___249389 Bcc_01036___250531	Bcc_01298___265781	Bcc_00615___279745	Bcc_04080___301107	Bcc_06968___321197	Bcc_07268___336767	Bcc_01186___339611	Bcc_01830___355837	Bcc_06255___379491	Bcc_07102___396027	Bcc_05950___408871	Bcc_05970___423799	Bcc_01355___427543	Bcc_03933___447355	Bcc_02183___458573	Bcc_05804___480721	Bcc_04313___492801	Bcc_03622___506645
group_12112		hypothetical protein	209	209	1	1	32399				1145	1145	1145	Bcc_05059	Bcc_04022___8043	Bcc_07064___29359	Bcc_02346___35115	Bcc_02882___50383	Bcc_02195___63501	Bcc_01582___76619	Bcc_03392___94943	Bcc_04898___112259	Bcc_03784___124261	Bcc_03264___138179	Bcc_00979___148583	Bcc_01869___164393	Bcc_03501___182171	Bcc_03742___196799	Bcc_03676___211399	Bcc_01281___221649	Bcc_06633___246835	Bcc_03336___255131	Bcc_03634___270453	Bcc_03414___285343	Bcc_04162___301271	Bcc_07049___321359	Bcc_04485___331201	Bcc_03089___343417	Bcc_03974___360125	Bcc_00575___368131	Bcc_06483___394789	Bcc_00115___397201	Bcc_06052___423963	Bcc_00463___425759	Bcc_03673___446835	Bcc_06032___466271	Bcc_06219___481551	Bcc_00361___484897	Bcc_02467___504335
group_12114		hypothetical protein	209	209	1	1	32404				416	512	436	Bcc_05064	Bcc_04027___8053	Bcc_07069___29369	Bcc_02341___35105	Bcc_02887___50393	Bcc_02200___63511	Bcc_01587___76629	Bcc_03397___94953	Bcc_04893___112249	Bcc_03789___124271	Bcc_03269___138189	Bcc_00974___148573	Bcc_01874___164403	Bcc_03506___182181	Bcc_03747___196809	Bcc_03681___211409	Bcc_01276___221639	Bcc_06628___246825	Bcc_03341___255141	Bcc_03639___270463	Bcc_03419___285353	Bcc_04167___301281	Bcc_07054___321369	Bcc_04480___331191	Bcc_03094___343427	Bcc_03969___360115	Bcc_00570___368121	Bcc_06488___394799	Bcc_00110___397191	Bcc_06057___423973	Bcc_00458___425749	Bcc_03668___446825	Bcc_06037___466281	Bcc_06214___481541	Bcc_00366___484907	Bcc_02472___504345
plcN_5		Non-hemolytic phospholipase C	209	209	1	1	32408				1046	2114	2102	Bcc_05068	Bcc_04031___8061	Bcc_07073___29377	Bcc_02337___35097	Bcc_02891___50401	Bcc_02204___63519	Bcc_01591___76637	Bcc_03401___94961	Bcc_04889___112241	Bcc_03793___124279	Bcc_03273___138197	Bcc_00970___148565	Bcc_01878___164411	Bcc_03510___182189	Bcc_03751___196817	Bcc_03685___211417	Bcc_01272___221631	Bcc_06624___246817	Bcc_03345___255149	Bcc_03643___270471	Bcc_03423___285361	Bcc_04171___301289	Bcc_07058___321377	Bcc_04476___331183	Bcc_03098___343435	Bcc_03965___360107	Bcc_00566___368113	Bcc_06492___394807	Bcc_00106___397183	Bcc_06061___423981	Bcc_00454___425741	Bcc_03664___446817	Bcc_06041___466289	Bcc_06210___481533	Bcc_00370___484915	Bcc_02476___504353
ophA1_1		Phthalate dioxygenase reductase	209	209	1	1	32419				965	965	965	Bcc_05077	Bcc_04040___8079	Bcc_07082___29395	Bcc_02328___35079	Bcc_02900___50419	Bcc_02213___63537	Bcc_01600___76655	Bcc_03410___94979	Bcc_04880___112223	Bcc_03802___124297	Bcc_03282___138215	Bcc_00961___148547	Bcc_01887___164429	Bcc_03519___182207	Bcc_03760___196835	Bcc_03694___211435	Bcc_01263___221613	Bcc_06615___246799	Bcc_03354___255167	Bcc_03652___270489	Bcc_03432___285379	Bcc_04180___301307	Bcc_07067___321395	Bcc_04467___331165	Bcc_03107___343453	Bcc_03956___360089	Bcc_00557___368095	Bcc_06501___394825	Bcc_00097___397165	Bcc_06070___423999	Bcc_00445___425723	Bcc_03655___446799	Bcc_06050___466307	Bcc_06201___481515	Bcc_00379___484933	Bcc_02485___504371
group_12117		hypothetical protein	209	209	1	1	32420				446	446	446	Bcc_05078	Bcc_04041___8081	Bcc_07083___29397	Bcc_02327___35077	Bcc_02901___50421	Bcc_02214___63539	Bcc_01601___76657	Bcc_03411___94981	Bcc_04879___112221	Bcc_03803___124299	Bcc_03283___138217	Bcc_00960___148545	Bcc_01888___164431	Bcc_03520___182209	Bcc_03761___196837	Bcc_03695___211437	Bcc_01262___221611	Bcc_06614___246797	Bcc_03355___255169	Bcc_03653___270491	Bcc_03433___285381	Bcc_04181___301309	Bcc_07068___321397	Bcc_04466___331163	Bcc_03108___343455	Bcc_03955___360087	Bcc_00556___368093	Bcc_06502___394827	Bcc_00096___397163	Bcc_06071___424001	Bcc_00444___425721	Bcc_03654___446797	Bcc_06051___466309	Bcc_06200___481513	Bcc_00380___484935	Bcc_02486___504373
group_12119		hypothetical protein	209	209	1	1	32428				1778	1928	1927	Bcc_05084	Bcc_00552___1103	Bcc_00477___16185	Bcc_00974___32371	Bcc_01838___48295	Bcc_04259___67629	Bcc_02688___78831	Bcc_03160___94479	Bcc_02772___108007	Bcc_00801___118295	Bcc_02536___136723	Bcc_03835___154295	Bcc_06318___173291	Bcc_02822___180813	Bcc_03067___195449	Bcc_04283___212613	Bcc_02352___223791	Bcc_04596___242761	Bcc_02534___253527	Bcc_04825___272835	Bcc_02420___283355	Bcc_04187___301321	Bcc_07075___321411	Bcc_04137___330505	Bcc_00437___338113	Bcc_03894___359965	Bcc_03306___373593	Bcc_07134___396091	Bcc_03364___403699	Bcc_06078___424015	Bcc_00117___425067	Bcc_03678___446845	Bcc_03536___461279	Bcc_06908___482929	Bcc_04412___492999	Bcc_00830___501061
rhtB_4		Homoserine/homoserine lactone efflux protein	209	209	1	1	32433				632	632	632	Bcc_05087	Bcc_00549___1097	Bcc_00474___16179	Bcc_00971___32365	Bcc_01841___48301	Bcc_04262___67635	Bcc_02691___78837	Bcc_03163___94485	Bcc_02775___108013	Bcc_00798___118289	Bcc_02539___136729	Bcc_03832___154289	Bcc_06315___173285	Bcc_02825___180819	Bcc_03070___195455	Bcc_04286___212619	Bcc_02355___223797	Bcc_04593___242755	Bcc_02537___253533	Bcc_04822___272829	Bcc_02423___283361	Bcc_04190___301327	Bcc_07078___321417	Bcc_04140___330511	Bcc_00440___338119	Bcc_03891___359959	Bcc_03309___373599	Bcc_07137___396097	Bcc_03367___403705	Bcc_06081___424021	Bcc_00120___425073	Bcc_03681___446851	Bcc_03533___461273	Bcc_06911___482935	Bcc_04409___492993	Bcc_00833___501067
ykuV_2		Thiol-disulfide oxidoreductase YkuV	209	209	1	1	32439				581	581	581	Bcc_05093	Bcc_00543___1085	Bcc_00468___16167	Bcc_00965___32353	Bcc_01847___48313	Bcc_04268___67647	Bcc_02697___78849	Bcc_03169___94497	Bcc_02781___108025	Bcc_00792___118277	Bcc_02545___136741	Bcc_03826___154277	Bcc_06309___173273	Bcc_02831___180831	Bcc_03076___195467	Bcc_04292___212631	Bcc_02361___223809	Bcc_04587___242743	Bcc_02543___253545	Bcc_04816___272817	Bcc_02429___283373	Bcc_04196___301339	Bcc_07084___321429	Bcc_04146___330523	Bcc_00446___338131	Bcc_03885___359947	Bcc_03315___373611	Bcc_07143___396109	Bcc_03373___403717	Bcc_06087___424033	Bcc_00126___425085	Bcc_03687___446863	Bcc_03527___461261	Bcc_06917___482947	Bcc_04403___492981	Bcc_00839___501079
paiB		Protease synthase and sporulation protein PAI 2	209	209	1	1	32440				638	638	638	Bcc_05094	Bcc_00542___1083	Bcc_00467___16165	Bcc_00964___32351	Bcc_01848___48315	Bcc_04269___67649	Bcc_02698___78851	Bcc_03170___94499	Bcc_02782___108027	Bcc_00791___118275	Bcc_02546___136743	Bcc_03825___154275	Bcc_06308___173271	Bcc_02832___180833	Bcc_03077___195469	Bcc_04293___212633	Bcc_02362___223811	Bcc_04586___242741	Bcc_02544___253547	Bcc_04815___272815	Bcc_02430___283375	Bcc_04197___301341	Bcc_07085___321431	Bcc_04147___330525	Bcc_00447___338133	Bcc_03884___359945	Bcc_03316___373613	Bcc_07144___396111	Bcc_03374___403719	Bcc_06088___424035	Bcc_00127___425087	Bcc_03688___446865	Bcc_03526___461259	Bcc_06918___482949	Bcc_04402___492979	Bcc_00840___501081
group_12168		hypothetical protein	209	209	1	1	30210				392	392	392	Bcc_05163	Bcc_06721___13441	Bcc_06518___28267	Bcc_06433___43289	Bcc_07228___59075	Bcc_02067___63245	Bcc_01484___76423	Bcc_04177___96513	Bcc_02575___107613	Bcc_03826___124345	Bcc_05932___143515	Bcc_03405___153435	Bcc_02002___164659	Bcc_04769___184707	Bcc_05142___199599	Bcc_01578___207203	Bcc_01068___221223	Bcc_05889___245347	Bcc_05230___258919	Bcc_05693___274571	Bcc_04066___286647	Bcc_04266___301479	Bcc_07146___321553	Bcc_02237___326705	Bcc_00864___338967	Bcc_07075___366327	Bcc_04133___375247	Bcc_00468___382759	Bcc_01875___400721	Bcc_06149___424157	Bcc_05063___434959	Bcc_03398___446285	Bcc_04161___462529	Bcc_03330___475773	Bcc_06843___497861	Bcc_03276___505953
group_12172		hypothetical protein	209	209	1	1	30215				554	554	554	Bcc_05166	Bcc_06724___13447	Bcc_06521___28273	Bcc_06430___43283	Bcc_07225___59069	Bcc_02070___63251	Bcc_01487___76429	Bcc_04180___96519	Bcc_02572___107607	Bcc_03829___124351	Bcc_05935___143521	Bcc_03408___153441	Bcc_02005___164665	Bcc_04772___184713	Bcc_05145___199605	Bcc_01575___207197	Bcc_01071___221229	Bcc_05892___245353	Bcc_05233___258925	Bcc_05696___274577	Bcc_04069___286653	Bcc_04269___301485	Bcc_07149___321559	Bcc_02240___326711	Bcc_00867___338973	Bcc_07072___366321	Bcc_04130___375241	Bcc_00465___382753	Bcc_01878___400727	Bcc_06152___424163	Bcc_05066___434965	Bcc_03395___446279	Bcc_04164___462535	Bcc_03333___475779	Bcc_06840___497855	Bcc_03279___505959
group_12434		hypothetical protein	209	212	1.02	1	29262				902	908	902	Bcc_05535	Bcc_06367___12733	Bcc_06580___28391	Bcc_06136___42695	Bcc_05727___56073	Bcc_06891___72893	Bcc_03388___80231	Bcc_00680___89519	Bcc_04581___111625	Bcc_00668___118029	Bcc_06703___145057	Bcc_00207___147039	Bcc_04696___170047	Bcc_00973___177115	Bcc_02697___194709	Bcc_03765___211577	Bcc_01551___222189	Bcc_02917___239403	Bcc_06444___261347	Bcc_06854___276893	Bcc_06276___291067	Bcc_04639___302225	Bcc_04597___316455	Bcc_06804___335839	Bcc_03304___343847	Bcc_04582___361341	Bcc_05800___378581	Bcc_04324___390471	Bcc_00729___398429	Bcc_03597___419053	Bcc_05569___435971	Bcc_03855___447199	Bcc_04092___462391	Bcc_00263___469639	Bcc_07569___499313	Bcc_06748___512897
yfeX_2		putative deferrochelatase/peroxidase YfeX	209	209	1	1	31851				881	881	881	Bcc_06319	Bcc_03967___7933	Bcc_06779___28789	Bcc_01797___34017	Bcc_05561___55741	Bcc_03563___66237	Bcc_01782___77019	Bcc_03584___95327	Bcc_01781___106025	Bcc_03729___124151	Bcc_03513___138677	Bcc_04756___156137	Bcc_00576___161807	Bcc_03447___182063	Bcc_00907___191129	Bcc_06734___217515	Bcc_02530___224147	Bcc_04098___241765	Bcc_03723___255905	Bcc_06604___276393	Bcc_01290___281095	Bcc_05424___303795	Bcc_05453___318167	Bcc_06910___336051	Bcc_02870___342979	Bcc_06061___364299	Bcc_06144___379269	Bcc_01941___385705	Bcc_01723___400417	Bcc_04457___420773	Bcc_04122___433077	Bcc_07089___453667	Bcc_07210___468627	Bcc_06674___482461	Bcc_07463___499101	Bcc_06283___511967
group_12901	pcpR_7	PCP degradation transcriptional activation protein	209	209	1	1	31854				923	974	923	Bcc_06321	Bcc_03965___7929	Bcc_06777___28785	Bcc_01795___34013	Bcc_05563___55745	Bcc_03565___66241	Bcc_01780___77015	Bcc_03586___95331	Bcc_01779___106021	Bcc_03727___124147	Bcc_03515___138681	Bcc_04758___156141	Bcc_00578___161811	Bcc_03445___182059	Bcc_00905___191125	Bcc_06732___217511	Bcc_02528___224143	Bcc_04100___241769	Bcc_03725___255909	Bcc_06602___276389	Bcc_01292___281099	Bcc_05426___303799	Bcc_05455___318171	Bcc_06908___336047	Bcc_02872___342983	Bcc_06059___364295	Bcc_06146___379273	Bcc_01939___385701	Bcc_01725___400421	Bcc_04459___420777	Bcc_04120___433073	Bcc_07091___453671	Bcc_07212___468631	Bcc_06672___482457	Bcc_07465___499105	Bcc_06281___511963
group_12903		hypothetical protein	209	209	1	1	31857				590	590	590	Bcc_06324	Bcc_03962___7923	Bcc_06774___28779	Bcc_01792___34007	Bcc_05566___55751	Bcc_02337___63785	Bcc_01777___77009	Bcc_03589___95337	Bcc_01776___106015	Bcc_03724___124141	Bcc_03518___138687	Bcc_04761___156147	Bcc_00581___161817	Bcc_03442___182053	Bcc_00902___191119	Bcc_06729___217505	Bcc_02525___224137	Bcc_04103___241775	Bcc_03728___255915	Bcc_06599___276383	Bcc_01295___281105	Bcc_05429___303805	Bcc_05458___318177	Bcc_06905___336041	Bcc_02875___342989	Bcc_06056___364289	Bcc_06149___379279	Bcc_01936___385695	Bcc_01728___400427	Bcc_04462___420783	Bcc_04117___433067	Bcc_07094___453677	Bcc_07215___468637	Bcc_06669___482451	Bcc_07468___499111	Bcc_06278___511957
outD_2		Type II secretion system protein D	209	209	1	1	6839				464	2330	2218	Bcc_01717	Bcc_06233___12465	Bcc_00038___15307	Bcc_00827___32077	Bcc_01184___46987	Bcc_06918___72947	Bcc_05527___84509	Bcc_02988___94135	Bcc_05669___113801	Bcc_05787___128267	Bcc_01369___134389	Bcc_01367___149359	Bcc_04089___168833	Bcc_00309___175787	Bcc_01277___191869	Bcc_04981___214009	Bcc_06688___232463	Bcc_01023___235615	Bcc_06366___261191	Bcc_01875___266935	Bcc_07138___292791	Bcc_01538___296023	Bcc_00899___309059	Bcc_06245___334721	Bcc_01649___340537	Bcc_03290___358757	Bcc_05989___378959	Bcc_04140___390103	Bcc_05121___407213	Bcc_02648___417155	Bcc_03323___431479	Bcc_00053___439595	Bcc_03745___461697	Bcc_02003___473119	Bcc_02517___489209	Bcc_05270___509941
gyrA		DNA gyrase subunit A	209	209	1	1	18151				1196	2609	2592	Bcc_02668	Bcc_06838___13675	Bcc_01675___18581	Bcc_01428___33279	Bcc_06288___57195	Bcc_06060___71231	Bcc_05945___85345	Bcc_06367___100893	Bcc_01286___105035	Bcc_02446___121585	Bcc_02176___136003	Bcc_05190___157005	Bcc_07117___174889	Bcc_02015___179199	Bcc_05869___201053	Bcc_00609___205265	Bcc_05591___230269	Bcc_02197___237963	Bcc_01342___251143	Bcc_03310___269805	Bcc_02967___284449	Bcc_01905___296757	Bcc_01826___310913	Bcc_06490___335211	Bcc_01051___339341	Bcc_07358___366893	Bcc_01147___369275	Bcc_01618___385059	Bcc_00544___398059	Bcc_01921___415701	Bcc_02165___429163	Bcc_05623___450735	Bcc_00196___454599	Bcc_05080___479273	Bcc_06073___496321	Bcc_06969___513339
ytrE		ABC transporter ATP-binding protein YtrE	209	209	1	1	16230				782	860	851	Bcc_02501	Bcc_03066___6131	Bcc_01009___17249	Bcc_06032___42487	Bcc_02517___49653	Bcc_02636___64383	Bcc_05294___84043	Bcc_05580___99319	Bcc_03643___109749	Bcc_06051___128795	Bcc_03444___138539	Bcc_03686___153997	Bcc_02617___165889	Bcc_03314___181797	Bcc_03557___196429	Bcc_01390___206827	Bcc_05016___229119	Bcc_01829___237227	Bcc_02946___254351	Bcc_06672___276529	Bcc_03610___285735	Bcc_01738___296423	Bcc_01690___310641	Bcc_00154___322539	Bcc_04553___346345	Bcc_00661___353499	Bcc_04886___376753	Bcc_00276___382375	Bcc_07380___411731	Bcc_02057___415973	Bcc_01470___427773	Bcc_00206___439901	Bcc_01482___457171	Bcc_00067___469247	Bcc_01350___486875	Bcc_03696___506793
mrcA_2		Penicillin-binding protein 1A	209	209	1	1	32442				1694	2231	2215	Bcc_05096	Bcc_00540___1079	Bcc_00465___16161	Bcc_00962___32347	Bcc_01850___48319	Bcc_04271___67653	Bcc_02700___78855	Bcc_03172___94503	Bcc_02784___108031	Bcc_00789___118271	Bcc_02548___136747	Bcc_03823___154271	Bcc_06306___173267	Bcc_02834___180837	Bcc_03079___195473	Bcc_04295___212637	Bcc_02364___223815	Bcc_04584___242737	Bcc_02546___253551	Bcc_04813___272811	Bcc_02432___283379	Bcc_04199___301345	Bcc_07087___321435	Bcc_04149___330529	Bcc_00449___338137	Bcc_04830___361837	Bcc_03318___373617	Bcc_07146___396115	Bcc_03376___403723	Bcc_06090___424039	Bcc_00129___425091	Bcc_03690___446869	Bcc_03524___461255	Bcc_06920___482953	Bcc_06995___498165	Bcc_00842___501085
kdhB		6-hydroxypseudooxynicotine dehydrogenase complex subunit beta	209	209	1	1	21798				1562	1601	1581	Bcc_02427	Bcc_03826___7651	Bcc_05271___25773	Bcc_06649___43721	Bcc_03621___51861	Bcc_06452___72015	Bcc_04931___83317	Bcc_02632___93423	Bcc_02718___107899	Bcc_06794___130281	Bcc_07215___146081	Bcc_06623___159871	Bcc_03672___167999	Bcc_05302___185773	Bcc_07067___203449	Bcc_06645___217337	Bcc_06063___231213	Bcc_06377___246323	Bcc_02715___253889	Bcc_05376___273937	Bcc_02722___283959	Bcc_00967___294881	Bcc_01615___310491	Bcc_00017___322265	Bcc_00197___337633	Bcc_06651___365479	Bcc_02841___372663	Bcc_00767___383357	Bcc_02887___402745	Bcc_02132___416123	Bcc_06808___438449	Bcc_06890___453269	Bcc_02977___460161	Bcc_00506___470125	Bcc_04557___493289	Bcc_06860___513121
arfA_2		Peptidoglycan-binding protein ArfA	209	209	1	1	32398				662	668	662	Bcc_05058	Bcc_04021___8041	Bcc_07063___29357	Bcc_02347___35117	Bcc_02881___50381	Bcc_02194___63499	Bcc_01581___76617	Bcc_03391___94941	Bcc_04899___112261	Bcc_03783___124259	Bcc_03263___138177	Bcc_00980___148585	Bcc_01868___164391	Bcc_03500___182169	Bcc_03741___196797	Bcc_03675___211397	Bcc_01282___221651	Bcc_06634___246837	Bcc_03335___255129	Bcc_03633___270451	Bcc_03413___285341	Bcc_04161___301269	Bcc_07048___321357	Bcc_04486___331203	Bcc_03088___343415	Bcc_03975___360127	Bcc_00576___368133	Bcc_06482___394787	Bcc_00116___397203	Bcc_06051___423961	Bcc_00464___425761	Bcc_03674___446837	Bcc_06031___466269	Bcc_06220___481553	Bcc_00360___484895	Bcc_02466___504333
treA		Periplasmic trehalase	209	209	1	1	20489				1286	1718	1714	Bcc_04649	Bcc_05026___10051	Bcc_02760___20751	Bcc_05136___40695	Bcc_05225___55069	Bcc_05158___69427	Bcc_02335___78125	Bcc_00438___89035	Bcc_01974___106411	Bcc_05270___127233	Bcc_05541___142733	Bcc_04149___154923	Bcc_00801___162257	Bcc_05490___186149	Bcc_00378___190071	Bcc_00791___205629	Bcc_00569___220225	Bcc_05711___244991	Bcc_05555___259569	Bcc_06463___276111	Bcc_05528___289571	Bcc_03751___300449	Bcc_06676___320613	Bcc_06163___334557	Bcc_05067___347373	Bcc_05366___362909	Bcc_04965___376911	Bcc_05501___392825	Bcc_05460___407891	Bcc_05677___423213	Bcc_03570___431973	Bcc_00933___441355	Bcc_02115___458437	Bcc_05214___479541	Bcc_01643___487461	Bcc_04550___508501
group_13946		hypothetical protein	209	209	1	1	6840				476	521	482	Bcc_01718	Bcc_06234___12467	Bcc_00039___15309	Bcc_00828___32079	Bcc_01185___46989	Bcc_06919___72949	Bcc_05528___84511	Bcc_02989___94137	Bcc_05670___113803	Bcc_05790___128273	Bcc_01372___134395	Bcc_01370___149365	Bcc_04088___168831	Bcc_00308___175785	Bcc_01274___191863	Bcc_04982___214011	Bcc_06687___232461	Bcc_01026___235621	Bcc_06367___261193	Bcc_01876___266937	Bcc_07141___292797	Bcc_01539___296025	Bcc_00900___309061	Bcc_06246___334723	Bcc_01650___340539	Bcc_03291___358759	Bcc_05990___378961	Bcc_04141___390105	Bcc_05122___407215	Bcc_02647___417153	Bcc_03322___431477	Bcc_00054___439597	Bcc_03746___461699	Bcc_02004___473121	Bcc_02516___489207	Bcc_05271___509943
ybgC		Acyl-CoA thioesterase YbgC	209	209	1	1	21828				425	479	473	Bcc_02400	Bcc_03853___7705	Bcc_05298___25827	Bcc_06622___43667	Bcc_03648___51915	Bcc_06425___71961	Bcc_04904___83263	Bcc_02605___93369	Bcc_02691___107845	Bcc_06767___130227	Bcc_07188___146027	Bcc_06650___159925	Bcc_03699___168053	Bcc_05329___185827	Bcc_07094___203503	Bcc_06618___217283	Bcc_06090___231267	Bcc_06350___246269	Bcc_02688___253835	Bcc_05349___273883	Bcc_02695___283905	Bcc_00994___294935	Bcc_01588___310437	Bcc_00044___322319	Bcc_00224___337687	Bcc_06678___365533	Bcc_02814___372609	Bcc_00740___383303	Bcc_02860___402691	Bcc_02159___416177	Bcc_06835___438503	Bcc_06917___453323	Bcc_02950___460107	Bcc_00533___470179	Bcc_04584___493343	Bcc_00206___499813
group_14168		hypothetical protein	209	209	1	1	14822				617	623	617	Bcc_04367	Bcc_02960___5919	Bcc_02998___21227	Bcc_03482___37387	Bcc_02187___48993	Bcc_03050___65211	Bcc_02890___79235	Bcc_02383___92925	Bcc_03568___109599	Bcc_05859___128411	Bcc_00482___132615	Bcc_01830___150285	Bcc_05466___171587	Bcc_00593___176355	Bcc_00165___189645	Bcc_02133___208313	Bcc_03179___225445	Bcc_03119___239807	Bcc_05720___259899	Bcc_01356___265897	Bcc_05894___290303	Bcc_03585___300117	Bcc_03529___314319	Bcc_02453___327137	Bcc_01536___340311	Bcc_02054___356285	Bcc_05736___378453	Bcc_02430___386683	Bcc_03781___404533	Bcc_00499___412857	Bcc_01922___428677	Bcc_01432___442353	Bcc_03359___460925	Bcc_02909___474931	Bcc_06483___497141	Bcc_01820___503041
rsrIM		Modification methylase RsrI	209	209	1	1	32271				851	851	851	Bcc_00115	Bcc_06174___12347	Bcc_02635___20501	Bcc_02841___36105	Bcc_05322___55263	Bcc_04706___68523	Bcc_04524___82503	Bcc_00226___88611	Bcc_03856___110175	Bcc_05062___126817	Bcc_03185___138021	Bcc_06906___160437	Bcc_00183___161021	Bcc_06818___188805	Bcc_02043___193401	Bcc_07018___218083	Bcc_07165___233417	Bcc_00226___234021	Bcc_07173___262805	Bcc_07536___278257	Bcc_01678___281871	Bcc_05618___304183	Bcc_05612___318485	Bcc_03800___329831	Bcc_05725___348689	Bcc_04420___361017	Bcc_05539___378059	Bcc_06145___394113	Bcc_04851___406673	Bcc_04616___421091	Bcc_05851___436535	Bcc_04362___448213	Bcc_05735___465677	Bcc_05738___480589	Bcc_01527___487229	Bcc_04843___509087
tld		GDP-6-deoxy-D-talose 4-dehydrogenase	209	209	1	1	32279				965	965	965	Bcc_00123	Bcc_06166___12331	Bcc_02627___20485	Bcc_02833___36089	Bcc_05314___55247	Bcc_04714___68539	Bcc_04516___82487	Bcc_00218___88595	Bcc_03848___110159	Bcc_05070___126833	Bcc_03177___138005	Bcc_06914___160453	Bcc_00175___161005	Bcc_06826___188821	Bcc_02035___193385	Bcc_07010___218067	Bcc_07157___233401	Bcc_00234___234037	Bcc_07181___262821	Bcc_07544___278273	Bcc_01670___281855	Bcc_05626___304199	Bcc_05620___318501	Bcc_03792___329815	Bcc_05733___348705	Bcc_04412___361001	Bcc_05547___378075	Bcc_06153___394129	Bcc_04843___406657	Bcc_04624___421107	Bcc_05843___436519	Bcc_04354___448197	Bcc_05743___465693	Bcc_05730___480573	Bcc_01535___487245	Bcc_04851___509103
gsiA_1		Glutathione import ATP-binding protein GsiA	209	209	1	1	34429				1409	1904	1866	Bcc_00337	Bcc_00130___259	Bcc_03268___21767	Bcc_00491___31405	Bcc_07150___58919	Bcc_03968___67047	Bcc_01100___75655	Bcc_00036___88231	Bcc_01023___104509	Bcc_00849___118391	Bcc_00633___132917	Bcc_00750___148125	Bcc_02499___165653	Bcc_01734___178637	Bcc_07307___203929	Bcc_03096___210239	Bcc_07038___233163	Bcc_06437___246443	Bcc_04033___256525	Bcc_02154___267493	Bcc_03728___285971	Bcc_05843___304633	Bcc_05843___318947	Bcc_01850___325931	Bcc_07315___351869	Bcc_04051___360279	Bcc_07066___381113	Bcc_04900___391623	Bcc_01026___399023	Bcc_04842___421543	Bcc_06936___438705	Bcc_02243___443975	Bcc_01088___456383	Bcc_02984___475081	Bcc_05035___494245	Bcc_01297___501995
group_14921		hypothetical protein	209	209	1	1	33592				917	917	917	Bcc_00457	Bcc_01629___3257	Bcc_01052___17335	Bcc_01939___34301	Bcc_04057___52733	Bcc_04250___67611	Bcc_02649___78753	Bcc_01947___92053	Bcc_01879___106221	Bcc_05357___127407	Bcc_01793___135237	Bcc_01009___148643	Bcc_06924___174503	Bcc_00704___176577	Bcc_03977___197269	Bcc_01293___206633	Bcc_01141___221369	Bcc_04334___242237	Bcc_02577___253613	Bcc_06948___277081	Bcc_03632___285779	Bcc_05963___304873	Bcc_06215___319691	Bcc_03338___328907	Bcc_04186___345611	Bcc_03773___359723	Bcc_01440___369861	Bcc_02469___386761	Bcc_04163___405297	Bcc_05215___422289	Bcc_06784___438401	Bcc_03981___447451	Bcc_01144___456495	Bcc_01327___471767	Bcc_05281___494737	Bcc_03714___506829
yusO		putative HTH-type transcriptional regulator YusO	209	209	1	1	33591				404	404	404	Bcc_00458	Bcc_01628___3255	Bcc_01051___17333	Bcc_01938___34299	Bcc_04058___52735	Bcc_04251___67613	Bcc_02648___78751	Bcc_01948___92055	Bcc_01878___106219	Bcc_05358___127409	Bcc_01794___135239	Bcc_01010___148645	Bcc_06925___174505	Bcc_00705___176579	Bcc_03976___197267	Bcc_01292___206631	Bcc_01140___221367	Bcc_04335___242239	Bcc_02578___253615	Bcc_06947___277079	Bcc_03631___285777	Bcc_05964___304875	Bcc_06216___319693	Bcc_03337___328905	Bcc_04185___345609	Bcc_03772___359721	Bcc_01439___369859	Bcc_02470___386763	Bcc_04162___405295	Bcc_05216___422291	Bcc_06785___438403	Bcc_03982___447453	Bcc_01143___456493	Bcc_01326___471765	Bcc_05282___494739	Bcc_03713___506827
group_14923		hypothetical protein	209	209	1	1	33590				146	1445	1426	Bcc_00459	Bcc_01627___3253	Bcc_01050___17331	Bcc_01937___34297	Bcc_04059___52737	Bcc_04252___67615	Bcc_02647___78749	Bcc_01949___92057	Bcc_01877___106217	Bcc_05359___127411	Bcc_01795___135241	Bcc_01011___148647	Bcc_06926___174507	Bcc_00706___176581	Bcc_03975___197265	Bcc_01291___206629	Bcc_01139___221365	Bcc_04336___242241	Bcc_02579___253617	Bcc_06946___277077	Bcc_03630___285775	Bcc_05965___304877	Bcc_06217___319695	Bcc_03336___328903	Bcc_04184___345607	Bcc_03771___359719	Bcc_01438___369857	Bcc_02471___386765	Bcc_04161___405293	Bcc_05217___422293	Bcc_06786___438405	Bcc_03983___447455	Bcc_01142___456491	Bcc_01325___471763	Bcc_05283___494741	Bcc_03712___506825
group_14924		putative TonB-dependent receptor	209	209	1	1	33588				2084	2084	2084	Bcc_00461	Bcc_01625___3249	Bcc_01048___17327	Bcc_01935___34293	Bcc_04061___52741	Bcc_04254___67619	Bcc_02645___78745	Bcc_01951___92061	Bcc_01875___106213	Bcc_05361___127415	Bcc_01797___135245	Bcc_01013___148651	Bcc_06928___174511	Bcc_00708___176585	Bcc_03973___197261	Bcc_01289___206625	Bcc_01137___221361	Bcc_04338___242245	Bcc_02581___253621	Bcc_06944___277073	Bcc_03628___285771	Bcc_05967___304881	Bcc_06219___319699	Bcc_03334___328899	Bcc_04182___345603	Bcc_03769___359715	Bcc_01436___369853	Bcc_02473___386769	Bcc_04159___405289	Bcc_05219___422297	Bcc_06788___438409	Bcc_03985___447459	Bcc_01140___456487	Bcc_01323___471759	Bcc_05285___494745	Bcc_03710___506821
group_15309		hypothetical protein	209	209	1	1	14447				308	308	308	Bcc_00828	Bcc_03715___7429	Bcc_04805___24841	Bcc_03188___36799	Bcc_06079___56777	Bcc_02681___64473	Bcc_02977___79409	Bcc_04726___97611	Bcc_00584___103631	Bcc_06149___128991	Bcc_05102___141855	Bcc_00093___146811	Bcc_05301___171257	Bcc_01619___178407	Bcc_05265___199845	Bcc_02415___208877	Bcc_02894___224875	Bcc_05496___244561	Bcc_05335___259129	Bcc_06322___275829	Bcc_01589___281693	Bcc_00101___293149	Bcc_03438___314137	Bcc_02034___326299	Bcc_02077___341393	Bcc_03044___358265	Bcc_07308___381597	Bcc_03570___388963	Bcc_03872___404715	Bcc_00408___412675	Bcc_06516___437865	Bcc_01523___442535	Bcc_05991___466189	Bcc_02600___474313	Bcc_00814___485803	Bcc_01911___503223
bdcA		Cyclic-di-GMP-binding biofilm dispersal mediator protein	209	209	1	1	14444				740	740	740	Bcc_00832	Bcc_03711___7421	Bcc_04801___24833	Bcc_03192___36807	Bcc_06083___56785	Bcc_02685___64481	Bcc_02981___79417	Bcc_04722___97603	Bcc_00588___103639	Bcc_06153___128999	Bcc_05098___141847	Bcc_00097___146819	Bcc_05305___171265	Bcc_01623___178415	Bcc_05269___199853	Bcc_02419___208885	Bcc_02890___224867	Bcc_05492___244553	Bcc_05339___259137	Bcc_06326___275837	Bcc_01585___281685	Bcc_00105___293157	Bcc_03434___314129	Bcc_02030___326291	Bcc_02081___341401	Bcc_03048___358273	Bcc_07304___381589	Bcc_03574___388971	Bcc_03876___404723	Bcc_00404___412667	Bcc_06512___437857	Bcc_01527___442543	Bcc_05995___466197	Bcc_02604___474321	Bcc_00810___485795	Bcc_01915___503231
nap		putative carboxylesterase nap	209	209	1	1	14352				1226	1226	1226	Bcc_00869	Bcc_03674___7347	Bcc_04764___24759	Bcc_05794___42011	Bcc_02264___49147	Bcc_02722___64555	Bcc_03018___79491	Bcc_04685___97529	Bcc_06482___115427	Bcc_05924___128541	Bcc_05061___141773	Bcc_00134___146893	Bcc_05342___171339	Bcc_00004___175177	Bcc_05306___199927	Bcc_02456___208959	Bcc_04472___228031	Bcc_05455___244479	Bcc_05376___259211	Bcc_06363___275911	Bcc_01548___281611	Bcc_00142___293231	Bcc_03397___314055	Bcc_01993___326217	Bcc_02118___341475	Bcc_03135___358447	Bcc_01842___370665	Bcc_01829___385481	Bcc_03913___404797	Bcc_00367___412593	Bcc_03890___432613	Bcc_01564___442617	Bcc_03570___461347	Bcc_01374___471861	Bcc_05680___495535	Bcc_01681___502763
ppc		Phosphoenolpyruvate carboxylase	209	209	1	1	14348				3011	3029	3014	Bcc_00873	Bcc_03670___7339	Bcc_04760___24751	Bcc_05798___42019	Bcc_02268___49155	Bcc_02726___64563	Bcc_03022___79499	Bcc_04681___97521	Bcc_06486___115435	Bcc_05928___128549	Bcc_05057___141765	Bcc_00138___146901	Bcc_05346___171347	Bcc_00008___175185	Bcc_05310___199935	Bcc_02460___208967	Bcc_04468___228023	Bcc_05451___244471	Bcc_05380___259219	Bcc_06367___275919	Bcc_01544___281603	Bcc_00146___293239	Bcc_03393___314047	Bcc_01989___326209	Bcc_02122___341483	Bcc_03139___358455	Bcc_01846___370673	Bcc_01825___385473	Bcc_03917___404805	Bcc_00363___412585	Bcc_03894___432621	Bcc_01568___442625	Bcc_03574___461355	Bcc_01378___471869	Bcc_05676___495527	Bcc_01685___502771
sodB		Superoxide dismutase [Fe]	209	209	1	1	9505				578	578	578	Bcc_00994	Bcc_00757___1513	Bcc_03084___21399	Bcc_00925___32273	Bcc_01941___48501	Bcc_02603___64317	Bcc_05335___84125	Bcc_05156___98471	Bcc_02074___106611	Bcc_06885___130463	Bcc_05389___142429	Bcc_06756___160137	Bcc_06762___174179	Bcc_04202___183573	Bcc_06983___203281	Bcc_01153___206353	Bcc_01347___221781	Bcc_03552___240673	Bcc_06611___261681	Bcc_07114___277413	Bcc_00395___279305	Bcc_00267___293481	Bcc_03270___313801	Bcc_04501___331233	Bcc_00706___338651	Bcc_04124___360425	Bcc_01285___369551	Bcc_01299___384421	Bcc_00777___398525	Bcc_00240___412339	Bcc_06096___437025	Bcc_01290___442069	Bcc_01545___457297	Bcc_04791___478695	Bcc_03338___490851	Bcc_00816___501033
lpxK		Tetraacyldisaccharide 4'-kinase	209	209	1	1	9507				722	1028	1026	Bcc_00996	Bcc_00755___1509	Bcc_03082___21395	Bcc_00923___32269	Bcc_01939___48497	Bcc_02601___64313	Bcc_05333___84121	Bcc_05158___98475	Bcc_02076___106615	Bcc_06883___130459	Bcc_05391___142433	Bcc_06758___160141	Bcc_06760___174175	Bcc_04204___183577	Bcc_06981___203277	Bcc_01151___206349	Bcc_01349___221785	Bcc_03550___240669	Bcc_06609___261677	Bcc_07112___277409	Bcc_00393___279301	Bcc_00269___293485	Bcc_03268___313797	Bcc_04503___331237	Bcc_00704___338647	Bcc_04126___360429	Bcc_01283___369547	Bcc_01297___384417	Bcc_00775___398521	Bcc_00238___412335	Bcc_06094___437021	Bcc_01288___442065	Bcc_01543___457293	Bcc_04789___478691	Bcc_03336___490847	Bcc_00814___501029
kdsB		3-deoxy-manno-octulosonate cytidylyltransferase	209	209	1	1	9509				695	791	790	Bcc_00998	Bcc_00753___1505	Bcc_03080___21391	Bcc_00921___32265	Bcc_01937___48493	Bcc_02599___64309	Bcc_05331___84117	Bcc_05160___98479	Bcc_02078___106619	Bcc_06881___130455	Bcc_05393___142437	Bcc_06760___160145	Bcc_06758___174171	Bcc_04206___183581	Bcc_06979___203273	Bcc_01149___206345	Bcc_01351___221789	Bcc_03548___240665	Bcc_06607___261673	Bcc_07110___277405	Bcc_00391___279297	Bcc_00271___293489	Bcc_03266___313793	Bcc_04505___331241	Bcc_00702___338643	Bcc_04128___360433	Bcc_01281___369543	Bcc_01295___384413	Bcc_00773___398517	Bcc_00236___412331	Bcc_06092___437017	Bcc_01286___442061	Bcc_01541___457289	Bcc_04787___478687	Bcc_03334___490843	Bcc_00812___501025
group_15424		hypothetical protein	209	209	1	1	9511				842	842	842	Bcc_01000	Bcc_00751___1501	Bcc_03078___21387	Bcc_00919___32261	Bcc_01935___48489	Bcc_02597___64305	Bcc_05329___84113	Bcc_05162___98483	Bcc_02080___106623	Bcc_06879___130451	Bcc_05395___142441	Bcc_06762___160149	Bcc_06756___174167	Bcc_04208___183585	Bcc_06977___203269	Bcc_01147___206341	Bcc_01353___221793	Bcc_03546___240661	Bcc_06605___261669	Bcc_07108___277401	Bcc_00389___279293	Bcc_00273___293493	Bcc_03264___313789	Bcc_04507___331245	Bcc_00700___338639	Bcc_04130___360437	Bcc_01279___369539	Bcc_01293___384409	Bcc_00771___398513	Bcc_00234___412327	Bcc_06090___437013	Bcc_01284___442057	Bcc_01539___457285	Bcc_04785___478683	Bcc_03332___490839	Bcc_00810___501021
murJ		Putative lipid II flippase MurJ	209	209	1	1	9512				1550	1724	1698	Bcc_01001	Bcc_00750___1499	Bcc_03077___21385	Bcc_00918___32259	Bcc_01934___48487	Bcc_02596___64303	Bcc_05328___84111	Bcc_05163___98485	Bcc_02081___106625	Bcc_06878___130449	Bcc_05396___142443	Bcc_06763___160151	Bcc_06755___174165	Bcc_04209___183587	Bcc_06976___203267	Bcc_01146___206339	Bcc_01354___221795	Bcc_03545___240659	Bcc_06604___261667	Bcc_07107___277399	Bcc_00388___279291	Bcc_00274___293495	Bcc_03263___313787	Bcc_04508___331247	Bcc_00699___338637	Bcc_04131___360439	Bcc_01278___369537	Bcc_01292___384407	Bcc_00770___398511	Bcc_00233___412325	Bcc_06089___437011	Bcc_01283___442055	Bcc_01538___457283	Bcc_04784___478681	Bcc_03331___490837	Bcc_00809___501019
group_15426		hypothetical protein	209	209	1	1	9514				320	410	398	Bcc_01003	Bcc_00748___1495	Bcc_03075___21381	Bcc_00916___32255	Bcc_01932___48483	Bcc_02594___64299	Bcc_05326___84107	Bcc_05165___98489	Bcc_02083___106629	Bcc_06876___130445	Bcc_05398___142447	Bcc_06765___160155	Bcc_06753___174161	Bcc_04211___183591	Bcc_06974___203263	Bcc_01144___206335	Bcc_01356___221799	Bcc_03543___240655	Bcc_06602___261663	Bcc_07105___277395	Bcc_00386___279287	Bcc_00276___293499	Bcc_03261___313783	Bcc_04510___331251	Bcc_00697___338633	Bcc_04133___360443	Bcc_01276___369533	Bcc_01290___384403	Bcc_00768___398507	Bcc_00231___412321	Bcc_06087___437007	Bcc_01281___442051	Bcc_01536___457279	Bcc_04782___478677	Bcc_03329___490833	Bcc_00807___501015
murB		UDP-N-acetylenolpyruvoylglucosamine reductase	209	209	1	1	9516				1043	1049	1045	Bcc_01005	Bcc_00746___1491	Bcc_03073___21377	Bcc_00914___32251	Bcc_01930___48479	Bcc_02592___64295	Bcc_05324___84103	Bcc_05167___98493	Bcc_02085___106633	Bcc_06874___130441	Bcc_05400___142451	Bcc_06767___160159	Bcc_06751___174157	Bcc_04213___183595	Bcc_06972___203259	Bcc_01142___206331	Bcc_01358___221803	Bcc_03541___240651	Bcc_06600___261659	Bcc_07103___277391	Bcc_00384___279283	Bcc_00278___293503	Bcc_03259___313779	Bcc_04512___331255	Bcc_00695___338629	Bcc_04135___360447	Bcc_01274___369529	Bcc_01288___384399	Bcc_00766___398503	Bcc_00229___412317	Bcc_06085___437003	Bcc_01279___442047	Bcc_01534___457275	Bcc_04780___478673	Bcc_03327___490829	Bcc_00805___501011
plsY		putative glycerol-3-phosphate acyltransferase	209	209	1	1	9518				626	641	635	Bcc_01007	Bcc_00744___1487	Bcc_03071___21373	Bcc_00912___32247	Bcc_01928___48475	Bcc_02590___64291	Bcc_05322___84099	Bcc_05169___98497	Bcc_02087___106637	Bcc_06872___130437	Bcc_05402___142455	Bcc_06769___160163	Bcc_06749___174153	Bcc_04215___183599	Bcc_06970___203255	Bcc_01140___206327	Bcc_01360___221807	Bcc_03539___240647	Bcc_06598___261655	Bcc_07101___277387	Bcc_00382___279279	Bcc_00280___293507	Bcc_03257___313775	Bcc_04514___331259	Bcc_00693___338625	Bcc_04137___360451	Bcc_01272___369525	Bcc_01286___384395	Bcc_00764___398499	Bcc_00227___412313	Bcc_06083___436999	Bcc_01277___442043	Bcc_01532___457271	Bcc_04778___478669	Bcc_03325___490825	Bcc_00803___501007
mtlK		Mannitol 2-dehydrogenase	209	214	1.03	1	9578				1394	1394	1394	Bcc_01035	Bcc_03179___6357	Bcc_04088___23407	Bcc_04319___39061	Bcc_03497___51613	Bcc_00443___59997	Bcc_03300___80055	Bcc_02103___92365	Bcc_03223___108909	Bcc_07280___131253	Bcc_02096___135843	Bcc_01906___150437	Bcc_03905___168465	Bcc_04154___183477	Bcc_00023___189361	Bcc_07413___218873	Bcc_03011___225109	Bcc_00591___234751	Bcc_04814___258087	Bcc_03959___271103	Bcc_06209___290933	Bcc_00308___293563	Bcc_00015___307291	Bcc_01248___324727	Bcc_06753___350745	Bcc_00875___353927	Bcc_04325___375631	Bcc_06092___394007	Bcc_06043___409057	Bcc_03543___418945	Bcc_03498___431829	Bcc_05887___451263	Bcc_04579___463365	Bcc_05957___481027	Bcc_00646___485467	Bcc_02902___505205
yieH_2		6-phosphogluconate phosphatase	209	214	1.03	1	9585				698	713	698	Bcc_01042	Bcc_03186___6371	Bcc_04081___23393	Bcc_04312___39047	Bcc_03490___51599	Bcc_00436___59983	Bcc_03307___80069	Bcc_02096___92351	Bcc_03216___108895	Bcc_07273___131239	Bcc_02089___135829	Bcc_01913___150451	Bcc_03912___168479	Bcc_04147___183463	Bcc_00016___189347	Bcc_07406___218859	Bcc_03004___225095	Bcc_00584___234737	Bcc_04807___258073	Bcc_03966___271117	Bcc_06202___290919	Bcc_00315___293577	Bcc_00022___307305	Bcc_01255___324741	Bcc_06760___350759	Bcc_00868___353913	Bcc_04332___375645	Bcc_06099___394021	Bcc_06050___409071	Bcc_03536___418931	Bcc_03505___431843	Bcc_05894___451277	Bcc_04586___463379	Bcc_05964___481041	Bcc_00653___485481	Bcc_02909___505219
sugB_1		Trehalose transport system permease protein SugB	209	214	1.03	1	9586				851	851	851	Bcc_01043	Bcc_03187___6373	Bcc_04080___23391	Bcc_04311___39045	Bcc_03489___51597	Bcc_00435___59981	Bcc_03308___80071	Bcc_02095___92349	Bcc_03215___108893	Bcc_07272___131237	Bcc_02088___135827	Bcc_01914___150453	Bcc_03913___168481	Bcc_04146___183461	Bcc_00015___189345	Bcc_07405___218857	Bcc_03003___225093	Bcc_00583___234735	Bcc_04806___258071	Bcc_03967___271119	Bcc_06201___290917	Bcc_00316___293579	Bcc_00023___307307	Bcc_01256___324743	Bcc_06761___350761	Bcc_00867___353911	Bcc_04333___375647	Bcc_06100___394023	Bcc_06051___409073	Bcc_03535___418929	Bcc_03506___431845	Bcc_05895___451279	Bcc_04587___463381	Bcc_05965___481043	Bcc_00654___485483	Bcc_02910___505221
group_15901		hypothetical protein	209	209	1	1	13268				323	422	350	Bcc_01385	Bcc_05359___10717	Bcc_02939___21109	Bcc_03893___38209	Bcc_02148___48915	Bcc_01942___62995	Bcc_04958___83371	Bcc_05347___98853	Bcc_05353___113169	Bcc_04148___124989	Bcc_02041___135733	Bcc_04631___155887	Bcc_02673___166001	Bcc_02228___179625	Bcc_05761___200837	Bcc_05506___215059	Bcc_02029___223145	Bcc_05150___243869	Bcc_02369___253197	Bcc_04125___271435	Bcc_05824___290163	Bcc_00660___294267	Bcc_00391___308043	Bcc_03369___328969	Bcc_01362___339963	Bcc_02633___357443	Bcc_02576___372133	Bcc_04076___389975	Bcc_00233___397437	Bcc_03166___418191	Bcc_04787___434407	Bcc_03025___445539	Bcc_06828___467863	Bcc_04976___479065	Bcc_00692___485559	Bcc_02544___504489
group_15905		hypothetical protein	209	209	1	1	13270				878	896	887	Bcc_01387	Bcc_05361___10721	Bcc_02937___21105	Bcc_03891___38205	Bcc_02146___48911	Bcc_01944___62999	Bcc_04960___83375	Bcc_05345___98849	Bcc_05355___113173	Bcc_04146___124985	Bcc_02043___135737	Bcc_04633___155891	Bcc_02675___166005	Bcc_02230___179629	Bcc_05763___200841	Bcc_05508___215063	Bcc_02027___223141	Bcc_05152___243873	Bcc_02371___253201	Bcc_04123___271431	Bcc_05826___290167	Bcc_00662___294271	Bcc_00393___308047	Bcc_03371___328973	Bcc_01364___339967	Bcc_02635___357447	Bcc_02578___372137	Bcc_04074___389971	Bcc_00235___397441	Bcc_03164___418187	Bcc_04789___434411	Bcc_03027___445543	Bcc_06830___467867	Bcc_04974___479061	Bcc_00694___485563	Bcc_02546___504493
group_1591		hypothetical protein	209	209	1	1	2993				449	899	861	Bcc_03861	Bcc_02905___5809	Bcc_01884___18999	Bcc_06294___43011	Bcc_02430___49479	Bcc_05478___70067	Bcc_03259___79973	Bcc_05728___99615	Bcc_02968___108399	Bcc_01280___119253	Bcc_05847___143345	Bcc_02677___151979	Bcc_03631___167917	Bcc_00221___175611	Bcc_03303___195921	Bcc_02998___210043	Bcc_02611___224309	Bcc_04418___242405	Bcc_02895___254249	Bcc_06235___275655	Bcc_02384___283283	Bcc_03083___299113	Bcc_02799___312859	Bcc_00837___323905	Bcc_03479___344197	Bcc_05244___362665	Bcc_07237___381455	Bcc_00308___382439	Bcc_04266___405503	Bcc_00945___413749	Bcc_03072___430977	Bcc_05949___451387	Bcc_03089___460385	Bcc_02687___474487	Bcc_02282___488739	Bcc_06774___512949
ghrA_1		Glyoxylate/hydroxypyruvate reductase A	209	210	1.01	1	13389				941	941	941	Bcc_01433	Bcc_05407___10813	Bcc_02891___21013	Bcc_03845___38113	Bcc_02100___48819	Bcc_01990___63091	Bcc_05006___83467	Bcc_05299___98757	Bcc_00505___103473	Bcc_01746___120185	Bcc_04573___140797	Bcc_02623___151871	Bcc_02721___166097	Bcc_02276___179721	Bcc_06136___201587	Bcc_05554___215155	Bcc_01981___223049	Bcc_02468___238505	Bcc_04165___256789	Bcc_04077___271339	Bcc_06089___290693	Bcc_00708___294363	Bcc_00439___308139	Bcc_03417___329065	Bcc_01410___340059	Bcc_02681___357539	Bcc_02624___372229	Bcc_04028___389879	Bcc_03226___403423	Bcc_03118___418095	Bcc_04835___434503	Bcc_03073___445635	Bcc_06876___467959	Bcc_04928___478969	Bcc_00740___485655	Bcc_02592___504585
group_15986		hypothetical protein	209	210	1.01	1	13394				902	902	902	Bcc_01437	Bcc_05411___10821	Bcc_02887___21005	Bcc_03841___38105	Bcc_02096___48811	Bcc_01994___63099	Bcc_05010___83475	Bcc_05295___98749	Bcc_00501___103465	Bcc_01742___120177	Bcc_04577___140805	Bcc_02619___151863	Bcc_02725___166105	Bcc_02280___179729	Bcc_06132___201579	Bcc_05558___215163	Bcc_01977___223041	Bcc_02472___238513	Bcc_04169___256797	Bcc_04073___271331	Bcc_06085___290685	Bcc_00712___294371	Bcc_00443___308147	Bcc_03421___329073	Bcc_01414___340067	Bcc_02685___357547	Bcc_02628___372237	Bcc_04024___389871	Bcc_03222___403415	Bcc_03114___418087	Bcc_04839___434511	Bcc_03077___445643	Bcc_06880___467967	Bcc_04924___478961	Bcc_00744___485663	Bcc_02596___504593
group_15992		hypothetical protein	209	210	1.01	1	13403				1031	1031	1031	Bcc_01444	Bcc_05418___10835	Bcc_02880___20991	Bcc_03834___38091	Bcc_02089___48797	Bcc_02001___63113	Bcc_05017___83489	Bcc_05288___98735	Bcc_00494___103451	Bcc_01735___120163	Bcc_04584___140819	Bcc_02612___151849	Bcc_02732___166119	Bcc_02287___179743	Bcc_06125___201565	Bcc_05565___215177	Bcc_01970___223027	Bcc_02479___238527	Bcc_04176___256811	Bcc_04066___271317	Bcc_06078___290671	Bcc_00719___294385	Bcc_00450___308161	Bcc_03428___329087	Bcc_01421___340081	Bcc_02692___357561	Bcc_02635___372251	Bcc_04017___389857	Bcc_03215___403401	Bcc_03107___418073	Bcc_04846___434525	Bcc_03084___445657	Bcc_06887___467981	Bcc_04917___478947	Bcc_00751___485677	Bcc_02603___504607
slmA_2		Nucleoid occlusion factor SlmA	209	216	1.04	1	34928				575	665	587	Bcc_01569	Bcc_05693___11385	Bcc_01485___18201	Bcc_02989___36401	Bcc_04153___52925	Bcc_04652___68415	Bcc_04647___82749	Bcc_01311___90781	Bcc_05882___114227	Bcc_01592___119877	Bcc_06390___144431	Bcc_05822___158269	Bcc_06595___173845	Bcc_05722___186613	Bcc_01955___193225	Bcc_04897___213841	Bcc_04633___228353	Bcc_07343___248255	Bcc_06984___262427	Bcc_07243___277671	Bcc_03986___286487	Bcc_00844___294635	Bcc_00574___308409	Bcc_05037___332305	Bcc_04761___346761	Bcc_04311___360799	Bcc_04643___376267	Bcc_07276___396375	Bcc_04461___405893	Bcc_02983___417825	Bcc_05311___435455	Bcc_04459___448407	Bcc_04668___463543	Bcc_02781___474675	Bcc_03006___490187	Bcc_04310___508021
group_16167		hypothetical protein	209	210	1.01	1	35957				455	476	458	Bcc_01640	Bcc_04087___8173	Bcc_04644___24519	Bcc_03725___37873	Bcc_04385___53389	Bcc_02347___63805	Bcc_04090___81635	Bcc_04636___97431	Bcc_03011___108485	Bcc_03904___124501	Bcc_04930___141511	Bcc_02720___152065	Bcc_03169___166993	Bcc_03221___181611	Bcc_03009___195333	Bcc_04704___213455	Bcc_02870___224827	Bcc_02827___239223	Bcc_03401___255261	Bcc_05665___274515	Bcc_04422___287359	Bcc_00915___294777	Bcc_00648___308557	Bcc_01087___324405	Bcc_04524___346287	Bcc_04034___360245	Bcc_02427___371835	Bcc_07560___396943	Bcc_01617___400205	Bcc_02909___417677	Bcc_02404___429641	Bcc_02865___445219	Bcc_02719___459645	Bcc_07275___483663	Bcc_00028___484231	Bcc_02927___505255
yidD		Putative membrane protein insertion efficiency factor	209	210	1.01	1	35954				266	266	266	Bcc_01642	Bcc_04085___8169	Bcc_04646___24523	Bcc_03723___37869	Bcc_04387___53393	Bcc_02345___63801	Bcc_04092___81639	Bcc_04638___97435	Bcc_03009___108481	Bcc_03902___124497	Bcc_04932___141515	Bcc_02718___152061	Bcc_03167___166989	Bcc_03219___181607	Bcc_03011___195337	Bcc_04706___213459	Bcc_02868___224823	Bcc_02825___239219	Bcc_03399___255257	Bcc_05667___274519	Bcc_04424___287363	Bcc_00917___294781	Bcc_00650___308561	Bcc_01085___324401	Bcc_04526___346291	Bcc_04036___360249	Bcc_02429___371839	Bcc_07562___396947	Bcc_01619___400209	Bcc_02907___417673	Bcc_02406___429645	Bcc_02867___445223	Bcc_02721___459649	Bcc_07277___483667	Bcc_00030___484235	Bcc_02925___505251
group_16179		hypothetical protein	209	209	1	1	6782				758	758	758	Bcc_01668	Bcc_06680___13359	Bcc_03928___23087	Bcc_00954___32331	Bcc_01902___48423	Bcc_02124___63359	Bcc_02716___78887	Bcc_05929___100017	Bcc_06022___114507	Bcc_03594___123881	Bcc_06350___144351	Bcc_02833___152291	Bcc_05755___172165	Bcc_00283___175735	Bcc_03537___196389	Bcc_00702___205451	Bcc_00121___219329	Bcc_04464___242497	Bcc_00335___249129	Bcc_00370___263925	Bcc_00420___279355	Bcc_01489___295925	Bcc_00850___308961	Bcc_06196___334623	Bcc_01600___340439	Bcc_03434___359045	Bcc_05940___378861	Bcc_04091___390005	Bcc_05072___407115	Bcc_02697___417253	Bcc_01988___428809	Bcc_00004___439497	Bcc_03696___461599	Bcc_01954___473021	Bcc_02566___489307	Bcc_05221___509843
group_16181		hypothetical protein	209	209	1	1	6794				299	317	302	Bcc_01679	Bcc_06691___13381	Bcc_03939___23109	Bcc_00943___32309	Bcc_01891___48401	Bcc_02113___63337	Bcc_02705___78865	Bcc_05940___100039	Bcc_06011___114485	Bcc_03583___123859	Bcc_06339___144329	Bcc_02822___152269	Bcc_05744___172143	Bcc_00272___175713	Bcc_03526___196367	Bcc_00691___205429	Bcc_00110___219307	Bcc_04475___242519	Bcc_00324___249107	Bcc_00359___263903	Bcc_00409___279333	Bcc_01500___295947	Bcc_00861___308983	Bcc_06207___334645	Bcc_01611___340461	Bcc_03445___359067	Bcc_05951___378883	Bcc_04102___390027	Bcc_05083___407137	Bcc_02686___417231	Bcc_01977___428787	Bcc_00015___439519	Bcc_03707___461621	Bcc_01965___473043	Bcc_02555___489285	Bcc_05232___509865
fliN		Flagellar motor switch protein FliN	209	209	1	1	6810				488	488	488	Bcc_01695	Bcc_06211___12421	Bcc_00016___15263	Bcc_00805___32033	Bcc_01162___46943	Bcc_06986___73083	Bcc_05504___84463	Bcc_02965___94089	Bcc_05647___113757	Bcc_05765___128223	Bcc_01347___134345	Bcc_01345___149315	Bcc_04111___168877	Bcc_00331___175831	Bcc_01299___191913	Bcc_04959___213965	Bcc_06710___232507	Bcc_01001___235571	Bcc_06344___261147	Bcc_01853___266891	Bcc_07116___292747	Bcc_01516___295979	Bcc_00876___309013	Bcc_06222___334675	Bcc_01626___340491	Bcc_03267___358711	Bcc_05966___378913	Bcc_04117___390057	Bcc_05098___407167	Bcc_02671___417201	Bcc_03346___431525	Bcc_00030___439549	Bcc_03722___461651	Bcc_01980___473073	Bcc_02540___489255	Bcc_05247___509895
lrgA		Antiholin-like protein LrgA	209	209	1	1	6815				473	473	473	Bcc_01699	Bcc_06215___12429	Bcc_00020___15271	Bcc_00809___32041	Bcc_01166___46951	Bcc_06982___73075	Bcc_05508___84471	Bcc_02969___94097	Bcc_05651___113765	Bcc_05769___128231	Bcc_01351___134353	Bcc_01349___149323	Bcc_04107___168869	Bcc_00327___175823	Bcc_01295___191905	Bcc_04963___213973	Bcc_06706___232499	Bcc_01005___235579	Bcc_06348___261155	Bcc_01857___266899	Bcc_07120___292755	Bcc_01520___295987	Bcc_00880___309021	Bcc_06226___334683	Bcc_01630___340499	Bcc_03271___358719	Bcc_05970___378921	Bcc_04121___390065	Bcc_05102___407175	Bcc_02667___417193	Bcc_03342___431517	Bcc_00034___439557	Bcc_03726___461659	Bcc_01984___473081	Bcc_02536___489247	Bcc_05251___509903
group_16192		hypothetical protein	209	209	1	1	6823				284	287	284	Bcc_01704	Bcc_06220___12439	Bcc_00025___15281	Bcc_00814___32051	Bcc_01171___46961	Bcc_06977___73065	Bcc_05513___84481	Bcc_02974___94107	Bcc_05656___113775	Bcc_05774___128241	Bcc_01356___134363	Bcc_01354___149333	Bcc_04102___168859	Bcc_00322___175813	Bcc_01290___191895	Bcc_04968___213983	Bcc_06701___232489	Bcc_01010___235589	Bcc_06353___261165	Bcc_01862___266909	Bcc_07125___292765	Bcc_01525___295997	Bcc_00886___309033	Bcc_06232___334695	Bcc_01636___340511	Bcc_03277___358731	Bcc_05976___378933	Bcc_04127___390077	Bcc_05108___407187	Bcc_02661___417181	Bcc_03336___431505	Bcc_00040___439569	Bcc_03732___461671	Bcc_01990___473093	Bcc_02530___489235	Bcc_05257___509915
group_16195		hypothetical protein	209	209	1	1	6825				788	824	818	Bcc_01706	Bcc_06222___12443	Bcc_00027___15285	Bcc_00816___32055	Bcc_01173___46965	Bcc_06975___73061	Bcc_05515___84485	Bcc_02976___94111	Bcc_05658___113779	Bcc_05776___128245	Bcc_01358___134367	Bcc_01356___149337	Bcc_04100___168855	Bcc_00320___175809	Bcc_01288___191891	Bcc_04970___213987	Bcc_06699___232485	Bcc_01012___235593	Bcc_06355___261169	Bcc_01864___266913	Bcc_07127___292769	Bcc_01527___296001	Bcc_00888___309037	Bcc_06234___334699	Bcc_01638___340515	Bcc_03279___358735	Bcc_05978___378937	Bcc_04129___390081	Bcc_05110___407191	Bcc_02659___417177	Bcc_03334___431501	Bcc_00042___439573	Bcc_03734___461675	Bcc_01992___473097	Bcc_02528___489231	Bcc_05259___509919
group_16198		hypothetical protein	209	209	1	1	6832				473	569	478	Bcc_01712	Bcc_06228___12455	Bcc_00033___15297	Bcc_00822___32067	Bcc_01179___46977	Bcc_06913___72937	Bcc_05522___84499	Bcc_02983___94125	Bcc_05664___113791	Bcc_05782___128257	Bcc_01364___134379	Bcc_01362___149349	Bcc_04094___168843	Bcc_00314___175797	Bcc_01282___191879	Bcc_04976___213999	Bcc_06693___232473	Bcc_01018___235605	Bcc_06361___261181	Bcc_01870___266925	Bcc_07133___292781	Bcc_01533___296013	Bcc_00894___309049	Bcc_06240___334711	Bcc_01644___340527	Bcc_03285___358747	Bcc_05984___378949	Bcc_04135___390093	Bcc_05116___407203	Bcc_02653___417165	Bcc_03328___431489	Bcc_00048___439585	Bcc_03740___461687	Bcc_01998___473109	Bcc_02522___489219	Bcc_05265___509931
xcpT		Type II secretion system protein G	209	209	1	1	6834				452	452	452	Bcc_01713	Bcc_06229___12457	Bcc_00034___15299	Bcc_00823___32069	Bcc_01180___46979	Bcc_06914___72939	Bcc_05523___84501	Bcc_02984___94127	Bcc_05665___113793	Bcc_05783___128259	Bcc_01365___134381	Bcc_01363___149351	Bcc_04093___168841	Bcc_00313___175795	Bcc_01281___191877	Bcc_04977___214001	Bcc_06692___232471	Bcc_01019___235607	Bcc_06362___261183	Bcc_01871___266927	Bcc_07134___292783	Bcc_01534___296015	Bcc_00895___309051	Bcc_06241___334713	Bcc_01645___340529	Bcc_03286___358749	Bcc_05985___378951	Bcc_04136___390095	Bcc_05117___407205	Bcc_02652___417163	Bcc_03327___431487	Bcc_00049___439587	Bcc_03741___461689	Bcc_01999___473111	Bcc_02521___489217	Bcc_05266___509933
yciC_1		Putative metal chaperone YciC	209	209	1	1	6841				1313	1412	1317	Bcc_01719	Bcc_06235___12469	Bcc_00040___15311	Bcc_00829___32081	Bcc_01186___46991	Bcc_06920___72951	Bcc_05529___84513	Bcc_02990___94139	Bcc_05671___113805	Bcc_05791___128275	Bcc_01373___134397	Bcc_01371___149367	Bcc_04087___168829	Bcc_00307___175783	Bcc_01273___191861	Bcc_04983___214013	Bcc_06686___232459	Bcc_01027___235623	Bcc_06368___261195	Bcc_01877___266939	Bcc_07142___292799	Bcc_01540___296027	Bcc_00901___309063	Bcc_06247___334725	Bcc_01651___340541	Bcc_03292___358761	Bcc_05991___378963	Bcc_04142___390107	Bcc_05123___407217	Bcc_02646___417151	Bcc_03321___431475	Bcc_00055___439599	Bcc_03747___461701	Bcc_02005___473123	Bcc_02515___489205	Bcc_05272___509945
alkJ_1		Alcohol dehydrogenase [acceptor]	209	209	1	1	6863				1667	1685	1679	Bcc_01736	Bcc_06252___12503	Bcc_00057___15345	Bcc_00846___32115	Bcc_01203___47025	Bcc_00120___59351	Bcc_05546___84547	Bcc_03007___94173	Bcc_05688___113839	Bcc_05808___128309	Bcc_01390___134431	Bcc_01388___149401	Bcc_04070___168795	Bcc_06740___188649	Bcc_00062___189439	Bcc_05000___214047	Bcc_06669___232425	Bcc_01044___235657	Bcc_06385___261229	Bcc_01894___266973	Bcc_07159___292833	Bcc_01557___296061	Bcc_00918___309097	Bcc_06264___334759	Bcc_01668___340575	Bcc_02781___357739	Bcc_06008___378997	Bcc_04159___390141	Bcc_05140___407251	Bcc_02629___417117	Bcc_03748___432329	Bcc_00072___439633	Bcc_03764___461735	Bcc_02022___473157	Bcc_02498___489171	Bcc_05289___509979
fadD3_2		3-[(3aS,4S,7aS)-7a-methyl-1,5-dioxo-octahydro-1H-inden-4-yl]propanoyl:CoA ligase	209	209	1	1	6894				1727	1727	1727	Bcc_01761	Bcc_06277___12553	Bcc_00082___15395	Bcc_00871___32165	Bcc_01228___47075	Bcc_00145___59401	Bcc_05571___84597	Bcc_03032___94223	Bcc_05713___113889	Bcc_05833___128359	Bcc_01415___134481	Bcc_01413___149451	Bcc_04045___168745	Bcc_06715___188599	Bcc_00087___189489	Bcc_05025___214097	Bcc_06644___232375	Bcc_01069___235707	Bcc_06410___261279	Bcc_01920___267025	Bcc_07184___292883	Bcc_01582___296111	Bcc_00943___309147	Bcc_06289___334809	Bcc_01693___340625	Bcc_02806___357789	Bcc_06033___379047	Bcc_04184___390191	Bcc_05165___407301	Bcc_02604___417067	Bcc_03773___432379	Bcc_00097___439683	Bcc_03789___461785	Bcc_02047___473207	Bcc_02473___489121	Bcc_05314___510029
pheC		Cyclohexadienyl dehydratase	209	209	1	1	6896				803	812	811	Bcc_01762	Bcc_06278___12555	Bcc_00083___15397	Bcc_00872___32167	Bcc_01229___47077	Bcc_00146___59403	Bcc_05572___84599	Bcc_03033___94225	Bcc_05714___113891	Bcc_05834___128361	Bcc_01416___134483	Bcc_01414___149453	Bcc_04044___168743	Bcc_06714___188597	Bcc_00088___189491	Bcc_05026___214099	Bcc_06643___232373	Bcc_01070___235709	Bcc_06411___261281	Bcc_01921___267027	Bcc_07185___292885	Bcc_01583___296113	Bcc_00944___309149	Bcc_06290___334811	Bcc_01694___340627	Bcc_03065___358307	Bcc_06034___379049	Bcc_04185___390193	Bcc_00472___397915	Bcc_02603___417065	Bcc_03774___432381	Bcc_02921___445331	Bcc_03790___461787	Bcc_02048___473209	Bcc_02472___489119	Bcc_05315___510031
maeB_1		NADP-dependent malic enzyme	209	209	1	1	6347				1811	2270	2265	Bcc_01895	Bcc_01016___2031	Bcc_02571___20373	Bcc_02956___36335	Bcc_00301___45221	Bcc_01020___61151	Bcc_02872___79199	Bcc_01997___92153	Bcc_02838___108139	Bcc_05138___126969	Bcc_05442___142535	Bcc_01547___149719	Bcc_06357___173369	Bcc_04875___184919	Bcc_03265___195845	Bcc_04726___213499	Bcc_05279___229645	Bcc_03569___240707	Bcc_02767___253993	Bcc_03628___270441	Bcc_02774___284063	Bcc_00030___293007	Bcc_01090___309441	Bcc_01272___324775	Bcc_03150___343539	Bcc_01267___354711	Bcc_03291___373563	Bcc_02169___386161	Bcc_05409___407789	Bcc_02457___416773	Bcc_04208___433249	Bcc_05402___450293	Bcc_04127___462461	Bcc_05463___480039	Bcc_03607___491389	Bcc_04790___508981
group_16293		hypothetical protein	209	209	1	1	6345				194	194	194	Bcc_01897	Bcc_01014___2027	Bcc_02573___20377	Bcc_02958___36339	Bcc_00303___45225	Bcc_01022___61155	Bcc_02874___79203	Bcc_01999___92157	Bcc_02840___108143	Bcc_05136___126965	Bcc_05440___142531	Bcc_01549___149723	Bcc_06359___173373	Bcc_04873___184915	Bcc_03267___195849	Bcc_04724___213495	Bcc_05277___229641	Bcc_03567___240703	Bcc_02769___253997	Bcc_03630___270445	Bcc_02776___284067	Bcc_00028___293003	Bcc_01092___309445	Bcc_01270___324771	Bcc_03148___343535	Bcc_01265___354707	Bcc_03293___373567	Bcc_02171___386165	Bcc_05407___407785	Bcc_02455___416769	Bcc_04210___433253	Bcc_05400___450289	Bcc_04129___462465	Bcc_05461___480035	Bcc_03605___491385	Bcc_04788___508977
lrp_5		Leucine-responsive regulatory protein	209	209	1	1	6343				524	524	524	Bcc_01900	Bcc_02211___4421	Bcc_01920___19071	Bcc_02402___35227	Bcc_01377___47373	Bcc_01543___62197	Bcc_02251___77957	Bcc_07146___102451	Bcc_02507___107477	Bcc_02361___121415	Bcc_03074___137799	Bcc_01634___149893	Bcc_00661___161977	Bcc_06268___187705	Bcc_02166___193647	Bcc_02346___208739	Bcc_01754___222595	Bcc_01847___237263	Bcc_02394___253247	Bcc_03603___270391	Bcc_02023___282561	Bcc_00025___292997	Bcc_01094___309449	Bcc_01268___324767	Bcc_03146___343531	Bcc_01263___354703	Bcc_03295___373571	Bcc_02173___386169	Bcc_05405___407781	Bcc_02453___416765	Bcc_04212___433257	Bcc_05398___450285	Bcc_04131___462469	Bcc_05459___480031	Bcc_03603___491381	Bcc_04786___508973
group_16297		hypothetical protein	209	209	1	1	6341				647	647	647	Bcc_01901	Bcc_02212___4423	Bcc_01921___19073	Bcc_02403___35229	Bcc_01378___47375	Bcc_01544___62199	Bcc_02252___77959	Bcc_07145___102449	Bcc_02508___107479	Bcc_02362___121417	Bcc_03073___137797	Bcc_01635___149895	Bcc_00660___161975	Bcc_06267___187703	Bcc_02167___193649	Bcc_02347___208741	Bcc_01755___222597	Bcc_01848___237265	Bcc_02395___253249	Bcc_03602___270389	Bcc_02022___282559	Bcc_00024___292995	Bcc_01095___309451	Bcc_01267___324765	Bcc_03145___343529	Bcc_01262___354701	Bcc_03296___373573	Bcc_02174___386171	Bcc_05404___407779	Bcc_02452___416763	Bcc_04213___433259	Bcc_05397___450283	Bcc_04132___462471	Bcc_05458___480029	Bcc_03602___491379	Bcc_04785___508971
group_16299		hypothetical protein	209	209	1	1	6339				821	821	821	Bcc_01903	Bcc_02214___4427	Bcc_01923___19077	Bcc_02405___35233	Bcc_01380___47379	Bcc_01546___62203	Bcc_02254___77963	Bcc_07143___102445	Bcc_02510___107483	Bcc_02364___121421	Bcc_03071___137793	Bcc_01637___149899	Bcc_00658___161971	Bcc_06265___187699	Bcc_02169___193653	Bcc_02349___208745	Bcc_01757___222601	Bcc_01850___237269	Bcc_02397___253253	Bcc_03600___270385	Bcc_02020___282555	Bcc_00022___292991	Bcc_01097___309455	Bcc_01265___324761	Bcc_03143___343525	Bcc_01260___354697	Bcc_03298___373577	Bcc_02176___386175	Bcc_05402___407775	Bcc_02450___416759	Bcc_04215___433263	Bcc_05395___450279	Bcc_04134___462475	Bcc_05456___480025	Bcc_03600___491375	Bcc_04783___508967
group_16407		hypothetical protein	209	209	1	1	7847				599	599	599	Bcc_02058	Bcc_00326___651	Bcc_00276___15783	Bcc_06738___43899	Bcc_06411___57441	Bcc_00507___60125	Bcc_02635___78725	Bcc_01834___91827	Bcc_02343___107149	Bcc_00007___116707	Bcc_06964___145579	Bcc_01562___149749	Bcc_02171___164997	Bcc_06509___188187	Bcc_01799___192913	Bcc_01632___207311	Bcc_01187___221461	Bcc_01572___236713	Bcc_06578___261615	Bcc_00402___263989	Bcc_01761___282037	Bcc_01337___295621	Bcc_01240___309741	Bcc_00809___323849	Bcc_00011___337261	Bcc_04939___362055	Bcc_00418___367817	Bcc_00011___381845	Bcc_05668___408307	Bcc_00137___412133	Bcc_01667___428167	Bcc_03999___447487	Bcc_00011___454229	Bcc_01487___472087	Bcc_02587___489349	Bcc_00011___499423
pepN_1		Aminopeptidase N	209	209	1	1	7876				2168	2168	2168	Bcc_02077	Bcc_00345___689	Bcc_00295___15821	Bcc_06719___43861	Bcc_06392___57403	Bcc_00526___60163	Bcc_02616___78687	Bcc_01853___91865	Bcc_02362___107187	Bcc_00026___116745	Bcc_06945___145541	Bcc_01581___149787	Bcc_02190___165035	Bcc_06528___188225	Bcc_01818___192951	Bcc_01651___207349	Bcc_01206___221499	Bcc_01591___236751	Bcc_06559___261577	Bcc_00421___264027	Bcc_01780___282075	Bcc_01318___295583	Bcc_01259___309779	Bcc_00790___323811	Bcc_00030___337299	Bcc_04958___362093	Bcc_00437___367855	Bcc_00030___381883	Bcc_05687___408345	Bcc_00156___412171	Bcc_01686___428205	Bcc_04018___447525	Bcc_00030___454267	Bcc_01506___472125	Bcc_02606___489387	Bcc_00030___499461
group_16417		hypothetical protein	209	209	1	1	7878				332	332	332	Bcc_02079	Bcc_00347___693	Bcc_00297___15825	Bcc_06717___43857	Bcc_06390___57399	Bcc_00528___60167	Bcc_02614___78683	Bcc_01855___91869	Bcc_02364___107191	Bcc_00028___116749	Bcc_06943___145537	Bcc_01583___149791	Bcc_02192___165039	Bcc_06530___188229	Bcc_01820___192955	Bcc_01653___207353	Bcc_01208___221503	Bcc_01593___236755	Bcc_06557___261573	Bcc_00423___264031	Bcc_01782___282079	Bcc_01316___295579	Bcc_01261___309783	Bcc_00788___323807	Bcc_00032___337303	Bcc_04960___362097	Bcc_00439___367859	Bcc_00032___381887	Bcc_05689___408349	Bcc_00158___412175	Bcc_01688___428209	Bcc_04020___447529	Bcc_00032___454271	Bcc_01508___472129	Bcc_02608___489391	Bcc_00032___499465
group_16422		hypothetical protein	209	209	1	1	7883				1283	1358	1287	Bcc_02084	Bcc_00352___703	Bcc_00302___15835	Bcc_06712___43847	Bcc_06385___57389	Bcc_00533___60177	Bcc_02609___78673	Bcc_01860___91879	Bcc_02369___107201	Bcc_00033___116759	Bcc_06938___145527	Bcc_01588___149801	Bcc_02197___165049	Bcc_06535___188239	Bcc_01825___192965	Bcc_01658___207363	Bcc_01213___221513	Bcc_01598___236765	Bcc_06552___261563	Bcc_00428___264041	Bcc_01787___282089	Bcc_01311___295569	Bcc_01266___309793	Bcc_00783___323797	Bcc_00037___337313	Bcc_04965___362107	Bcc_00444___367869	Bcc_00037___381897	Bcc_05694___408359	Bcc_00163___412185	Bcc_01693___428219	Bcc_04025___447539	Bcc_00037___454281	Bcc_01513___472139	Bcc_02613___489401	Bcc_00037___499475
yveA_1		Aspartate-proton symporter	209	209	1	1	7887				1598	1598	1598	Bcc_02088	Bcc_00356___711	Bcc_00306___15843	Bcc_06708___43839	Bcc_06381___57381	Bcc_00537___60185	Bcc_02605___78665	Bcc_01864___91887	Bcc_02373___107209	Bcc_00037___116767	Bcc_06934___145519	Bcc_01592___149809	Bcc_02201___165057	Bcc_06539___188247	Bcc_01829___192973	Bcc_01662___207371	Bcc_01217___221521	Bcc_01602___236773	Bcc_06548___261555	Bcc_00432___264049	Bcc_01791___282097	Bcc_01306___295559	Bcc_01270___309801	Bcc_00779___323789	Bcc_00041___337321	Bcc_04969___362115	Bcc_00448___367877	Bcc_00041___381905	Bcc_05698___408367	Bcc_00167___412193	Bcc_01697___428227	Bcc_04029___447547	Bcc_00041___454289	Bcc_01517___472147	Bcc_02617___489409	Bcc_00041___499483
bsdB		Phenolic acid decarboxylase subunit B	209	209	1	1	7890				596	596	596	Bcc_02090	Bcc_00358___715	Bcc_00308___15847	Bcc_06706___43835	Bcc_06379___57377	Bcc_00539___60189	Bcc_02603___78661	Bcc_01866___91891	Bcc_02375___107213	Bcc_00039___116771	Bcc_06932___145515	Bcc_01594___149813	Bcc_02203___165061	Bcc_06541___188251	Bcc_01831___192977	Bcc_01664___207375	Bcc_01219___221525	Bcc_01604___236777	Bcc_06546___261551	Bcc_00434___264053	Bcc_01793___282101	Bcc_01304___295555	Bcc_01272___309805	Bcc_00777___323785	Bcc_00043___337325	Bcc_04971___362119	Bcc_00450___367881	Bcc_00043___381909	Bcc_05700___408371	Bcc_00169___412197	Bcc_01699___428231	Bcc_04031___447551	Bcc_00043___454293	Bcc_01519___472151	Bcc_02619___489413	Bcc_00043___499487
ydfG		NADP-dependent 3-hydroxy acid dehydrogenase YdfG	209	209	1	1	21827				746	746	746	Bcc_02401	Bcc_03852___7703	Bcc_05297___25825	Bcc_06623___43669	Bcc_03647___51913	Bcc_06426___71963	Bcc_04905___83265	Bcc_02606___93371	Bcc_02692___107847	Bcc_06768___130229	Bcc_07189___146029	Bcc_06649___159923	Bcc_03698___168051	Bcc_05328___185825	Bcc_07093___203501	Bcc_06619___217285	Bcc_06089___231265	Bcc_06351___246271	Bcc_02689___253837	Bcc_05350___273885	Bcc_02696___283907	Bcc_00993___294933	Bcc_01589___310439	Bcc_00043___322317	Bcc_00223___337685	Bcc_06677___365531	Bcc_02815___372611	Bcc_00741___383305	Bcc_02861___402693	Bcc_02158___416175	Bcc_06834___438501	Bcc_06916___453321	Bcc_02951___460109	Bcc_00532___470177	Bcc_04583___493341	Bcc_00205___499811
tsaQ1_1		HTH-type transcriptional regulator TsaQ1/TsaQ2	209	209	1	1	21815				791	791	791	Bcc_02410	Bcc_03843___7685	Bcc_05288___25807	Bcc_06632___43687	Bcc_03638___51895	Bcc_06435___71981	Bcc_04914___83283	Bcc_02615___93389	Bcc_02701___107865	Bcc_06777___130247	Bcc_07198___146047	Bcc_06640___159905	Bcc_03689___168033	Bcc_05319___185807	Bcc_07084___203483	Bcc_06628___217303	Bcc_06080___231247	Bcc_06360___246289	Bcc_02698___253855	Bcc_05359___273903	Bcc_02705___283925	Bcc_00984___294915	Bcc_01598___310457	Bcc_00034___322299	Bcc_00214___337667	Bcc_06668___365513	Bcc_02824___372629	Bcc_00750___383323	Bcc_02870___402711	Bcc_02149___416157	Bcc_06825___438483	Bcc_06907___453303	Bcc_02960___460127	Bcc_00523___470159	Bcc_04574___493323	Bcc_00196___499793
mhpA_3		3-(3-hydroxy-phenyl)propionate/3-hydroxycinnamic acid hydroxylase	209	209	1	1	21812				1652	1652	1652	Bcc_02413	Bcc_03840___7679	Bcc_05285___25801	Bcc_06635___43693	Bcc_03635___51889	Bcc_06438___71987	Bcc_04917___83289	Bcc_02618___93395	Bcc_02704___107871	Bcc_06780___130253	Bcc_07201___146053	Bcc_06637___159899	Bcc_03686___168027	Bcc_05316___185801	Bcc_07081___203477	Bcc_06631___217309	Bcc_06077___231241	Bcc_06363___246295	Bcc_02701___253861	Bcc_05362___273909	Bcc_02708___283931	Bcc_00981___294909	Bcc_01601___310463	Bcc_00031___322293	Bcc_00211___337661	Bcc_06665___365507	Bcc_02827___372635	Bcc_00753___383329	Bcc_02873___402717	Bcc_02146___416151	Bcc_06822___438477	Bcc_06904___453297	Bcc_02963___460133	Bcc_00520___470153	Bcc_04571___493317	Bcc_00193___499787
pcaK_4		4-hydroxybenzoate transporter PcaK	209	209	1	1	21810				1358	1361	1360	Bcc_02415	Bcc_03838___7675	Bcc_05283___25797	Bcc_06637___43697	Bcc_03633___51885	Bcc_06440___71991	Bcc_04919___83293	Bcc_02620___93399	Bcc_02706___107875	Bcc_06782___130257	Bcc_07203___146057	Bcc_06635___159895	Bcc_03684___168023	Bcc_05314___185797	Bcc_07079___203473	Bcc_06633___217313	Bcc_06075___231237	Bcc_06365___246299	Bcc_02703___253865	Bcc_05364___273913	Bcc_02710___283935	Bcc_00979___294905	Bcc_01603___310467	Bcc_00029___322289	Bcc_00209___337657	Bcc_06663___365503	Bcc_02829___372639	Bcc_00755___383333	Bcc_02875___402721	Bcc_02144___416147	Bcc_06820___438473	Bcc_06902___453293	Bcc_02965___460137	Bcc_00518___470149	Bcc_04569___493313	Bcc_00191___499783
group_16653		hypothetical protein	209	209	1	1	21808				1301	1304	1301	Bcc_02417	Bcc_03836___7671	Bcc_05281___25793	Bcc_06639___43701	Bcc_03631___51881	Bcc_06442___71995	Bcc_04921___83297	Bcc_02622___93403	Bcc_02708___107879	Bcc_06784___130261	Bcc_07205___146061	Bcc_06633___159891	Bcc_03682___168019	Bcc_05312___185793	Bcc_07077___203469	Bcc_06635___217317	Bcc_06073___231233	Bcc_06367___246303	Bcc_02705___253869	Bcc_05366___273917	Bcc_02712___283939	Bcc_00977___294901	Bcc_01605___310471	Bcc_00027___322285	Bcc_00207___337653	Bcc_06661___365499	Bcc_02831___372643	Bcc_00757___383337	Bcc_02877___402725	Bcc_02142___416143	Bcc_06818___438469	Bcc_06900___453289	Bcc_02967___460141	Bcc_00516___470145	Bcc_04567___493309	Bcc_00189___499779
ycaD		putative MFS-type transporter YcaD	209	209	1	1	21807				1160	1160	1160	Bcc_02418	Bcc_03835___7669	Bcc_05280___25791	Bcc_06640___43703	Bcc_03630___51879	Bcc_06443___71997	Bcc_04922___83299	Bcc_02623___93405	Bcc_02709___107881	Bcc_06785___130263	Bcc_07206___146063	Bcc_06632___159889	Bcc_03681___168017	Bcc_05311___185791	Bcc_07076___203467	Bcc_06636___217319	Bcc_06072___231231	Bcc_06368___246305	Bcc_02706___253871	Bcc_05367___273919	Bcc_02713___283941	Bcc_00976___294899	Bcc_01606___310473	Bcc_00026___322283	Bcc_00206___337651	Bcc_06660___365497	Bcc_02832___372645	Bcc_00758___383339	Bcc_02878___402727	Bcc_02141___416141	Bcc_06817___438467	Bcc_06899___453287	Bcc_02968___460143	Bcc_00515___470143	Bcc_04566___493307	Bcc_00188___499777
bluB		5,6-dimethylbenzimidazole synthase	209	209	1	1	21805				743	743	743	Bcc_02420	Bcc_03833___7665	Bcc_05278___25787	Bcc_06642___43707	Bcc_03628___51875	Bcc_06445___72001	Bcc_04924___83303	Bcc_02625___93409	Bcc_02711___107885	Bcc_06787___130267	Bcc_07208___146067	Bcc_06630___159885	Bcc_03679___168013	Bcc_05309___185787	Bcc_07074___203463	Bcc_06638___217323	Bcc_06070___231227	Bcc_06370___246309	Bcc_02708___253875	Bcc_05369___273923	Bcc_02715___283945	Bcc_00974___294895	Bcc_01608___310477	Bcc_00024___322279	Bcc_00204___337647	Bcc_06658___365493	Bcc_02834___372649	Bcc_00760___383343	Bcc_02880___402731	Bcc_02139___416137	Bcc_06815___438463	Bcc_06897___453283	Bcc_02970___460147	Bcc_00513___470139	Bcc_04564___493303	Bcc_00186___499773
dmlR_48		HTH-type transcriptional regulator DmlR	209	209	1	1	21803				983	983	983	Bcc_02422	Bcc_03831___7661	Bcc_05276___25783	Bcc_06644___43711	Bcc_03626___51871	Bcc_06447___72005	Bcc_04926___83307	Bcc_02627___93413	Bcc_02713___107889	Bcc_06789___130271	Bcc_07210___146071	Bcc_06628___159881	Bcc_03677___168009	Bcc_05307___185783	Bcc_07072___203459	Bcc_06640___217327	Bcc_06068___231223	Bcc_06372___246313	Bcc_02710___253879	Bcc_05371___273927	Bcc_02717___283949	Bcc_00972___294891	Bcc_01610___310481	Bcc_00022___322275	Bcc_00202___337643	Bcc_06656___365489	Bcc_02836___372653	Bcc_00762___383347	Bcc_02882___402735	Bcc_02137___416133	Bcc_06813___438459	Bcc_06895___453279	Bcc_02972___460151	Bcc_00511___470135	Bcc_04562___493299	Bcc_00184___499769
xylR_2		Xylose operon regulatory protein	209	209	1	1	21801				935	935	935	Bcc_02424	Bcc_03829___7657	Bcc_05274___25779	Bcc_06646___43715	Bcc_03624___51867	Bcc_06449___72009	Bcc_04928___83311	Bcc_02629___93417	Bcc_02715___107893	Bcc_06791___130275	Bcc_07212___146075	Bcc_06626___159877	Bcc_03675___168005	Bcc_05305___185779	Bcc_07070___203455	Bcc_06642___217331	Bcc_06066___231219	Bcc_06374___246317	Bcc_02712___253883	Bcc_05373___273931	Bcc_02719___283953	Bcc_00970___294887	Bcc_01612___310485	Bcc_00020___322271	Bcc_00200___337639	Bcc_06654___365485	Bcc_02838___372657	Bcc_00764___383351	Bcc_02884___402739	Bcc_02135___416129	Bcc_06811___438455	Bcc_06893___453275	Bcc_02974___460155	Bcc_00509___470131	Bcc_04560___493295	Bcc_00182___499765
group_16663		hypothetical protein	209	209	1	1	21799				1214	1214	1214	Bcc_02426	Bcc_03827___7653	Bcc_05272___25775	Bcc_06648___43719	Bcc_03622___51863	Bcc_06451___72013	Bcc_04930___83315	Bcc_02631___93421	Bcc_02717___107897	Bcc_06793___130279	Bcc_07214___146079	Bcc_06624___159873	Bcc_03673___168001	Bcc_05303___185775	Bcc_07068___203451	Bcc_06644___217335	Bcc_06064___231215	Bcc_06376___246321	Bcc_02714___253887	Bcc_05375___273935	Bcc_02721___283957	Bcc_00968___294883	Bcc_01614___310489	Bcc_00018___322267	Bcc_00198___337635	Bcc_06652___365481	Bcc_02840___372661	Bcc_00766___383355	Bcc_02886___402743	Bcc_02133___416125	Bcc_06809___438451	Bcc_06891___453271	Bcc_02976___460159	Bcc_00507___470127	Bcc_04558___493291	Bcc_06861___513123
pglA_1		N,N'-diacetylbacillosaminyl-diphospho-undecaprenol alpha-1,3-N-acetylgalactosaminyltransferase	209	209	1	1	16212				1136	1136	1136	Bcc_02484	Bcc_05517___11033	Bcc_03343___21917	Bcc_04196___38815	Bcc_03298___51215	Bcc_01929___62969	Bcc_05634___84723	Bcc_05597___99353	Bcc_03660___109783	Bcc_04122___124937	Bcc_03427___138505	Bcc_03669___153963	Bcc_03920___168495	Bcc_03331___181831	Bcc_03574___196463	Bcc_06697___217441	Bcc_04999___229085	Bcc_01891___237351	Bcc_03914___256287	Bcc_02059___267303	Bcc_03844___286203	Bcc_01721___296389	Bcc_01673___310607	Bcc_00171___322573	Bcc_00786___338811	Bcc_00644___353465	Bcc_00548___368077	Bcc_00843___383509	Bcc_00443___397857	Bcc_02074___416007	Bcc_00436___425705	Bcc_00223___439935	Bcc_01465___457137	Bcc_00468___470049	Bcc_03054___490283	Bcc_03679___506759
livF_1		High-affinity branched-chain amino acid transport ATP-binding protein LivF	209	209	1	1	16229				692	692	692	Bcc_02500	Bcc_03067___6133	Bcc_01008___17247	Bcc_06033___42489	Bcc_02518___49655	Bcc_02637___64385	Bcc_05295___84045	Bcc_05581___99321	Bcc_03644___109751	Bcc_06052___128797	Bcc_03443___138537	Bcc_03685___153995	Bcc_02616___165887	Bcc_03315___181799	Bcc_03558___196431	Bcc_01389___206825	Bcc_05015___229117	Bcc_01828___237225	Bcc_02947___254353	Bcc_06673___276531	Bcc_03611___285737	Bcc_01737___296421	Bcc_01689___310639	Bcc_00155___322541	Bcc_04552___346343	Bcc_00660___353497	Bcc_04885___376751	Bcc_00277___382377	Bcc_07381___411733	Bcc_02058___415975	Bcc_01469___427771	Bcc_00207___439903	Bcc_01481___457169	Bcc_00068___469249	Bcc_01351___486877	Bcc_03695___506791
cysM		Cysteine synthase B	209	209	1	1	18115				902	902	902	Bcc_02683	Bcc_06853___13705	Bcc_01660___18551	Bcc_01443___33309	Bcc_06273___57165	Bcc_06045___71201	Bcc_05960___85375	Bcc_06352___100863	Bcc_01301___105065	Bcc_02461___121615	Bcc_02191___136033	Bcc_05175___156975	Bcc_07102___174859	Bcc_02030___179229	Bcc_05854___201023	Bcc_00624___205295	Bcc_05606___230299	Bcc_02212___237993	Bcc_01357___251173	Bcc_03295___269775	Bcc_02952___284419	Bcc_01920___296787	Bcc_01841___310943	Bcc_06475___335181	Bcc_01066___339371	Bcc_07343___366863	Bcc_01162___369305	Bcc_01633___385089	Bcc_00559___398089	Bcc_01906___415671	Bcc_02180___429193	Bcc_05608___450705	Bcc_00181___454569	Bcc_05095___479303	Bcc_06088___496351	Bcc_06984___513369
ytpA_2		Phospholipase YtpA	209	209	1	1	18112				908	908	908	Bcc_02686	Bcc_06856___13711	Bcc_01657___18545	Bcc_01446___33315	Bcc_06270___57159	Bcc_06042___71195	Bcc_05963___85381	Bcc_06349___100857	Bcc_01304___105071	Bcc_02464___121621	Bcc_02194___136039	Bcc_05172___156969	Bcc_07099___174853	Bcc_02033___179235	Bcc_05851___201017	Bcc_00627___205301	Bcc_05609___230305	Bcc_02215___237999	Bcc_01360___251179	Bcc_03292___269769	Bcc_02949___284413	Bcc_01923___296793	Bcc_01844___310949	Bcc_06472___335175	Bcc_01069___339377	Bcc_07340___366857	Bcc_01165___369311	Bcc_01636___385095	Bcc_00562___398095	Bcc_01903___415665	Bcc_02183___429199	Bcc_05605___450699	Bcc_00178___454563	Bcc_05098___479309	Bcc_06091___496357	Bcc_06987___513375
metQ_5		D-methionine-binding lipoprotein MetQ	209	209	1	1	18109				794	794	794	Bcc_02689	Bcc_06859___13717	Bcc_01654___18539	Bcc_01449___33321	Bcc_06267___57153	Bcc_06039___71189	Bcc_05966___85387	Bcc_06346___100851	Bcc_01307___105077	Bcc_02467___121627	Bcc_02197___136045	Bcc_05169___156963	Bcc_07096___174847	Bcc_02036___179241	Bcc_05848___201011	Bcc_00630___205307	Bcc_05612___230311	Bcc_02218___238005	Bcc_01363___251185	Bcc_03289___269763	Bcc_02946___284407	Bcc_01926___296799	Bcc_01847___310955	Bcc_06469___335169	Bcc_01072___339383	Bcc_07337___366851	Bcc_01168___369317	Bcc_01639___385101	Bcc_00565___398101	Bcc_01900___415659	Bcc_02186___429205	Bcc_05602___450693	Bcc_00175___454557	Bcc_05101___479315	Bcc_06094___496363	Bcc_06990___513381
group_16847	dadA_1	D-amino acid dehydrogenase	209	209	1	1	18099				1286	1286	1286	Bcc_02692	Bcc_06862___13723	Bcc_01651___18533	Bcc_01452___33327	Bcc_06264___57147	Bcc_06036___71183	Bcc_05969___85393	Bcc_06343___100845	Bcc_01310___105083	Bcc_02470___121633	Bcc_02200___136051	Bcc_05166___156957	Bcc_07093___174841	Bcc_02039___179247	Bcc_05845___201005	Bcc_00633___205313	Bcc_05615___230317	Bcc_02221___238011	Bcc_01366___251191	Bcc_03286___269757	Bcc_02943___284401	Bcc_01929___296805	Bcc_01850___310961	Bcc_06466___335163	Bcc_01075___339389	Bcc_07334___366845	Bcc_01171___369323	Bcc_01642___385107	Bcc_00568___398107	Bcc_01897___415653	Bcc_02189___429211	Bcc_05599___450687	Bcc_00172___454551	Bcc_05104___479321	Bcc_06097___496369	Bcc_06993___513387
lrp_3		Leucine-responsive regulatory protein	209	209	1	1	18097				488	548	543	Bcc_02693	Bcc_06863___13725	Bcc_01650___18531	Bcc_01453___33329	Bcc_06263___57145	Bcc_06035___71181	Bcc_05970___85395	Bcc_06342___100843	Bcc_01311___105085	Bcc_02471___121635	Bcc_02201___136053	Bcc_05165___156955	Bcc_07092___174839	Bcc_02040___179249	Bcc_05844___201003	Bcc_00634___205315	Bcc_05616___230319	Bcc_02222___238013	Bcc_01367___251193	Bcc_03285___269755	Bcc_02942___284399	Bcc_01930___296807	Bcc_01851___310963	Bcc_06465___335161	Bcc_01076___339391	Bcc_07333___366843	Bcc_01172___369325	Bcc_01643___385109	Bcc_00569___398109	Bcc_01896___415651	Bcc_02190___429213	Bcc_05598___450685	Bcc_00171___454549	Bcc_05105___479323	Bcc_06098___496371	Bcc_06994___513389
group_16858		hypothetical protein	209	209	1	1	17931				1115	1139	1137	Bcc_02696	Bcc_06866___13731	Bcc_01647___18525	Bcc_01456___33335	Bcc_06260___57139	Bcc_06032___71175	Bcc_05973___85401	Bcc_06339___100837	Bcc_01314___105091	Bcc_02474___121641	Bcc_02204___136059	Bcc_05162___156949	Bcc_07089___174833	Bcc_02043___179255	Bcc_05841___200997	Bcc_00637___205321	Bcc_05619___230325	Bcc_02225___238019	Bcc_01370___251199	Bcc_03282___269749	Bcc_02939___284393	Bcc_01933___296813	Bcc_01854___310969	Bcc_06462___335155	Bcc_01079___339397	Bcc_07330___366837	Bcc_01175___369331	Bcc_01646___385115	Bcc_00572___398115	Bcc_01893___415645	Bcc_02193___429219	Bcc_05595___450679	Bcc_00168___454543	Bcc_05108___479329	Bcc_06101___496377	Bcc_06997___513395
rimM		Ribosome maturation factor RimM	209	209	1	1	17929				677	677	677	Bcc_02698	Bcc_06868___13735	Bcc_01645___18521	Bcc_01458___33339	Bcc_06258___57135	Bcc_06030___71171	Bcc_05975___85405	Bcc_06337___100833	Bcc_01316___105095	Bcc_02476___121645	Bcc_02206___136063	Bcc_05160___156945	Bcc_07087___174829	Bcc_02045___179259	Bcc_05839___200993	Bcc_00639___205325	Bcc_05621___230329	Bcc_02227___238023	Bcc_01372___251203	Bcc_03280___269745	Bcc_02937___284389	Bcc_01935___296817	Bcc_01856___310973	Bcc_06460___335151	Bcc_01081___339401	Bcc_07328___366833	Bcc_01177___369335	Bcc_01648___385119	Bcc_00574___398119	Bcc_01891___415641	Bcc_02195___429223	Bcc_05593___450675	Bcc_00166___454539	Bcc_05110___479333	Bcc_06103___496381	Bcc_06999___513399
nudL		putative Nudix hydrolase NudL	209	209	1	1	17926				686	686	686	Bcc_02701	Bcc_06871___13741	Bcc_01642___18515	Bcc_01461___33345	Bcc_06255___57129	Bcc_06027___71165	Bcc_05978___85411	Bcc_06334___100827	Bcc_01319___105101	Bcc_02479___121651	Bcc_02209___136069	Bcc_05157___156939	Bcc_07084___174823	Bcc_02048___179265	Bcc_05836___200987	Bcc_00642___205331	Bcc_05624___230335	Bcc_02230___238029	Bcc_01375___251209	Bcc_03277___269739	Bcc_02934___284383	Bcc_01938___296823	Bcc_01859___310979	Bcc_06457___335145	Bcc_01084___339407	Bcc_07325___366827	Bcc_01180___369341	Bcc_01651___385125	Bcc_00577___398125	Bcc_01888___415635	Bcc_02198___429229	Bcc_05590___450669	Bcc_00163___454533	Bcc_05113___479339	Bcc_06106___496387	Bcc_07002___513405
cbiB		Cobalamin biosynthesis protein CbiB	209	210	1.01	1	17925				938	1052	945	Bcc_02702	Bcc_06872___13743	Bcc_01641___18513	Bcc_01462___33347	Bcc_06254___57127	Bcc_06026___71163	Bcc_05979___85413	Bcc_06333___100825	Bcc_01320___105103	Bcc_02480___121653	Bcc_02210___136071	Bcc_05156___156937	Bcc_07083___174821	Bcc_02049___179267	Bcc_05835___200985	Bcc_00643___205333	Bcc_05625___230337	Bcc_02231___238031	Bcc_01376___251211	Bcc_03276___269737 Bcc_05839___274863	Bcc_02933___284381	Bcc_01939___296825	Bcc_01860___310981	Bcc_06456___335143	Bcc_01085___339409	Bcc_07324___366825	Bcc_01181___369343	Bcc_01652___385127	Bcc_00578___398127	Bcc_01887___415633	Bcc_02199___429231	Bcc_05589___450667	Bcc_00162___454531	Bcc_05114___479341	Bcc_06107___496389	Bcc_07003___513407
pheS		Phenylalanine--tRNA ligase alpha subunit	209	209	1	1	37753				1013	1037	1014	Bcc_03330	Bcc_01820___3639	Bcc_01441___18113	Bcc_00659___31741	Bcc_01873___48365	Bcc_02148___63407	Bcc_00231___73917	Bcc_02171___92501	Bcc_02521___107505	Bcc_00424___117541	Bcc_05434___142519	Bcc_04829___156283	Bcc_06935___174525	Bcc_02856___180881	Bcc_00042___189399	Bcc_00419___204885	Bcc_05238___229563	Bcc_00090___233749	Bcc_06196___260851	Bcc_00340___263865	Bcc_01959___282433	Bcc_02553___298053	Bcc_02297___311855	Bcc_02936___328103	Bcc_05199___347637	Bcc_00424___353025	Bcc_06644___380269	Bcc_00325___382473	Bcc_00184___397339	Bcc_01450___414759	Bcc_05648___436129	Bcc_01900___443289	Bcc_05057___464321	Bcc_01305___471723	Bcc_02678___489531	Bcc_05749___510899
group_17345		hypothetical protein	209	209	1	1	37743				713	713	713	Bcc_03337	Bcc_00459___917	Bcc_07221___29673	Bcc_03117___36657	Bcc_02468___49555	Bcc_06939___72989	Bcc_07173___87801	Bcc_03048___94255	Bcc_02908___108279	Bcc_07073___130839	Bcc_02908___137467	Bcc_02483___151591	Bcc_04630___169915	Bcc_00353___175875	Bcc_01366___192047	Bcc_03024___210095	Bcc_02648___224383	Bcc_02108___237785	Bcc_02835___254129	Bcc_03097___269379	Bcc_00584___279683	Bcc_02560___298067	Bcc_02303___311867	Bcc_02930___328091	Bcc_05193___347625	Bcc_00418___353013	Bcc_06638___380257	Bcc_00319___382461	Bcc_00178___397327	Bcc_01444___414747	Bcc_05642___436117	Bcc_01894___443277	Bcc_05051___464309	Bcc_01311___471735	Bcc_02672___489519	Bcc_05743___510887
priB		Primosomal replication protein n	209	209	1	1	2991				299	299	299	Bcc_03859	Bcc_02907___5813	Bcc_01886___19003	Bcc_06292___43007	Bcc_02432___49483	Bcc_05480___70071	Bcc_03261___79977	Bcc_05730___99619	Bcc_02970___108403	Bcc_01282___119257	Bcc_05845___143341	Bcc_02679___151983	Bcc_03629___167913	Bcc_00219___175607	Bcc_03301___195917	Bcc_02996___210039	Bcc_02613___224313	Bcc_04420___242409	Bcc_02897___254253	Bcc_06237___275659	Bcc_02386___283287	Bcc_03081___299109	Bcc_02797___312855	Bcc_00835___323901	Bcc_03481___344201	Bcc_05242___362661	Bcc_07239___381459	Bcc_00306___382435	Bcc_04264___405499	Bcc_00947___413753	Bcc_03074___430981	Bcc_05947___451383	Bcc_03087___460381	Bcc_02689___474491	Bcc_02280___488735	Bcc_06776___512953
ansA		L-asparaginase	209	209	1	1	3000				1022	1022	1022	Bcc_03868	Bcc_02898___5795	Bcc_01877___18985	Bcc_06301___43025	Bcc_02423___49465	Bcc_05471___70053	Bcc_03252___79959	Bcc_05721___99601	Bcc_02961___108385	Bcc_01273___119239	Bcc_05854___143359	Bcc_02670___151965	Bcc_03638___167931	Bcc_00228___175625	Bcc_03310___195935	Bcc_03005___210057	Bcc_02604___224295	Bcc_04411___242391	Bcc_02888___254235	Bcc_06228___275641	Bcc_02377___283269	Bcc_03090___299127	Bcc_02806___312873	Bcc_00844___323919	Bcc_03472___344183	Bcc_05251___362679	Bcc_07230___381441	Bcc_00315___382453	Bcc_04273___405517	Bcc_00938___413735	Bcc_03065___430963	Bcc_05956___451401	Bcc_03096___460399	Bcc_02680___474473	Bcc_02289___488753	Bcc_06767___512935
ycfH		putative deoxyribonuclease YcfH	209	209	1	1	3015				779	779	779	Bcc_03877	Bcc_02889___5777	Bcc_01868___18967	Bcc_06935___44293	Bcc_02414___49447	Bcc_05462___70035	Bcc_03243___79941	Bcc_05712___99583	Bcc_02952___108367	Bcc_01264___119221	Bcc_05863___143377	Bcc_02661___151947	Bcc_03647___167949	Bcc_00237___175643	Bcc_07002___203319	Bcc_03014___210075	Bcc_02595___224277	Bcc_06642___246853	Bcc_02879___254217	Bcc_07173___277531	Bcc_02368___283251	Bcc_03099___299145	Bcc_02815___312891	Bcc_00853___323937	Bcc_03463___344165	Bcc_05547___363271	Bcc_00778___368537	Bcc_03140___388103	Bcc_03075___403121	Bcc_00929___413717	Bcc_03056___430945	Bcc_05965___451419	Bcc_03105___460417	Bcc_06079___481271	Bcc_07149___498473	Bcc_06051___511503
group_17631		hypothetical protein	209	209	1	1	3018				1019	1136	1071	Bcc_03880	Bcc_02886___5771	Bcc_01865___18961	Bcc_06938___44299	Bcc_02411___49441	Bcc_05459___70029	Bcc_03240___79935	Bcc_05709___99577	Bcc_02949___108361	Bcc_01261___119215	Bcc_05866___143383	Bcc_02658___151941	Bcc_03650___167955	Bcc_00240___175649	Bcc_07005___203325	Bcc_03017___210081	Bcc_02592___224271	Bcc_06645___246859	Bcc_02876___254211	Bcc_07176___277537	Bcc_02365___283245	Bcc_03102___299151	Bcc_02818___312897	Bcc_00856___323943	Bcc_03460___344159	Bcc_05550___363277	Bcc_00781___368543	Bcc_03143___388109	Bcc_03078___403127	Bcc_00926___413711	Bcc_03053___430939	Bcc_05968___451425	Bcc_03108___460423	Bcc_06082___481277	Bcc_07146___498467	Bcc_06054___511509
group_17636		hypothetical protein	209	209	1	1	3024				314	314	314	Bcc_03886	Bcc_02880___5759	Bcc_01859___18949	Bcc_06944___44311	Bcc_05457___55533	Bcc_05453___70017	Bcc_03234___79923	Bcc_05703___99565	Bcc_02943___108349	Bcc_01255___119203	Bcc_05872___143395	Bcc_02652___151929	Bcc_06322___173299	Bcc_00246___175661	Bcc_07011___203337	Bcc_06155___216357	Bcc_02586___224259	Bcc_06651___246871	Bcc_02870___254199	Bcc_07182___277549	Bcc_02359___283233	Bcc_03108___299163	Bcc_02824___312909	Bcc_00862___323955	Bcc_03454___344147	Bcc_05556___363289	Bcc_00787___368555	Bcc_03149___388121	Bcc_03084___403139	Bcc_00920___413699	Bcc_03047___430927	Bcc_05974___451437	Bcc_03114___460435	Bcc_06088___481289	Bcc_07140___498455	Bcc_06060___511521
aviRb		23S rRNA (uridine(2479)-2'-O)-methyltransferase	209	209	1	1	6163				782	782	782	Bcc_04062	Bcc_06509___13017	Bcc_06031___27293	Bcc_06305___43033	Bcc_05949___56517	Bcc_06238___71587	Bcc_05749___84953	Bcc_05871___99901	Bcc_01834___106131	Bcc_05117___126927	Bcc_01642___134935	Bcc_04656___155937	Bcc_01433___163521	Bcc_04283___183735	Bcc_01624___192563	Bcc_06454___216955	Bcc_05942___230971	Bcc_05174___243917	Bcc_06629___261717	Bcc_06898___276981	Bcc_01357___281229	Bcc_03282___299511	Bcc_02933___313127	Bcc_05301___332833	Bcc_05040___347319	Bcc_04538___361253	Bcc_04830___376641	Bcc_03920___389663	Bcc_04997___406965	Bcc_00811___413481	Bcc_05110___435053	Bcc_04822___449133	Bcc_04602___463411	Bcc_04432___477977	Bcc_03368___490911	Bcc_03238___505877
rnhB		Ribonuclease HII	209	209	1	1	6162				644	644	644	Bcc_04063	Bcc_06510___13019	Bcc_06032___27295	Bcc_06306___43035	Bcc_05950___56519	Bcc_06239___71589	Bcc_05750___84955	Bcc_05872___99903	Bcc_01835___106133	Bcc_05118___126929	Bcc_01643___134937	Bcc_04657___155939	Bcc_01434___163523	Bcc_04282___183733	Bcc_01625___192565	Bcc_06455___216957	Bcc_05943___230973	Bcc_05175___243919	Bcc_06630___261719	Bcc_06899___276983	Bcc_01358___281231	Bcc_03283___299513	Bcc_02934___313129	Bcc_05302___332835	Bcc_05039___347317	Bcc_04537___361251	Bcc_04831___376643	Bcc_03919___389661	Bcc_04998___406967	Bcc_00810___413479	Bcc_05111___435055	Bcc_04823___449135	Bcc_04603___463413	Bcc_04433___477979	Bcc_03367___490909	Bcc_03239___505879
rseP		Regulator of sigma-E protease RseP	209	209	1	1	6155				1370	1373	1370	Bcc_04070	Bcc_06517___13033	Bcc_06039___27309	Bcc_06313___43049	Bcc_05957___56533	Bcc_06246___71603	Bcc_05757___84969	Bcc_05879___99917	Bcc_01842___106147	Bcc_05125___126943	Bcc_01650___134951	Bcc_04664___155953	Bcc_01441___163537	Bcc_04275___183719	Bcc_01632___192579	Bcc_06462___216971	Bcc_05950___230987	Bcc_05182___243933	Bcc_06637___261733	Bcc_06906___276997	Bcc_01365___281245	Bcc_03290___299527	Bcc_02941___313143	Bcc_05309___332849	Bcc_05032___347303	Bcc_04530___361237	Bcc_04838___376657	Bcc_03912___389647	Bcc_05005___406981	Bcc_00803___413465	Bcc_05118___435069	Bcc_04830___449149	Bcc_04610___463427	Bcc_04440___477993	Bcc_03360___490895	Bcc_03246___505893
group_17772		2-haloalkanoic acid dehalogenase	209	209	1	1	6043				761	767	761	Bcc_04108	Bcc_07410___14819	Bcc_06077___27385	Bcc_06899___44221	Bcc_06640___57899	Bcc_00255___59621	Bcc_05795___85045	Bcc_05917___99993	Bcc_06759___115981	Bcc_07153___130999	Bcc_07434___146519	Bcc_06956___160537	Bcc_01635___163925	Bcc_04237___183643	Bcc_07216___203747	Bcc_03225___210497	Bcc_05988___231063	Bcc_05220___244009	Bcc_06675___261809	Bcc_07301___277787	Bcc_01403___281321	Bcc_03328___299603	Bcc_02981___313223	Bcc_03702___329635	Bcc_03035___343309	Bcc_03327___358831	Bcc_07199___381379	Bcc_03468___388759	Bcc_07215___411401	Bcc_00763___413385	Bcc_00814___426461	Bcc_06307___452103	Bcc_06555___467317	Bcc_01217___471547	Bcc_04393___492961	Bcc_05604___510609
btrG		Gamma-L-glutamyl-butirosin B gamma-glutamyl cyclotransferase	209	209	1	1	6041				413	413	413	Bcc_04110	Bcc_07412___14823	Bcc_06079___27389	Bcc_06897___44217	Bcc_06638___57895	Bcc_00257___59625	Bcc_05797___85049	Bcc_05919___99997	Bcc_06757___115977	Bcc_07151___130995	Bcc_07432___146515	Bcc_06954___160533	Bcc_01633___163921	Bcc_04235___183639	Bcc_07218___203751	Bcc_03227___210501	Bcc_05990___231067	Bcc_05222___244013	Bcc_06677___261813	Bcc_07299___277783	Bcc_01405___281325	Bcc_03330___299607	Bcc_02983___313227	Bcc_03704___329639	Bcc_03037___343313	Bcc_03325___358827	Bcc_07197___381375	Bcc_03470___388763	Bcc_07213___411397	Bcc_00761___413381	Bcc_00812___426457	Bcc_06309___452107	Bcc_06553___467313	Bcc_01215___471543	Bcc_04391___492957	Bcc_05606___510613
group_17777		hypothetical protein	209	209	1	1	6013				299	299	299	Bcc_04135	Bcc_00301___601	Bcc_05622___26475	Bcc_00249___30921	Bcc_01778___48175	Bcc_05851___70813	Bcc_06512___86479	Bcc_04951___98061	Bcc_03378___109219	Bcc_05385___127463	Bcc_02408___136467	Bcc_00017___146659	Bcc_01610___163875	Bcc_03032___181233	Bcc_02893___195101	Bcc_00345___204737	Bcc_02324___223735	Bcc_05829___245227	Bcc_00868___250195	Bcc_02844___268873	Bcc_02223___282961	Bcc_03355___299657	Bcc_03008___313277	Bcc_02517___327265	Bcc_02334___341907	Bcc_00097___352371	Bcc_06746___380473	Bcc_03808___389439	Bcc_06873___410717	Bcc_00736___413331	Bcc_00249___425331	Bcc_06547___452583	Bcc_06526___467259	Bcc_02865___474843	Bcc_07257___498689	Bcc_01391___502183
cyoC		Cytochrome bo(3) ubiquinol oxidase subunit 3	209	209	1	1	6010				608	608	608	Bcc_04137	Bcc_00299___597	Bcc_05624___26479	Bcc_00247___30917	Bcc_01780___48179	Bcc_05849___70809	Bcc_06510___86475	Bcc_04949___98057	Bcc_03380___109223	Bcc_05387___127467	Bcc_02410___136471	Bcc_00015___146655	Bcc_01608___163871	Bcc_03034___181237	Bcc_02895___195105	Bcc_00343___204733	Bcc_02326___223739	Bcc_05831___245231	Bcc_00870___250199	Bcc_02846___268877	Bcc_02225___282965	Bcc_03357___299661	Bcc_03010___313281	Bcc_02515___327261	Bcc_02332___341903	Bcc_00095___352367	Bcc_06748___380477	Bcc_03810___389443	Bcc_06875___410721	Bcc_00734___413327	Bcc_00251___425335	Bcc_06549___452587	Bcc_06524___467255	Bcc_02867___474847	Bcc_07255___498685	Bcc_01393___502187
cyaA		Ubiquinol oxidase subunit 1	209	209	1	1	6009				1937	2006	2005	Bcc_04138	Bcc_00298___595	Bcc_05625___26481	Bcc_00246___30915	Bcc_01781___48181	Bcc_05848___70807	Bcc_06509___86473	Bcc_04948___98055	Bcc_03381___109225	Bcc_05388___127469	Bcc_02411___136473	Bcc_00014___146653	Bcc_01607___163869	Bcc_03035___181239	Bcc_02896___195107	Bcc_00342___204731	Bcc_02327___223741	Bcc_05832___245233	Bcc_00871___250201	Bcc_02847___268879	Bcc_02226___282967	Bcc_03358___299663	Bcc_03011___313283	Bcc_02514___327259	Bcc_02331___341901	Bcc_00094___352365	Bcc_06749___380479	Bcc_03811___389445	Bcc_06876___410723	Bcc_00733___413325	Bcc_00252___425337	Bcc_06550___452589	Bcc_06523___467253	Bcc_02868___474849	Bcc_07254___498683	Bcc_01394___502189
cyoA		Cytochrome bo(3) ubiquinol oxidase subunit 2	209	209	1	1	6008				785	851	850	Bcc_04139	Bcc_00297___593	Bcc_05626___26483	Bcc_00245___30913	Bcc_01782___48183	Bcc_05847___70805	Bcc_06508___86471	Bcc_04947___98053	Bcc_03382___109227	Bcc_05389___127471	Bcc_02412___136475	Bcc_00013___146651	Bcc_01606___163867	Bcc_03036___181241	Bcc_02897___195109	Bcc_00341___204729	Bcc_02328___223743	Bcc_05833___245235	Bcc_00872___250203	Bcc_02848___268881	Bcc_02227___282969	Bcc_03359___299665	Bcc_03012___313285	Bcc_02513___327257	Bcc_02330___341899	Bcc_00093___352363	Bcc_06750___380481	Bcc_03812___389447	Bcc_06877___410725	Bcc_00732___413323	Bcc_00253___425339	Bcc_06551___452591	Bcc_06522___467251	Bcc_02869___474851	Bcc_07253___498681	Bcc_01395___502191
tilS		tRNA(Ile)-lysidine synthase	209	209	1	1	6004				1421	1421	1421	Bcc_04143	Bcc_00293___585	Bcc_05630___26491	Bcc_00241___30905	Bcc_01786___48191	Bcc_05843___70797	Bcc_06504___86463	Bcc_04943___98045	Bcc_03386___109235	Bcc_05393___127479	Bcc_02416___136483	Bcc_00009___146643	Bcc_01602___163859	Bcc_03040___181249	Bcc_02901___195117	Bcc_00337___204721	Bcc_02332___223751	Bcc_05837___245243	Bcc_00876___250211	Bcc_02852___268889	Bcc_02231___282977	Bcc_03363___299673	Bcc_03016___313293	Bcc_02509___327249	Bcc_02326___341891	Bcc_00089___352355	Bcc_06754___380489	Bcc_03816___389455	Bcc_06881___410733	Bcc_00728___413315	Bcc_00257___425347	Bcc_06555___452599	Bcc_06518___467243	Bcc_02873___474859	Bcc_07249___498673	Bcc_01399___502199
alkA_1		DNA-3-methyladenine glycosylase	209	209	1	1	6002				827	827	827	Bcc_04145	Bcc_00291___581	Bcc_05632___26495	Bcc_00239___30901	Bcc_01788___48195	Bcc_05841___70793	Bcc_06502___86459	Bcc_04941___98041	Bcc_03388___109239	Bcc_05395___127483	Bcc_02418___136487	Bcc_00007___146639	Bcc_01600___163855	Bcc_03042___181253	Bcc_02903___195121	Bcc_00335___204717	Bcc_02334___223755	Bcc_05839___245247	Bcc_00878___250215	Bcc_02854___268893	Bcc_02233___282981	Bcc_03365___299677	Bcc_03018___313297	Bcc_02507___327245	Bcc_02324___341887	Bcc_00087___352351	Bcc_06756___380493	Bcc_03818___389459	Bcc_06883___410737	Bcc_00726___413311	Bcc_00259___425351	Bcc_06557___452603	Bcc_06516___467239	Bcc_02875___474863	Bcc_07247___498669	Bcc_01401___502203
roxA		50S ribosomal protein L16 arginine hydroxylase	209	209	1	1	5985				1217	1220	1219	Bcc_04159	Bcc_00612___1223	Bcc_00597___16425	Bcc_00671___31765	Bcc_00322___45263	Bcc_05827___70765	Bcc_06488___86431	Bcc_04927___98013	Bcc_03402___109267	Bcc_05409___127511	Bcc_04845___141341	Bcc_04212___155049	Bcc_04317___169289	Bcc_03056___181281	Bcc_03395___196105	Bcc_00321___204689	Bcc_03033___225153	Bcc_04701___242971	Bcc_00892___250243	Bcc_06051___275287	Bcc_00449___279413	Bcc_03379___299705	Bcc_03032___313325	Bcc_07099___336429	Bcc_03558___344355	Bcc_00073___352323	Bcc_06770___380521	Bcc_05096___392015	Bcc_06897___410765	Bcc_00712___413283	Bcc_00273___425379	Bcc_06571___452631	Bcc_06502___467211	Bcc_03762___476637	Bcc_05833___495841	Bcc_01415___502231
yycJ		Putative metallo-hydrolase YycJ	209	209	1	1	5984				776	776	776	Bcc_04160	Bcc_00613___1225	Bcc_00596___16423	Bcc_00672___31767	Bcc_00323___45265	Bcc_05826___70763	Bcc_06487___86429	Bcc_04926___98011	Bcc_03403___109269	Bcc_05410___127513	Bcc_04846___141343	Bcc_04213___155051	Bcc_04318___169291	Bcc_03057___181283	Bcc_03396___196107	Bcc_00320___204687	Bcc_03034___225155	Bcc_04702___242973	Bcc_00893___250245	Bcc_06052___275289	Bcc_00450___279415	Bcc_03380___299707	Bcc_03033___313327	Bcc_07098___336427	Bcc_03559___344357	Bcc_00072___352321	Bcc_06771___380523	Bcc_05095___392013	Bcc_06898___410767	Bcc_00711___413281	Bcc_00274___425381	Bcc_06572___452633	Bcc_06501___467209	Bcc_03761___476635	Bcc_05834___495843	Bcc_01416___502233
group_17790		hypothetical protein	209	209	1	1	5971				365	365	365	Bcc_04172	Bcc_00625___1249	Bcc_00584___16399	Bcc_00684___31791	Bcc_00335___45289	Bcc_05814___70739	Bcc_06475___86405	Bcc_04914___97987	Bcc_03415___109293	Bcc_05422___127537	Bcc_04858___141367	Bcc_04225___155075	Bcc_04330___169315	Bcc_03069___181307	Bcc_03408___196131	Bcc_00308___204663	Bcc_03046___225179	Bcc_04714___242997	Bcc_00905___250269	Bcc_06064___275313	Bcc_00462___279439	Bcc_03392___299731	Bcc_03045___313351	Bcc_07086___336403	Bcc_03571___344381	Bcc_00060___352297	Bcc_06783___380547	Bcc_05083___391989	Bcc_06910___410791	Bcc_00699___413257	Bcc_00286___425405	Bcc_06584___452657	Bcc_06489___467185	Bcc_03749___476611	Bcc_05846___495867	Bcc_01428___502257
ftsB		Cell division protein FtsB	209	209	1	1	5970				425	425	425	Bcc_04173	Bcc_00626___1251	Bcc_00583___16397	Bcc_00685___31793	Bcc_00336___45291	Bcc_05813___70737	Bcc_06474___86403	Bcc_04913___97985	Bcc_03416___109295	Bcc_05423___127539	Bcc_04859___141369	Bcc_04226___155077	Bcc_04331___169317	Bcc_03070___181309	Bcc_03409___196133	Bcc_00307___204661	Bcc_03047___225181	Bcc_04715___242999	Bcc_00906___250271	Bcc_06065___275315	Bcc_00463___279441	Bcc_03393___299733	Bcc_03046___313353	Bcc_07085___336401	Bcc_03572___344383	Bcc_00059___352295	Bcc_06784___380549	Bcc_05082___391987	Bcc_06911___410793	Bcc_00698___413255	Bcc_00287___425407	Bcc_06585___452659	Bcc_06488___467183	Bcc_03748___476609	Bcc_05847___495869	Bcc_01429___502259
iscA		Iron-binding protein IscA	209	209	1	1	5946				323	323	323	Bcc_04191	Bcc_00644___1287	Bcc_00565___16361	Bcc_00703___31829	Bcc_00354___45327	Bcc_05795___70701	Bcc_06456___86367	Bcc_04895___97949	Bcc_03434___109331	Bcc_05441___127575	Bcc_04877___141405	Bcc_04244___155113	Bcc_04349___169353	Bcc_03088___181345	Bcc_03427___196169	Bcc_00289___204625	Bcc_03065___225217	Bcc_04733___243035	Bcc_00924___250307	Bcc_06083___275351	Bcc_00481___279477	Bcc_03411___299769	Bcc_03064___313389	Bcc_07067___336365	Bcc_03590___344419	Bcc_00041___352259	Bcc_06802___380585	Bcc_05064___391951	Bcc_06929___410829	Bcc_00680___413219	Bcc_00305___425443	Bcc_06603___452695	Bcc_06470___467147	Bcc_03730___476573	Bcc_05865___495905	Bcc_01447___502295
nuoI		NADH-quinone oxidoreductase subunit I	209	209	1	1	14784				479	488	487	Bcc_04331	Bcc_02996___5991	Bcc_03034___21299	Bcc_03518___37459	Bcc_02223___49065	Bcc_03086___65283	Bcc_02926___79307	Bcc_02347___92853	Bcc_03604___109671	Bcc_05895___128483	Bcc_00518___132687	Bcc_01866___150357	Bcc_05502___171659	Bcc_00629___176427	Bcc_00201___189717	Bcc_02169___208385	Bcc_03215___225517	Bcc_03155___239879	Bcc_05756___259971	Bcc_01392___265969	Bcc_05930___290375	Bcc_03549___300045	Bcc_03566___314393	Bcc_00528___323287	Bcc_03069___343377	Bcc_00689___353555	Bcc_04908___376797	Bcc_00695___383213	Bcc_00333___397637	Bcc_00536___412931	Bcc_07295___439423	Bcc_00670___440829	Bcc_00906___456019	Bcc_00407___469927	Bcc_05241___494657	Bcc_00438___500277
gdhIV_1		Glucose 1-dehydrogenase 4	209	209	1	1	14820				761	761	761	Bcc_04365	Bcc_02962___5923	Bcc_03000___21231	Bcc_03484___37391	Bcc_02189___48997	Bcc_03052___65215	Bcc_02892___79239	Bcc_02381___92921	Bcc_03570___109603	Bcc_05861___128415	Bcc_00484___132619	Bcc_01832___150289	Bcc_05468___171591	Bcc_00595___176359	Bcc_00167___189649	Bcc_02135___208317	Bcc_03181___225449	Bcc_03121___239811	Bcc_05722___259903	Bcc_01358___265901	Bcc_05896___290307	Bcc_03583___300113	Bcc_03531___314323	Bcc_02451___327133	Bcc_01534___340307	Bcc_02056___356289	Bcc_05738___378457	Bcc_02432___386687	Bcc_03779___404529	Bcc_00501___412861	Bcc_01924___428681	Bcc_01430___442349	Bcc_03361___460929	Bcc_05503___480119	Bcc_06485___497145	Bcc_01818___503037
qorA_2		Quinone oxidoreductase 1	209	209	1	1	14836				974	974	974	Bcc_04381	Bcc_02946___5891	Bcc_02984___21199	Bcc_03468___37359	Bcc_02173___48965	Bcc_03036___65183	Bcc_03782___81019	Bcc_02397___92953	Bcc_03554___109571	Bcc_03930___124553	Bcc_00468___132587	Bcc_01816___150257	Bcc_07184___175023	Bcc_05629___186427	Bcc_00151___189617	Bcc_02119___208285	Bcc_03165___225417	Bcc_03105___239779	Bcc_05706___259871	Bcc_01342___265869	Bcc_05880___290275	Bcc_03599___300145	Bcc_03515___314291	Bcc_02467___327165	Bcc_01550___340339	Bcc_02040___356257	Bcc_03375___373731	Bcc_06806___395435	Bcc_03795___404561	Bcc_00485___412829	Bcc_01908___428649	Bcc_01446___442381	Bcc_03345___460897	Bcc_02895___474903	Bcc_06469___497113	Bcc_01834___503069
hemF		Oxygen-dependent coproporphyrinogen-III oxidase	209	209	1	1	14842				710	923	921	Bcc_04387	Bcc_02940___5879	Bcc_02978___21187	Bcc_03462___37347	Bcc_02167___48953	Bcc_03030___65171	Bcc_03776___81007	Bcc_02403___92965	Bcc_03548___109559	Bcc_03924___124541	Bcc_00462___132575	Bcc_01810___150245	Bcc_07190___175035	Bcc_05635___186439	Bcc_00145___189605	Bcc_02113___208273	Bcc_03159___225405	Bcc_03099___239767	Bcc_05700___259859	Bcc_01336___265857	Bcc_05874___290263	Bcc_03605___300157	Bcc_03509___314279	Bcc_02473___327177	Bcc_01556___340351	Bcc_02034___356245	Bcc_03369___373719	Bcc_06812___395447	Bcc_03801___404573	Bcc_00479___412817	Bcc_01902___428637	Bcc_01452___442393	Bcc_03339___460885	Bcc_02889___474891	Bcc_06463___497101	Bcc_01840___503081
yhdE		Maf-like protein YhdE	209	209	1	1	14846				632	647	645	Bcc_04391	Bcc_05956___11911	Bcc_02974___21179	Bcc_06889___44201	Bcc_02163___48945	Bcc_00963___61037	Bcc_03772___80999	Bcc_02407___92973	Bcc_03544___109551	Bcc_03920___124533	Bcc_00458___132567	Bcc_01806___150237	Bcc_07194___175043	Bcc_05639___186447	Bcc_05071___199457	Bcc_02109___208265	Bcc_03155___225397	Bcc_05259___244087	Bcc_05696___259851	Bcc_01332___265849	Bcc_05870___290255	Bcc_03609___300165	Bcc_03505___314271	Bcc_02477___327185	Bcc_01560___340359	Bcc_02030___356237	Bcc_06558___380097	Bcc_06816___395455	Bcc_03805___404581	Bcc_00475___412809	Bcc_01898___428629	Bcc_01456___442401	Bcc_03335___460877	Bcc_02885___474883	Bcc_06459___497093	Bcc_01844___503089
group_17901		hypothetical protein	209	209	1	1	14851				335	335	335	Bcc_04393	Bcc_05958___11915	Bcc_02972___21175	Bcc_06887___44197	Bcc_02161___48941	Bcc_00961___61033	Bcc_03770___80995	Bcc_02409___92977	Bcc_03542___109547	Bcc_03918___124529	Bcc_00456___132563	Bcc_01804___150233	Bcc_07196___175047	Bcc_05641___186451	Bcc_05073___199461	Bcc_02107___208261	Bcc_03153___225393	Bcc_05261___244091	Bcc_05694___259847	Bcc_01330___265845	Bcc_05868___290251	Bcc_03611___300169	Bcc_03503___314267	Bcc_02479___327189	Bcc_01562___340363	Bcc_02028___356233	Bcc_06560___380101	Bcc_06818___395459	Bcc_03807___404585	Bcc_00473___412805	Bcc_01896___428625	Bcc_01458___442405	Bcc_03333___460873	Bcc_02883___474879	Bcc_06457___497089	Bcc_01846___503093
group_17902		putative MFS-type transporter	209	209	1	1	14854				797	1259	1256	Bcc_04396	Bcc_05961___11921	Bcc_02969___21169	Bcc_06884___44191	Bcc_05400___55419	Bcc_05604___70319	Bcc_03767___80989	Bcc_02412___92983	Bcc_01853___106169	Bcc_03231___123155	Bcc_00453___132557	Bcc_01801___150227	Bcc_07199___175053	Bcc_05644___186457	Bcc_05076___199467	Bcc_02104___208255	Bcc_05780___230647	Bcc_05264___244097	Bcc_01624___251707	Bcc_07274___277733	Bcc_05865___290245	Bcc_03614___300175	Bcc_03500___314261	Bcc_02482___327195	Bcc_01565___340369	Bcc_00443___353063	Bcc_06563___380107	Bcc_06821___395465	Bcc_03810___404591	Bcc_00470___412799	Bcc_01893___428619	Bcc_01461___442411	Bcc_03330___460867	Bcc_05864___480841	Bcc_07158___498491	Bcc_01849___503099
group_17903		hypothetical protein	209	209	1	1	14855				566	566	566	Bcc_04397	Bcc_05962___11923	Bcc_02968___21167	Bcc_06883___44189	Bcc_05401___55421	Bcc_05605___70321	Bcc_03766___80987	Bcc_02413___92985	Bcc_01854___106171	Bcc_03232___123157	Bcc_00452___132555	Bcc_01800___150225	Bcc_07200___175055	Bcc_05645___186459	Bcc_05077___199469	Bcc_02103___208253	Bcc_05781___230649	Bcc_05265___244099	Bcc_01625___251709	Bcc_07275___277735	Bcc_05864___290243	Bcc_03615___300177	Bcc_03499___314259	Bcc_02483___327197	Bcc_01566___340371	Bcc_00444___353065	Bcc_06564___380109	Bcc_06822___395467	Bcc_03811___404593	Bcc_00469___412797	Bcc_01892___428617	Bcc_01462___442413	Bcc_03329___460865	Bcc_05865___480843	Bcc_07159___498493	Bcc_01850___503101
group_17904		hypothetical protein	209	209	1	1	14856				371	392	376	Bcc_04398	Bcc_05963___11925	Bcc_02967___21165	Bcc_06882___44187	Bcc_05402___55423	Bcc_05606___70323	Bcc_03765___80985	Bcc_02414___92987	Bcc_01855___106173	Bcc_03233___123159	Bcc_00451___132553	Bcc_01799___150223	Bcc_07201___175057	Bcc_05646___186461	Bcc_05078___199471	Bcc_02102___208251	Bcc_05782___230651	Bcc_05266___244101	Bcc_01626___251711	Bcc_07276___277737	Bcc_05863___290241	Bcc_03616___300179	Bcc_03498___314257	Bcc_02484___327199	Bcc_01567___340373	Bcc_00445___353067	Bcc_06565___380111	Bcc_06823___395469	Bcc_03812___404595	Bcc_00468___412795	Bcc_01891___428615	Bcc_01463___442415	Bcc_03328___460863	Bcc_05866___480845	Bcc_07160___498495	Bcc_01851___503103
sunS		SPBc2 prophage-derived glycosyltransferase SunS	209	209	1	1	14860				752	770	768	Bcc_04399	Bcc_05964___11927	Bcc_02966___21163	Bcc_06881___44185	Bcc_05403___55425	Bcc_05607___70325	Bcc_03764___80983	Bcc_02415___92989	Bcc_01856___106175	Bcc_03234___123161	Bcc_00450___132551	Bcc_01798___150221	Bcc_07202___175059	Bcc_05647___186463	Bcc_05079___199473	Bcc_02101___208249	Bcc_05783___230653	Bcc_05267___244103	Bcc_01627___251713	Bcc_07277___277739	Bcc_05862___290239	Bcc_03617___300181	Bcc_03497___314255	Bcc_02485___327201	Bcc_01568___340375	Bcc_00446___353069	Bcc_06566___380113	Bcc_06824___395471	Bcc_03813___404597	Bcc_00467___412793	Bcc_01890___428613	Bcc_01464___442417	Bcc_03327___460861	Bcc_05867___480847	Bcc_07161___498497	Bcc_01852___503105
msbA		Lipid A export ATP-binding/permease protein MsbA	209	209	1	1	14868				1751	1787	1784	Bcc_04406	Bcc_05971___11941	Bcc_02959___21149	Bcc_06874___44171	Bcc_05410___55439	Bcc_05614___70339	Bcc_03757___80969	Bcc_02422___93003	Bcc_01863___106189	Bcc_03241___123175	Bcc_00443___132537	Bcc_01791___150207	Bcc_07209___175073	Bcc_05654___186477	Bcc_05086___199487	Bcc_02094___208235	Bcc_05790___230667	Bcc_05274___244117	Bcc_01634___251727	Bcc_07284___277753	Bcc_05855___290225	Bcc_03624___300195	Bcc_03490___314241	Bcc_02492___327215	Bcc_01575___340389	Bcc_00453___353083	Bcc_06573___380127	Bcc_06831___395485	Bcc_03820___404611	Bcc_00460___412779	Bcc_01883___428599	Bcc_01471___442431	Bcc_03320___460847	Bcc_05874___480861	Bcc_07168___498511	Bcc_01859___503119
rhlE_2		ATP-dependent RNA helicase RhlE	209	209	1	1	14872				1484	1496	1487	Bcc_04410	Bcc_05975___11949	Bcc_02955___21141	Bcc_06870___44163	Bcc_05414___55447	Bcc_05618___70347	Bcc_03753___80961	Bcc_02426___93011	Bcc_01867___106197	Bcc_03245___123183	Bcc_00439___132529	Bcc_01787___150199	Bcc_07213___175081	Bcc_05658___186485	Bcc_05090___199495	Bcc_02090___208227	Bcc_05794___230675	Bcc_05278___244125	Bcc_01638___251735	Bcc_07288___277761	Bcc_05851___290217	Bcc_03628___300203	Bcc_03486___314233	Bcc_02496___327223	Bcc_01579___340397	Bcc_00457___353091	Bcc_06577___380135	Bcc_06835___395493	Bcc_03824___404619	Bcc_00456___412771	Bcc_01879___428591	Bcc_01475___442439	Bcc_03316___460839	Bcc_05878___480869	Bcc_07172___498519	Bcc_01863___503127
mliC		Membrane-bound lysozyme inhibitor of C-type lysozyme	209	209	1	1	14873				380	380	380	Bcc_04411	Bcc_05976___11951	Bcc_02954___21139	Bcc_06869___44161	Bcc_05415___55449	Bcc_05619___70349	Bcc_03752___80959	Bcc_02427___93013	Bcc_01868___106199	Bcc_03246___123185	Bcc_00438___132527	Bcc_01786___150197	Bcc_07214___175083	Bcc_05659___186487	Bcc_05091___199497	Bcc_02089___208225	Bcc_05795___230677	Bcc_05279___244127	Bcc_01639___251737	Bcc_07289___277763	Bcc_05850___290215	Bcc_03629___300205	Bcc_03485___314231	Bcc_02497___327225	Bcc_01580___340399	Bcc_00458___353093	Bcc_06578___380137	Bcc_06836___395495	Bcc_03825___404621	Bcc_00455___412769	Bcc_01878___428589	Bcc_01476___442441	Bcc_03315___460837	Bcc_05879___480871	Bcc_07173___498521	Bcc_01864___503129
group_17911		hypothetical protein	209	209	1	1	14874				185	185	185	Bcc_04412	Bcc_05977___11953	Bcc_02953___21137	Bcc_06868___44159	Bcc_05416___55451	Bcc_05620___70351	Bcc_03751___80957	Bcc_02428___93015	Bcc_01869___106201	Bcc_03247___123187	Bcc_00437___132525	Bcc_01785___150195	Bcc_07215___175085	Bcc_05660___186489	Bcc_05092___199499	Bcc_02088___208223	Bcc_05796___230679	Bcc_05280___244129	Bcc_01640___251739	Bcc_07290___277765	Bcc_05849___290213	Bcc_03630___300207	Bcc_03484___314229	Bcc_02498___327227	Bcc_01581___340401	Bcc_00459___353095	Bcc_06579___380139	Bcc_06837___395497	Bcc_03826___404623	Bcc_00454___412767	Bcc_01877___428587	Bcc_01477___442443	Bcc_03314___460835	Bcc_05880___480873	Bcc_07174___498523	Bcc_01865___503131
lysN_1		2-aminoadipate transaminase	209	209	1	1	14640				1145	1460	1438	Bcc_04439	Bcc_03785___7569	Bcc_06848___28927	Bcc_06250___42923	Bcc_06707___58033	Bcc_06144___71399	Bcc_03724___80903	Bcc_00344___88847	Bcc_06309___115081	Bcc_00460___117613	Bcc_01730___135111	Bcc_01758___150141	Bcc_00740___162135	Bcc_05935___187039	Bcc_00284___189883	Bcc_02061___208169	Bcc_05823___230733	Bcc_00667___234903	Bcc_00817___250093	Bcc_00519___264223	Bcc_06495___291505	Bcc_03657___300261	Bcc_03457___314175	Bcc_02053___326337	Bcc_02058___341355	Bcc_03025___358227	Bcc_07327___381635	Bcc_03551___388925	Bcc_03853___404677	Bcc_00427___412713	Bcc_06535___437903	Bcc_01504___442497	Bcc_05972___466151	Bcc_02581___474275	Bcc_07214___498603	Bcc_01892___503185
yddE		putative isomerase YddE	209	209	1	1	14635				884	884	884	Bcc_04444	Bcc_03780___7559	Bcc_06843___28917	Bcc_06245___42913	Bcc_06702___58023	Bcc_06139___71389	Bcc_03719___80893	Bcc_00349___88857	Bcc_06304___115071	Bcc_00455___117603	Bcc_01725___135101	Bcc_01753___150131	Bcc_00745___162145	Bcc_05930___187029	Bcc_00289___189893	Bcc_02056___208159	Bcc_05828___230743	Bcc_00672___234913	Bcc_00822___250103	Bcc_00524___264233	Bcc_06490___291495	Bcc_03662___300271	Bcc_03452___314165	Bcc_02048___326327	Bcc_02063___341365	Bcc_03030___358237	Bcc_07322___381625	Bcc_03556___388935	Bcc_03858___404687	Bcc_00422___412703	Bcc_06530___437893	Bcc_01509___442507	Bcc_05977___466161	Bcc_02586___474285	Bcc_07209___498593	Bcc_01897___503195
group_17945		hypothetical protein	209	209	1	1	14632				446	446	446	Bcc_04447	Bcc_03777___7553	Bcc_06840___28911	Bcc_06242___42907	Bcc_06699___58017	Bcc_06136___71383	Bcc_03716___80887	Bcc_00352___88863	Bcc_06301___115065	Bcc_00452___117597	Bcc_01722___135095	Bcc_01750___150125	Bcc_00748___162151	Bcc_05927___187023	Bcc_00292___189899	Bcc_02053___208153	Bcc_05831___230749	Bcc_00675___234919	Bcc_00825___250109	Bcc_00527___264239	Bcc_06487___291489	Bcc_03665___300277	Bcc_03449___314159	Bcc_02045___326321	Bcc_02066___341371	Bcc_03033___358243	Bcc_07319___381619	Bcc_03559___388941	Bcc_03861___404693	Bcc_00419___412697	Bcc_06527___437887	Bcc_01512___442513	Bcc_05980___466167	Bcc_02589___474291	Bcc_07206___498587	Bcc_01900___503201
yahB_2		putative HTH-type transcriptional regulator YahB	209	209	1	1	14631				884	884	884	Bcc_04448	Bcc_03776___7551	Bcc_06839___28909	Bcc_06241___42905	Bcc_06698___58015	Bcc_06135___71381	Bcc_03715___80885	Bcc_00353___88865	Bcc_06300___115063	Bcc_00451___117595	Bcc_01721___135093	Bcc_01749___150123	Bcc_00749___162153	Bcc_05926___187021	Bcc_00293___189901	Bcc_02052___208151	Bcc_05832___230751	Bcc_00676___234921	Bcc_00826___250111	Bcc_00528___264241	Bcc_06486___291487	Bcc_03666___300279	Bcc_03448___314157	Bcc_02044___326319	Bcc_02067___341373	Bcc_03034___358245	Bcc_07318___381617	Bcc_03560___388943	Bcc_03862___404695	Bcc_00418___412695	Bcc_06526___437885	Bcc_01513___442515	Bcc_05981___466169	Bcc_02590___474293	Bcc_07205___498585	Bcc_01901___503203
group_17951		hypothetical protein	209	209	1	1	14630				458	542	463	Bcc_04449	Bcc_03775___7549	Bcc_06838___28907	Bcc_06240___42903	Bcc_06697___58013	Bcc_06134___71379	Bcc_03714___80883	Bcc_00354___88867	Bcc_06299___115061	Bcc_00450___117593	Bcc_01720___135091	Bcc_01748___150121	Bcc_00750___162155	Bcc_05925___187019	Bcc_00294___189903	Bcc_02051___208149	Bcc_05833___230753	Bcc_00677___234923	Bcc_00827___250113	Bcc_00529___264243	Bcc_06485___291485	Bcc_03667___300281	Bcc_03447___314155	Bcc_02043___326317	Bcc_02068___341375	Bcc_03035___358247	Bcc_07317___381615	Bcc_03561___388945	Bcc_03863___404697	Bcc_00417___412693	Bcc_06525___437883	Bcc_01514___442517	Bcc_05982___466171	Bcc_02591___474295	Bcc_07204___498583	Bcc_01902___503205
group_18132		hypothetical protein	209	209	1	1	20494				908	908	908	Bcc_04644	Bcc_05021___10041	Bcc_02755___20741	Bcc_05131___40685	Bcc_05230___55079	Bcc_05153___69417	Bcc_02340___78135	Bcc_00433___89025	Bcc_01979___106421	Bcc_05265___127223	Bcc_05546___142743	Bcc_04154___154933	Bcc_00796___162247	Bcc_05495___186159	Bcc_00373___190061	Bcc_00786___205619	Bcc_00564___220215	Bcc_05716___245001	Bcc_05560___259579	Bcc_06468___276121	Bcc_05533___289581	Bcc_03746___300439	Bcc_06671___320603	Bcc_06168___334567	Bcc_05062___347363	Bcc_05371___362919	Bcc_04960___376901	Bcc_05496___392815	Bcc_05455___407881	Bcc_05672___423203	Bcc_03565___431963	Bcc_00938___441365	Bcc_02110___458427	Bcc_05209___479531	Bcc_01638___487451	Bcc_04545___508491
oprB		Porin B	209	209	1	1	20490				1481	1487	1486	Bcc_04648	Bcc_05025___10049	Bcc_02759___20749	Bcc_05135___40693	Bcc_05226___55071	Bcc_05157___69425	Bcc_02336___78127	Bcc_00437___89033	Bcc_01975___106413	Bcc_05269___127231	Bcc_05542___142735	Bcc_04150___154925	Bcc_00800___162255	Bcc_05491___186151	Bcc_00377___190069	Bcc_00790___205627	Bcc_00568___220223	Bcc_05712___244993	Bcc_05556___259571	Bcc_06464___276113	Bcc_05529___289573	Bcc_03750___300447	Bcc_06675___320611	Bcc_06164___334559	Bcc_05066___347371	Bcc_05367___362911	Bcc_04964___376909	Bcc_05500___392823	Bcc_05459___407889	Bcc_05676___423211	Bcc_03569___431971	Bcc_00934___441357	Bcc_02114___458435	Bcc_05213___479539	Bcc_01642___487459	Bcc_04549___508499
group_18139		hypothetical protein	209	209	1	1	20484				1211	1211	1211	Bcc_04654	Bcc_05031___10061	Bcc_02765___20761	Bcc_05141___40705	Bcc_05220___55059	Bcc_05163___69437	Bcc_02330___78115	Bcc_00443___89045	Bcc_01969___106401	Bcc_05275___127243	Bcc_05536___142723	Bcc_04144___154913	Bcc_00806___162267	Bcc_05485___186139	Bcc_00383___190081	Bcc_00796___205639	Bcc_00574___220235	Bcc_05706___244981	Bcc_05550___259559	Bcc_06458___276101	Bcc_05523___289561	Bcc_03756___300459	Bcc_06681___320623	Bcc_06158___334547	Bcc_05072___347383	Bcc_05361___362899	Bcc_04970___376921	Bcc_05506___392835	Bcc_05465___407901	Bcc_05682___423223	Bcc_03575___431983	Bcc_00928___441345	Bcc_02120___458447	Bcc_05219___479551	Bcc_01648___487471	Bcc_04555___508511
gph_4		Phosphoglycolate phosphatase	209	209	1	1	20481				623	623	623	Bcc_04657	Bcc_05034___10067	Bcc_02768___20767	Bcc_05144___40711	Bcc_05217___55053	Bcc_05166___69443	Bcc_02327___78109	Bcc_00446___89051	Bcc_01966___106395	Bcc_05278___127249	Bcc_05533___142717	Bcc_04141___154907	Bcc_00809___162273	Bcc_05482___186133	Bcc_00386___190087	Bcc_00799___205645	Bcc_00577___220241	Bcc_05703___244975	Bcc_05547___259553	Bcc_06455___276095	Bcc_05520___289555	Bcc_03759___300465	Bcc_06684___320629	Bcc_06155___334541	Bcc_05075___347389	Bcc_05358___362893	Bcc_04973___376927	Bcc_05509___392841	Bcc_05468___407907	Bcc_05685___423229	Bcc_03578___431989	Bcc_00925___441339	Bcc_02123___458453	Bcc_05222___479557	Bcc_01651___487477	Bcc_04558___508517
ydaF_3		Putative ribosomal N-acetyltransferase YdaF	209	209	1	1	20465				599	599	599	Bcc_04659	Bcc_05036___10071	Bcc_02770___20771	Bcc_05146___40715	Bcc_05215___55049	Bcc_05168___69447	Bcc_02325___78105	Bcc_00448___89055	Bcc_01964___106391	Bcc_05280___127253	Bcc_05531___142713	Bcc_04139___154903	Bcc_00811___162277	Bcc_05480___186129	Bcc_00388___190091	Bcc_00801___205649	Bcc_00579___220245	Bcc_05701___244971	Bcc_05545___259549	Bcc_06453___276091	Bcc_05518___289551	Bcc_03761___300469	Bcc_06686___320633	Bcc_06153___334537	Bcc_05077___347393	Bcc_05356___362889	Bcc_04975___376931	Bcc_05511___392845	Bcc_05470___407911	Bcc_05687___423233	Bcc_03580___431993	Bcc_00923___441335	Bcc_02125___458457	Bcc_05224___479561	Bcc_01653___487481	Bcc_04560___508521
cypX		Pulcherriminic acid synthase	209	209	1	1	4391				1160	1169	1160	Bcc_04777	Bcc_00569___1137	Bcc_05760___26751	Bcc_01061___32545	Bcc_05473___55565	Bcc_06613___72337	Bcc_04248___81951	Bcc_01383___90925	Bcc_05429___113321	Bcc_01551___119795	Bcc_00692___133035	Bcc_00483___147591	Bcc_02253___165161	Bcc_01330___177829	Bcc_02346___194007	Bcc_05354___214755	Bcc_00917___220921	Bcc_01195___235959	Bcc_02972___254403	Bcc_01726___266637	Bcc_00815___280145	Bcc_03880___300707	Bcc_06766___320793	Bcc_06073___334377	Bcc_02020___341279	Bcc_00801___353779	Bcc_06717___380415	Bcc_02277___386377	Bcc_03480___403931	Bcc_05768___423395	Bcc_01319___427471	Bcc_04964___449417	Bcc_06290___466787	Bcc_04999___479111	Bcc_01398___486971	Bcc_00582___500565
group_18195		hypothetical protein	209	209	1	1	4392				266	266	266	Bcc_04778	Bcc_00570___1139	Bcc_05761___26753	Bcc_01062___32547	Bcc_05474___55567	Bcc_06614___72339	Bcc_04249___81953	Bcc_01384___90927	Bcc_05430___113323	Bcc_01550___119793	Bcc_00693___133037	Bcc_00484___147593	Bcc_02254___165163	Bcc_01329___177827	Bcc_02345___194005	Bcc_05353___214753	Bcc_00916___220919	Bcc_01196___235961	Bcc_02973___254405	Bcc_01727___266639	Bcc_00814___280143	Bcc_03881___300709	Bcc_06767___320795	Bcc_06072___334375	Bcc_02019___341277	Bcc_00800___353777	Bcc_06716___380413	Bcc_02278___386379	Bcc_03481___403933	Bcc_05769___423397	Bcc_01318___427469	Bcc_04965___449419	Bcc_06291___466789	Bcc_05000___479113	Bcc_01399___486973	Bcc_00581___500563
group_18198		hypothetical protein	209	209	1	1	4399				353	353	353	Bcc_04783	Bcc_00575___1149	Bcc_05766___26763	Bcc_01067___32557	Bcc_05479___55577	Bcc_06619___72349	Bcc_04254___81963	Bcc_01389___90937	Bcc_05435___113333	Bcc_01545___119783	Bcc_00698___133047	Bcc_00489___147603	Bcc_02259___165173	Bcc_01324___177817	Bcc_02340___193995	Bcc_05348___214743	Bcc_00911___220909	Bcc_01201___235971	Bcc_02978___254415	Bcc_01732___266649	Bcc_00809___280133	Bcc_03886___300719	Bcc_06772___320805	Bcc_06067___334365	Bcc_02014___341267	Bcc_00795___353767	Bcc_06711___380403	Bcc_02283___386389	Bcc_03486___403943	Bcc_05774___423407	Bcc_01313___427459	Bcc_04970___449429	Bcc_06296___466799	Bcc_05005___479123	Bcc_01404___486983	Bcc_00576___500553
group_18201	qseB_2	Transcriptional regulatory protein QseB	209	209	1	1	4400				710	710	710	Bcc_04784	Bcc_00576___1151	Bcc_05767___26765	Bcc_01068___32559	Bcc_05480___55579	Bcc_06620___72351	Bcc_04255___81965	Bcc_01390___90939	Bcc_05436___113335	Bcc_01544___119781	Bcc_00699___133049	Bcc_00490___147605	Bcc_02260___165175	Bcc_01323___177815	Bcc_02339___193993	Bcc_05347___214741	Bcc_00910___220907	Bcc_01202___235973	Bcc_02979___254417	Bcc_01733___266651	Bcc_00808___280131	Bcc_03887___300721	Bcc_06773___320807	Bcc_06066___334363	Bcc_02013___341265	Bcc_00794___353765	Bcc_06710___380401	Bcc_02284___386391	Bcc_03487___403945	Bcc_05775___423409	Bcc_01312___427457	Bcc_04971___449431	Bcc_06297___466801	Bcc_05006___479125	Bcc_01405___486985	Bcc_00575___500551
qseC_2		Sensor protein QseC	209	209	1	1	4401				1367	1367	1367	Bcc_04785	Bcc_00577___1153	Bcc_05768___26767	Bcc_01069___32561	Bcc_05481___55581	Bcc_06621___72353	Bcc_04256___81967	Bcc_01391___90941	Bcc_05437___113337	Bcc_01543___119779	Bcc_00700___133051	Bcc_00491___147607	Bcc_02261___165177	Bcc_01322___177813	Bcc_02338___193991	Bcc_05346___214739	Bcc_00909___220905	Bcc_01203___235975	Bcc_02980___254419	Bcc_01734___266653	Bcc_00807___280129	Bcc_03888___300723	Bcc_06774___320809	Bcc_06065___334361	Bcc_02012___341263	Bcc_00793___353763	Bcc_06709___380399	Bcc_02285___386393	Bcc_03488___403947	Bcc_05776___423411	Bcc_01311___427455	Bcc_04972___449433	Bcc_06298___466803	Bcc_05007___479127	Bcc_01406___486987	Bcc_00574___500549
mauD		Methylamine utilization protein MauD	209	213	1.02	1	4829				626	635	630	Bcc_04933	Bcc_07534___15067	Bcc_05916___27063	Bcc_01217___32857	Bcc_03012___50643	Bcc_03337___65785	Bcc_00319___74093	Bcc_00777___89713	Bcc_04086___110635 Bcc_05585___113633	Bcc_04281___125255	Bcc_00848___133347	Bcc_00639___147903	Bcc_01011___162677	Bcc_03629___182427	Bcc_00682___190679	Bcc_05198___214443	Bcc_00761___220609	Bcc_01351___236271	Bcc_00509___249477 Bcc_01080___250619	Bcc_01253___265691	Bcc_00659___279833	Bcc_04036___301019	Bcc_06922___321105	Bcc_04452___331135	Bcc_00307___337853	Bcc_00180___352537	Bcc_00053___367087	Bcc_00199___382221	Bcc_00053___397077	Bcc_05924___423707	Bcc_00080___424993	Bcc_00284___440057	Bcc_03994___462195	Bcc_03639___476391	Bcc_06193___496561	Bcc_03826___507053
aauB		Aralkylamine dehydrogenase heavy chain	209	213	1.02	1	4838				1157	1157	1157	Bcc_04935	Bcc_07536___15071	Bcc_05918___27067	Bcc_01219___32861	Bcc_03014___50647	Bcc_03335___65781	Bcc_00321___74097	Bcc_00779___89717	Bcc_04084___110631 Bcc_05587___113637	Bcc_04279___125251	Bcc_00850___133351	Bcc_00641___147907	Bcc_01013___162681	Bcc_03627___182423	Bcc_00684___190683	Bcc_05196___214439	Bcc_00759___220605	Bcc_01353___236275	Bcc_00507___249473 Bcc_01078___250615	Bcc_01255___265695	Bcc_00657___279829	Bcc_04038___301023	Bcc_06924___321109	Bcc_04454___331139	Bcc_00309___337857	Bcc_00182___352541	Bcc_00055___367091	Bcc_00201___382225	Bcc_00055___397081	Bcc_05926___423711	Bcc_00082___424997	Bcc_00286___440061	Bcc_03996___462199	Bcc_03637___476387	Bcc_06195___496565	Bcc_03828___507057
norG_2		HTH-type transcriptional regulator NorG	209	213	1.02	1	4885				1421	1436	1421	Bcc_04960	Bcc_07561___15121	Bcc_05943___27117	Bcc_01244___32911	Bcc_03039___50697	Bcc_03310___65731	Bcc_00346___74147	Bcc_00804___89767	Bcc_04059___110581 Bcc_05612___113687	Bcc_04254___125201	Bcc_00875___133401	Bcc_00666___147957	Bcc_01038___162731	Bcc_03602___182373	Bcc_00709___190733	Bcc_05171___214389	Bcc_00734___220555	Bcc_01378___236325	Bcc_00482___249423 Bcc_01053___250565	Bcc_01281___265747	Bcc_00632___279779	Bcc_04063___301073	Bcc_06951___321163	Bcc_07251___336733	Bcc_01203___339645	Bcc_01847___355871	Bcc_06272___379525	Bcc_07119___396061	Bcc_05967___408905	Bcc_05953___423765	Bcc_01372___427577	Bcc_03916___447321	Bcc_02200___458607	Bcc_05821___480755	Bcc_04296___492767	Bcc_03639___506679
emrA_1		Multidrug export protein EmrA	209	214	1.03	1	4890				1190	1190	1190	Bcc_04965	Bcc_07566___15131	Bcc_05948___27127	Bcc_01249___32921	Bcc_03044___50707	Bcc_03305___65721	Bcc_00351___74157	Bcc_00809___89777	Bcc_04054___110571 Bcc_05617___113697	Bcc_04249___125191	Bcc_00880___133411	Bcc_00671___147967	Bcc_01043___162741	Bcc_03597___182363	Bcc_00714___190743	Bcc_05166___214379	Bcc_00729___220545	Bcc_01383___236335	Bcc_00477___249413 Bcc_01048___250555	Bcc_01286___265757	Bcc_00627___279769	Bcc_04068___301083	Bcc_06956___321173	Bcc_07256___336743	Bcc_01198___339635	Bcc_01842___355861	Bcc_06267___379515	Bcc_07114___396051	Bcc_05962___408895	Bcc_05958___423775	Bcc_01367___427567	Bcc_03921___447331	Bcc_02195___458597	Bcc_05816___480745	Bcc_04301___492777	Bcc_03634___506669
group_18549		hypothetical protein	209	209	1	1	32401				467	467	467	Bcc_05061	Bcc_04024___8047	Bcc_07066___29363	Bcc_02344___35111	Bcc_02884___50387	Bcc_02197___63505	Bcc_01584___76623	Bcc_03394___94947	Bcc_04896___112255	Bcc_03786___124265	Bcc_03266___138183	Bcc_00977___148579	Bcc_01871___164397	Bcc_03503___182175	Bcc_03744___196803	Bcc_03678___211403	Bcc_01279___221645	Bcc_06631___246831	Bcc_03338___255135	Bcc_03636___270457	Bcc_03416___285347	Bcc_04164___301275	Bcc_07051___321363	Bcc_04483___331197	Bcc_03091___343421	Bcc_03972___360121	Bcc_00573___368127	Bcc_06485___394793	Bcc_00113___397197	Bcc_06054___423967	Bcc_00461___425755	Bcc_03671___446831	Bcc_06034___466275	Bcc_06217___481547	Bcc_00363___484901	Bcc_02469___504339
group_18550		hypothetical protein	209	209	1	1	32402				1136	1136	1136	Bcc_05062	Bcc_04025___8049	Bcc_07067___29365	Bcc_02343___35109	Bcc_02885___50389	Bcc_02198___63507	Bcc_01585___76625	Bcc_03395___94949	Bcc_04895___112253	Bcc_03787___124267	Bcc_03267___138185	Bcc_00976___148577	Bcc_01872___164399	Bcc_03504___182177	Bcc_03745___196805	Bcc_03679___211405	Bcc_01278___221643	Bcc_06630___246829	Bcc_03339___255137	Bcc_03637___270459	Bcc_03417___285349	Bcc_04165___301277	Bcc_07052___321365	Bcc_04482___331195	Bcc_03092___343423	Bcc_03971___360119	Bcc_00572___368125	Bcc_06486___394795	Bcc_00112___397195	Bcc_06055___423969	Bcc_00460___425753	Bcc_03670___446829	Bcc_06035___466277	Bcc_06216___481545	Bcc_00364___484903	Bcc_02470___504341
group_18551		hypothetical protein	209	209	1	1	32403				1973	1973	1973	Bcc_05063	Bcc_04026___8051	Bcc_07068___29367	Bcc_02342___35107	Bcc_02886___50391	Bcc_02199___63509	Bcc_01586___76627	Bcc_03396___94951	Bcc_04894___112251	Bcc_03788___124269	Bcc_03268___138187	Bcc_00975___148575	Bcc_01873___164401	Bcc_03505___182179	Bcc_03746___196807	Bcc_03680___211407	Bcc_01277___221641	Bcc_06629___246827	Bcc_03340___255139	Bcc_03638___270461	Bcc_03418___285351	Bcc_04166___301279	Bcc_07053___321367	Bcc_04481___331193	Bcc_03093___343425	Bcc_03970___360117	Bcc_00571___368123	Bcc_06487___394797	Bcc_00111___397193	Bcc_06056___423971	Bcc_00459___425751	Bcc_03669___446827	Bcc_06036___466279	Bcc_06215___481543	Bcc_00365___484905	Bcc_02471___504343
yjcC_5		Putative cyclic-di-GMP phosphodiesterase YjcC	209	209	1	1	32405				800	803	802	Bcc_05065	Bcc_04028___8055	Bcc_07070___29371	Bcc_02340___35103	Bcc_02888___50395	Bcc_02201___63513	Bcc_01588___76631	Bcc_03398___94955	Bcc_04892___112247	Bcc_03790___124273	Bcc_03270___138191	Bcc_00973___148571	Bcc_01875___164405	Bcc_03507___182183	Bcc_03748___196811	Bcc_03682___211411	Bcc_01275___221637	Bcc_06627___246823	Bcc_03342___255143	Bcc_03640___270465	Bcc_03420___285355	Bcc_04168___301283	Bcc_07055___321371	Bcc_04479___331189	Bcc_03095___343429	Bcc_03968___360113	Bcc_00569___368119	Bcc_06489___394801	Bcc_00109___397189	Bcc_06058___423975	Bcc_00457___425747	Bcc_03667___446823	Bcc_06038___466283	Bcc_06213___481539	Bcc_00367___484909	Bcc_02473___504347
group_18553		hypothetical protein	209	209	1	1	32406				1142	1142	1142	Bcc_05066	Bcc_04029___8057	Bcc_07071___29373	Bcc_02339___35101	Bcc_02889___50397	Bcc_02202___63515	Bcc_01589___76633	Bcc_03399___94957	Bcc_04891___112245	Bcc_03791___124275	Bcc_03271___138193	Bcc_00972___148569	Bcc_01876___164407	Bcc_03508___182185	Bcc_03749___196813	Bcc_03683___211413	Bcc_01274___221635	Bcc_06626___246821	Bcc_03343___255145	Bcc_03641___270467	Bcc_03421___285357	Bcc_04169___301285	Bcc_07056___321373	Bcc_04478___331187	Bcc_03096___343431	Bcc_03967___360111	Bcc_00568___368117	Bcc_06490___394803	Bcc_00108___397187	Bcc_06059___423977	Bcc_00456___425745	Bcc_03666___446821	Bcc_06039___466285	Bcc_06212___481537	Bcc_00368___484911	Bcc_02474___504349
group_18554		hypothetical protein	209	209	1	1	32407				1319	1322	1321	Bcc_05067	Bcc_04030___8059	Bcc_07072___29375	Bcc_02338___35099	Bcc_02890___50399	Bcc_02203___63517	Bcc_01590___76635	Bcc_03400___94959	Bcc_04890___112243	Bcc_03792___124277	Bcc_03272___138195	Bcc_00971___148567	Bcc_01877___164409	Bcc_03509___182187	Bcc_03750___196815	Bcc_03684___211415	Bcc_01273___221633	Bcc_06625___246819	Bcc_03344___255147	Bcc_03642___270469	Bcc_03422___285359	Bcc_04170___301287	Bcc_07057___321375	Bcc_04477___331185	Bcc_03097___343433	Bcc_03966___360109	Bcc_00567___368115	Bcc_06491___394805	Bcc_00107___397185	Bcc_06060___423979	Bcc_00455___425743	Bcc_03665___446819	Bcc_06040___466287	Bcc_06211___481535	Bcc_00369___484913	Bcc_02475___504351
accA1_1		Acetyl-/propionyl-coenzyme A carboxylase alpha chain	209	209	1	1	32412				1994	1997	1994	Bcc_05070	Bcc_04033___8065	Bcc_07075___29381	Bcc_02335___35093	Bcc_02893___50405	Bcc_02206___63523	Bcc_01593___76641	Bcc_03403___94965	Bcc_04887___112237	Bcc_03795___124283	Bcc_03275___138201	Bcc_00968___148561	Bcc_01880___164415	Bcc_03512___182193	Bcc_03753___196821	Bcc_03687___211421	Bcc_01270___221627	Bcc_06622___246813	Bcc_03347___255153	Bcc_03645___270475	Bcc_03425___285365	Bcc_04173___301293	Bcc_07060___321381	Bcc_04474___331179	Bcc_03100___343439	Bcc_03963___360103	Bcc_00564___368109	Bcc_06494___394811	Bcc_00104___397179	Bcc_06063___423985	Bcc_00452___425737	Bcc_03662___446813	Bcc_06043___466293	Bcc_06208___481529	Bcc_00372___484919	Bcc_02478___504357
fadR		Fatty acid metabolism regulator protein	209	209	1	1	32416				722	746	745	Bcc_05074	Bcc_04037___8073	Bcc_07079___29389	Bcc_02331___35085	Bcc_02897___50413	Bcc_02210___63531	Bcc_01597___76649	Bcc_03407___94973	Bcc_04883___112229	Bcc_03799___124291	Bcc_03279___138209	Bcc_00964___148553	Bcc_01884___164423	Bcc_03516___182201	Bcc_03757___196829	Bcc_03691___211429	Bcc_01266___221619	Bcc_06618___246805	Bcc_03351___255161	Bcc_03649___270483	Bcc_03429___285373	Bcc_04177___301301	Bcc_07064___321389	Bcc_04470___331171	Bcc_03104___343447	Bcc_03959___360095	Bcc_00560___368101	Bcc_06498___394819	Bcc_00100___397171	Bcc_06067___423993	Bcc_00448___425729	Bcc_03658___446805	Bcc_06047___466301	Bcc_06204___481521	Bcc_00376___484927	Bcc_02482___504365
tsaM1_2		Toluene-4-sulfonate monooxygenase system iron-sulfur subunit TsaM1	209	209	1	1	32418				1079	1079	1079	Bcc_05076	Bcc_04039___8077	Bcc_07081___29393	Bcc_02329___35081	Bcc_02899___50417	Bcc_02212___63535	Bcc_01599___76653	Bcc_03409___94977	Bcc_04881___112225	Bcc_03801___124295	Bcc_03281___138213	Bcc_00962___148549	Bcc_01886___164427	Bcc_03518___182205	Bcc_03759___196833	Bcc_03693___211433	Bcc_01264___221615	Bcc_06616___246801	Bcc_03353___255165	Bcc_03651___270487	Bcc_03431___285377	Bcc_04179___301305	Bcc_07066___321393	Bcc_04468___331167	Bcc_03106___343451	Bcc_03957___360091	Bcc_00558___368097	Bcc_06500___394823	Bcc_00098___397167	Bcc_06069___423997	Bcc_00446___425725	Bcc_03656___446801	Bcc_06049___466305	Bcc_06202___481517	Bcc_00378___484931	Bcc_02484___504369
pupB_1		Ferric-pseudobactin BN7/BN8 receptor	209	209	1	1	32421				2117	2168	2164	Bcc_05079	Bcc_04042___8083	Bcc_07084___29399	Bcc_02326___35075	Bcc_02902___50423	Bcc_02215___63541	Bcc_01602___76659	Bcc_03412___94983	Bcc_04878___112219	Bcc_03804___124301	Bcc_03284___138219	Bcc_00959___148543	Bcc_01889___164433	Bcc_03521___182211	Bcc_03762___196839	Bcc_03696___211439	Bcc_01261___221609	Bcc_06613___246795	Bcc_03356___255171	Bcc_03654___270493	Bcc_03434___285383	Bcc_04182___301311	Bcc_07069___321399	Bcc_04465___331161	Bcc_03109___343457	Bcc_03954___360085	Bcc_00555___368091	Bcc_06503___394829	Bcc_00095___397161	Bcc_06072___424003	Bcc_00443___425719	Bcc_03653___446795	Bcc_06052___466311	Bcc_06199___481511	Bcc_00381___484937	Bcc_02487___504375
group_18564		hypothetical protein	209	209	1	1	32435				734	734	734	Bcc_05089	Bcc_00547___1093	Bcc_00472___16175	Bcc_00969___32361	Bcc_01843___48305	Bcc_04264___67639	Bcc_02693___78841	Bcc_03165___94489	Bcc_02777___108017	Bcc_00796___118285	Bcc_02541___136733	Bcc_03830___154285	Bcc_06313___173281	Bcc_02827___180823	Bcc_03072___195459	Bcc_04288___212623	Bcc_02357___223801	Bcc_04591___242751	Bcc_02539___253537	Bcc_04820___272825	Bcc_02425___283365	Bcc_04192___301331	Bcc_07080___321421	Bcc_04142___330515	Bcc_00442___338123	Bcc_03889___359955	Bcc_03311___373603	Bcc_07139___396101	Bcc_03369___403709	Bcc_06083___424025	Bcc_00122___425077	Bcc_03683___446855	Bcc_03531___461269	Bcc_06913___482939	Bcc_04407___492989	Bcc_00835___501071
rutD		Putative aminoacrylate hydrolase RutD	209	209	1	1	32436				611	611	611	Bcc_05090	Bcc_00546___1091	Bcc_00471___16173	Bcc_00968___32359	Bcc_01844___48307	Bcc_04265___67641	Bcc_02694___78843	Bcc_03166___94491	Bcc_02778___108019	Bcc_00795___118283	Bcc_02542___136735	Bcc_03829___154283	Bcc_06312___173279	Bcc_02828___180825	Bcc_03073___195461	Bcc_04289___212625	Bcc_02358___223803	Bcc_04590___242749	Bcc_02540___253539	Bcc_04819___272823	Bcc_02426___283367	Bcc_04193___301333	Bcc_07081___321423	Bcc_04143___330517	Bcc_00443___338125	Bcc_03888___359953	Bcc_03312___373605	Bcc_07140___396103	Bcc_03370___403711	Bcc_06084___424027	Bcc_00123___425079	Bcc_03684___446857	Bcc_03530___461267	Bcc_06914___482941	Bcc_04406___492987	Bcc_00836___501073
envZ_3		Osmolarity sensor protein EnvZ	209	209	1	1	32437				1322	1322	1322	Bcc_05091	Bcc_00545___1089	Bcc_00470___16171	Bcc_00967___32357	Bcc_01845___48309	Bcc_04266___67643	Bcc_02695___78845	Bcc_03167___94493	Bcc_02779___108021	Bcc_00794___118281	Bcc_02543___136737	Bcc_03828___154281	Bcc_06311___173277	Bcc_02829___180827	Bcc_03074___195463	Bcc_04290___212627	Bcc_02359___223805	Bcc_04589___242747	Bcc_02541___253541	Bcc_04818___272821	Bcc_02427___283369	Bcc_04194___301335	Bcc_07082___321425	Bcc_04144___330519	Bcc_00444___338127	Bcc_03887___359951	Bcc_03313___373607	Bcc_07141___396105	Bcc_03371___403713	Bcc_06085___424029	Bcc_00124___425081	Bcc_03685___446859	Bcc_03529___461265	Bcc_06915___482943	Bcc_04405___492985	Bcc_00837___501075
group_18570		Adenine deaminase	209	209	1	1	32445				1100	1100	1100	Bcc_05098	Bcc_00538___1075	Bcc_00463___16157	Bcc_00960___32343	Bcc_01852___48323	Bcc_04273___67657	Bcc_02702___78859	Bcc_03174___94507	Bcc_02786___108035	Bcc_00787___118267	Bcc_02550___136751	Bcc_03821___154267	Bcc_06304___173263	Bcc_02836___180841	Bcc_03081___195477	Bcc_04297___212641	Bcc_02366___223819	Bcc_04582___242733	Bcc_02548___253555	Bcc_04811___272807	Bcc_02434___283383	Bcc_04201___301349	Bcc_07089___321439	Bcc_04151___330533	Bcc_00451___338141	Bcc_04832___361841	Bcc_03320___373621	Bcc_07148___396119	Bcc_03378___403727	Bcc_06092___424043	Bcc_00131___425095	Bcc_03692___446873	Bcc_03522___461251	Bcc_06922___482957	Bcc_06997___498169	Bcc_00844___501089
gudP_3		putative glucarate transporter	209	209	1	1	30200				1343	1343	1343	Bcc_05153	Bcc_06711___13421	Bcc_06508___28247	Bcc_06443___43309	Bcc_07238___59095	Bcc_02057___63225	Bcc_01474___76403	Bcc_04167___96493	Bcc_02585___107633	Bcc_03816___124325	Bcc_05922___143495	Bcc_03395___153415	Bcc_01992___164639	Bcc_04759___184687	Bcc_05132___199579	Bcc_01588___207223	Bcc_01058___221203	Bcc_05879___245327	Bcc_05220___258899	Bcc_05683___274551	Bcc_04056___286627	Bcc_04256___301459	Bcc_07136___321533	Bcc_02227___326685	Bcc_00854___338947	Bcc_07085___366347	Bcc_04143___375267	Bcc_00478___382779	Bcc_01865___400701	Bcc_06139___424137	Bcc_05053___434939	Bcc_03408___446305	Bcc_04151___462509	Bcc_03320___475753	Bcc_06853___497881	Bcc_03266___505933
aroE_2		Quinate/shikimate dehydrogenase (NAD( ))	209	209	1	1	30201				854	854	854	Bcc_05154	Bcc_06712___13423	Bcc_06509___28249	Bcc_06442___43307	Bcc_07237___59093	Bcc_02058___63227	Bcc_01475___76405	Bcc_04168___96495	Bcc_02584___107631	Bcc_03817___124327	Bcc_05923___143497	Bcc_03396___153417	Bcc_01993___164641	Bcc_04760___184689	Bcc_05133___199581	Bcc_01587___207221	Bcc_01059___221205	Bcc_05880___245329	Bcc_05221___258901	Bcc_05684___274553	Bcc_04057___286629	Bcc_04257___301461	Bcc_07137___321535	Bcc_02228___326687	Bcc_00855___338949	Bcc_07084___366345	Bcc_04142___375265	Bcc_00477___382777	Bcc_01866___400703	Bcc_06140___424139	Bcc_05054___434941	Bcc_03407___446303	Bcc_04152___462511	Bcc_03321___475755	Bcc_06852___497879	Bcc_03267___505935
fucU		L-fucose mutarotase	209	209	1	1	30209				455	455	455	Bcc_05162	Bcc_06720___13439	Bcc_06517___28265	Bcc_06434___43291	Bcc_07229___59077	Bcc_02066___63243	Bcc_01483___76421	Bcc_04176___96511	Bcc_02576___107615	Bcc_03825___124343	Bcc_05931___143513	Bcc_03404___153433	Bcc_02001___164657	Bcc_04768___184705	Bcc_05141___199597	Bcc_01579___207205	Bcc_01067___221221	Bcc_05888___245345	Bcc_05229___258917	Bcc_05692___274569	Bcc_04065___286645	Bcc_04265___301477	Bcc_07145___321551	Bcc_02236___326703	Bcc_00863___338965	Bcc_07076___366329	Bcc_04134___375249	Bcc_00469___382761	Bcc_01874___400719	Bcc_06148___424155	Bcc_05062___434957	Bcc_03399___446287	Bcc_04160___462527	Bcc_03329___475771	Bcc_06844___497863	Bcc_03275___505951
group_18969		hypothetical protein	209	212	1.02	1	29261				677	677	677	Bcc_05536	Bcc_06366___12731	Bcc_06581___28393	Bcc_06135___42693	Bcc_05726___56071	Bcc_06890___72891	Bcc_03387___80229	Bcc_00679___89517	Bcc_04580___111623	Bcc_00669___118031	Bcc_06704___145059	Bcc_00208___147041	Bcc_04697___170049	Bcc_00972___177113	Bcc_02698___194711	Bcc_03766___211579	Bcc_01552___222191	Bcc_02916___239401	Bcc_06445___261349	Bcc_06853___276891	Bcc_06277___291069	Bcc_04640___302227	Bcc_04598___316457	Bcc_06805___335841	Bcc_03303___343845	Bcc_04581___361339	Bcc_05801___378583	Bcc_04323___390469	Bcc_00730___398431	Bcc_03598___419055	Bcc_05568___435969	Bcc_03854___447197	Bcc_04091___462389	Bcc_00264___469641	Bcc_07568___499311	Bcc_06747___512895
group_18975		Putative universal stress protein	209	211	1.01	1	29242				467	467	467	Bcc_05541	Bcc_06361___12721	Bcc_06586___28403	Bcc_06130___42683	Bcc_05721___56061	Bcc_06885___72881	Bcc_03382___80219	Bcc_00674___89507	Bcc_04575___111613	Bcc_00674___118041	Bcc_06709___145069	Bcc_00213___147051	Bcc_04702___170059	Bcc_00967___177103	Bcc_02703___194721	Bcc_03771___211589	Bcc_01557___222201	Bcc_02911___239391	Bcc_06450___261359	Bcc_06848___276881	Bcc_06282___291079	Bcc_04645___302237	Bcc_04603___316467	Bcc_06810___335851	Bcc_03298___343835	Bcc_04576___361329	Bcc_05806___378593	Bcc_04318___390459	Bcc_00735___398441	Bcc_03603___419065	Bcc_05563___435959	Bcc_03849___447187	Bcc_04086___462379	Bcc_00269___469651	Bcc_07563___499301	Bcc_06742___512885
folE_2		GTP cyclohydrolase 1	209	211	1.01	1	29229				635	635	635	Bcc_05546	Bcc_06356___12711	Bcc_06591___28413	Bcc_06125___42673	Bcc_05716___56051	Bcc_06880___72871	Bcc_03377___80209	Bcc_00669___89497	Bcc_04570___111603	Bcc_00679___118051	Bcc_06714___145079	Bcc_00218___147061	Bcc_04707___170069	Bcc_00962___177093	Bcc_02708___194731	Bcc_03776___211599	Bcc_01562___222211	Bcc_02906___239381	Bcc_06455___261369	Bcc_06843___276871	Bcc_06287___291089	Bcc_04650___302247	Bcc_04608___316477	Bcc_06815___335861	Bcc_03293___343825	Bcc_04571___361319	Bcc_05811___378603	Bcc_04313___390449	Bcc_00740___398451	Bcc_03608___419075	Bcc_05558___435949	Bcc_03844___447177	Bcc_04081___462369	Bcc_00274___469661	Bcc_07558___499291	Bcc_06737___512875
group_18987		hypothetical protein	209	211	1.01	1	29221				386	389	386	Bcc_05553	Bcc_06349___12697	Bcc_06598___28427	Bcc_06118___42659	Bcc_05709___56037	Bcc_06873___72857	Bcc_03370___80195	Bcc_00662___89483	Bcc_04563___111589	Bcc_00686___118065	Bcc_06721___145093	Bcc_00225___147075	Bcc_04714___170083	Bcc_00955___177079	Bcc_02715___194745	Bcc_03783___211613	Bcc_01569___222225	Bcc_02899___239367	Bcc_06462___261383	Bcc_06836___276857	Bcc_06294___291103	Bcc_04657___302261	Bcc_04615___316491	Bcc_06822___335875	Bcc_03286___343811	Bcc_04564___361305	Bcc_05818___378617	Bcc_04306___390435	Bcc_00747___398465	Bcc_03615___419089	Bcc_05551___435935	Bcc_03837___447163	Bcc_04074___462355	Bcc_00281___469675	Bcc_07551___499277	Bcc_06730___512861
eamB_1		Cysteine/O-acetylserine efflux protein	209	211	1.01	1	29218				617	617	617	Bcc_05556	Bcc_06346___12691	Bcc_06601___28433	Bcc_06115___42653	Bcc_05706___56031	Bcc_06870___72851	Bcc_03367___80189	Bcc_00659___89477	Bcc_04560___111583	Bcc_00689___118071	Bcc_06724___145099	Bcc_00228___147081	Bcc_04717___170089	Bcc_00952___177073	Bcc_02718___194751	Bcc_03786___211619	Bcc_01572___222231	Bcc_02896___239361	Bcc_06465___261389	Bcc_06833___276851	Bcc_06297___291109	Bcc_04660___302267	Bcc_04618___316497	Bcc_06825___335881	Bcc_03283___343805	Bcc_04561___361299	Bcc_05821___378623	Bcc_04303___390429	Bcc_00750___398471	Bcc_03618___419095	Bcc_05548___435929	Bcc_03834___447157	Bcc_04071___462349	Bcc_00284___469681	Bcc_07548___499271	Bcc_06727___512855
cheW_2		Chemotaxis protein CheW	209	209	1	1	31831				701	707	706	Bcc_06311	Bcc_03975___7949	Bcc_06787___28805	Bcc_01805___34033	Bcc_05553___55725	Bcc_03555___66221	Bcc_01790___77035	Bcc_03576___95311	Bcc_01789___106041	Bcc_03737___124167	Bcc_03505___138661	Bcc_04748___156121	Bcc_00568___161791	Bcc_03455___182079	Bcc_00915___191145	Bcc_06742___217531	Bcc_02538___224163	Bcc_04090___241749	Bcc_03715___255889	Bcc_06612___276409	Bcc_01282___281079	Bcc_05416___303779	Bcc_05445___318151	Bcc_06918___336067	Bcc_02862___342963	Bcc_06069___364315	Bcc_06136___379253	Bcc_01949___385721	Bcc_01715___400401	Bcc_04449___420757	Bcc_04130___433093	Bcc_07081___453651	Bcc_07202___468611	Bcc_06682___482477	Bcc_06257___496689	Bcc_06291___511983
cheB2_2		Chemotaxis response regulator protein-glutamate methylesterase of group 2 operon	209	209	1	1	31833				1019	1019	1019	Bcc_06313	Bcc_03973___7945	Bcc_06785___28801	Bcc_01803___34029	Bcc_05555___55729	Bcc_03557___66225	Bcc_01788___77031	Bcc_03578___95315	Bcc_01787___106037	Bcc_03735___124163	Bcc_03507___138665	Bcc_04750___156125	Bcc_00570___161795	Bcc_03453___182075	Bcc_00913___191141	Bcc_06740___217527	Bcc_02536___224159	Bcc_04092___241753	Bcc_03717___255893	Bcc_06610___276405	Bcc_01284___281083	Bcc_05418___303783	Bcc_05447___318155	Bcc_06916___336063	Bcc_02864___342967	Bcc_06067___364311	Bcc_06138___379257	Bcc_01947___385717	Bcc_01717___400405	Bcc_04451___420761	Bcc_04128___433089	Bcc_07083___453655	Bcc_07204___468615	Bcc_06680___482473	Bcc_06259___496693	Bcc_06289___511979
ribC		Riboflavin synthase	209	209	1	1	31848				713	713	713	Bcc_06316	Bcc_03970___7939	Bcc_06782___28795	Bcc_01800___34023	Bcc_05558___55735	Bcc_03560___66231	Bcc_01785___77025	Bcc_03581___95321	Bcc_01784___106031	Bcc_03732___124157	Bcc_03510___138671	Bcc_04753___156131	Bcc_00573___161801	Bcc_03450___182069	Bcc_00910___191135	Bcc_06737___217521	Bcc_02533___224153	Bcc_04095___241759	Bcc_03720___255899	Bcc_06607___276399	Bcc_01287___281089	Bcc_05421___303789	Bcc_05450___318161	Bcc_06913___336057	Bcc_02867___342973	Bcc_06064___364305	Bcc_06141___379263	Bcc_01944___385711	Bcc_01720___400411	Bcc_04454___420767	Bcc_04125___433083	Bcc_07086___453661	Bcc_07207___468621	Bcc_06677___482467	Bcc_07460___499095	Bcc_06286___511973
group_19483		hypothetical protein	209	209	1	1	31852				401	401	401	Bcc_06320	Bcc_03966___7931	Bcc_06778___28787	Bcc_01796___34015	Bcc_05562___55743	Bcc_03564___66239	Bcc_01781___77017	Bcc_03585___95329	Bcc_01780___106023	Bcc_03728___124149	Bcc_03514___138679	Bcc_04757___156139	Bcc_00577___161809	Bcc_03446___182061	Bcc_00906___191127	Bcc_06733___217513	Bcc_02529___224145	Bcc_04099___241767	Bcc_03724___255907	Bcc_06603___276391	Bcc_01291___281097	Bcc_05425___303797	Bcc_05454___318169	Bcc_06909___336049	Bcc_02871___342981	Bcc_06060___364297	Bcc_06145___379271	Bcc_01940___385703	Bcc_01724___400419	Bcc_04458___420775	Bcc_04121___433075	Bcc_07090___453669	Bcc_07211___468629	Bcc_06673___482459	Bcc_07464___499103	Bcc_06282___511965
group_197		hypothetical protein	209	209	1	1	21819				275	365	301	Bcc_02407	Bcc_03846___7691	Bcc_05291___25813	Bcc_06629___43681	Bcc_03641___51901	Bcc_06432___71975	Bcc_04911___83277	Bcc_02612___93383	Bcc_02698___107859	Bcc_06774___130241	Bcc_07195___146041	Bcc_06643___159911	Bcc_03692___168039	Bcc_05322___185813	Bcc_07087___203489	Bcc_06625___217297	Bcc_06083___231253	Bcc_06357___246283	Bcc_02695___253849	Bcc_05356___273897	Bcc_02702___283919	Bcc_00987___294921	Bcc_01595___310451	Bcc_00037___322305	Bcc_00217___337673	Bcc_06671___365519	Bcc_02821___372623	Bcc_00747___383317	Bcc_02867___402705	Bcc_02152___416163	Bcc_06828___438489	Bcc_06910___453309	Bcc_02957___460121	Bcc_00526___470165	Bcc_04577___493329	Bcc_00199___499799
group_199		hypothetical protein	209	213	1.02	1	29260				839	1748	1729	Bcc_05537	Bcc_06365___12729	Bcc_06582___28395	Bcc_06134___42691	Bcc_05725___56069	Bcc_06889___72889	Bcc_03386___80227	Bcc_00678___89515	Bcc_04579___111621	Bcc_00670___118033	Bcc_06705___145061	Bcc_00209___147043	Bcc_04698___170051	Bcc_00971___177111	Bcc_02699___194713	Bcc_03767___211581	Bcc_01553___222193	Bcc_02915___239399	Bcc_06446___261351	Bcc_06852___276889	Bcc_06278___291071	Bcc_04641___302229	Bcc_04599___316459	Bcc_06806___335843	Bcc_03302___343843	Bcc_04580___361337	Bcc_05802___378585	Bcc_04322___390467	Bcc_00731___398433	Bcc_03599___419057	Bcc_05567___435967	Bcc_03853___447195	Bcc_04090___462387	Bcc_00265___469643	Bcc_07567___499309	Bcc_06746___512893
pglF		UDP-N-acetyl-alpha-D-glucosamine C6 dehydratase	209	209	1	1	16209				281	1883	1843	Bcc_02481	Bcc_05520___11039	Bcc_03340___21911	Bcc_04193___38809	Bcc_03295___51209	Bcc_01926___62963	Bcc_05637___84729	Bcc_05600___99359	Bcc_03663___109789	Bcc_04119___124931	Bcc_03424___138499	Bcc_03666___153957	Bcc_03923___168501	Bcc_03334___181837	Bcc_03577___196469	Bcc_06694___217435	Bcc_04996___229079	Bcc_01888___237345	Bcc_03911___256281	Bcc_02056___267297	Bcc_03841___286197	Bcc_01718___296383	Bcc_01670___310601	Bcc_00174___322579	Bcc_00783___338805	Bcc_00641___353459	Bcc_00545___368071	Bcc_00840___383503	Bcc_00440___397851	Bcc_02077___416013	Bcc_00433___425699	Bcc_00226___439941	Bcc_01462___457131	Bcc_00465___470043	Bcc_03057___490289	Bcc_03676___506753
iscS_1		Cysteine desulfurase IscS	209	209	1	1	5943				1142	1829	1254	Bcc_04193	Bcc_00646___1291	Bcc_00563___16357	Bcc_00705___31833	Bcc_00356___45331	Bcc_05793___70697	Bcc_06454___86363	Bcc_04893___97945	Bcc_03436___109335	Bcc_05443___127579	Bcc_04879___141409	Bcc_04246___155117	Bcc_04351___169357	Bcc_03090___181349	Bcc_03429___196173	Bcc_00287___204621	Bcc_03067___225221	Bcc_04735___243039	Bcc_00926___250311	Bcc_06085___275355	Bcc_00483___279481	Bcc_03413___299773	Bcc_03066___313393	Bcc_07065___336361	Bcc_03592___344423	Bcc_00039___352255	Bcc_06804___380589	Bcc_05062___391947	Bcc_06931___410833	Bcc_00678___413215	Bcc_00307___425447	Bcc_06605___452699	Bcc_06468___467143	Bcc_03728___476569	Bcc_05867___495909	Bcc_01449___502299
dadA_1		hypothetical protein	209	209	1	1	5992				1622	1625	1622	Bcc_04154	Bcc_00607___1213	Bcc_00602___16435	Bcc_00666___31755	Bcc_00317___45253	Bcc_05832___70775	Bcc_06493___86441	Bcc_04932___98023	Bcc_03397___109257	Bcc_05404___127501	Bcc_04840___141331	Bcc_04207___155039	Bcc_04312___169279	Bcc_03051___181271	Bcc_03390___196095	Bcc_00326___204699	Bcc_03028___225143	Bcc_04696___242961	Bcc_00887___250233	Bcc_06046___275277	Bcc_00444___279403	Bcc_03374___299695	Bcc_03027___313315	Bcc_07104___336439	Bcc_03553___344345	Bcc_00078___352333	Bcc_06765___380511	Bcc_05101___392025	Bcc_06892___410755	Bcc_00717___413293	Bcc_00268___425369	Bcc_06566___452621	Bcc_06507___467221	Bcc_03767___476647	Bcc_05828___495831	Bcc_01410___502221
gsiB_1		Glutathione-binding protein GsiB	209	209	1	1	34428				1562	1568	1562	Bcc_00338	Bcc_00131___261	Bcc_03267___21765	Bcc_00490___31403	Bcc_07149___58917	Bcc_03967___67045	Bcc_01099___75653	Bcc_00037___88233	Bcc_01022___104507	Bcc_00850___118393	Bcc_00632___132915	Bcc_00751___148127	Bcc_02500___165655	Bcc_01733___178635	Bcc_07306___203927	Bcc_03097___210241	Bcc_07037___233161	Bcc_06438___246445	Bcc_04034___256527	Bcc_02155___267495	Bcc_03729___285973	Bcc_05844___304635	Bcc_05844___318949	Bcc_01849___325929	Bcc_07314___351867	Bcc_04050___360277	Bcc_07065___381111	Bcc_04899___391621	Bcc_01025___399021	Bcc_04843___421545	Bcc_06935___438703	Bcc_02242___443973	Bcc_01087___456381	Bcc_02983___475079	Bcc_05036___494247	Bcc_01296___501993
ureD		Urease accessory protein UreD	209	209	1	1	16226				737	875	864	Bcc_02497	Bcc_03070___6139	Bcc_01005___17241	Bcc_06036___42495	Bcc_02521___49661	Bcc_04859___68829	Bcc_05298___84051	Bcc_05584___99327	Bcc_03647___109757	Bcc_06065___128823	Bcc_03440___138531	Bcc_03682___153989	Bcc_02613___165881	Bcc_03318___181805	Bcc_03561___196437	Bcc_01386___206819	Bcc_05012___229111	Bcc_01825___237219	Bcc_02950___254359	Bcc_06676___276537	Bcc_03614___285743	Bcc_01734___296415	Bcc_01686___310633	Bcc_00158___322547	Bcc_04549___346337	Bcc_00657___353491	Bcc_04882___376745	Bcc_00280___382383	Bcc_07384___411739	Bcc_02061___415981	Bcc_01466___427765	Bcc_00210___439909	Bcc_01478___457163	Bcc_00071___469255	Bcc_03714___491603	Bcc_03692___506785
loiP_2		Metalloprotease LoiP	209	222	1.07	1	34968				242	1052	999	Bcc_01573	Bcc_05689___11377	Bcc_01489___18209	Bcc_02993___36409	Bcc_04149___52917	Bcc_04648___68407	Bcc_04643___82741	Bcc_01315___90789	Bcc_05886___114235	Bcc_01596___119885	Bcc_06394___144439	Bcc_05826___158277	Bcc_06591___173837	Bcc_05718___186605	Bcc_01959___193233	Bcc_04901___213849	Bcc_04629___228345	Bcc_07347___248263	Bcc_06988___262435	Bcc_07239___277663	Bcc_03990___286495	Bcc_00848___294643	Bcc_00578___308417	Bcc_05033___332297	Bcc_04757___346753	Bcc_05649___363475	Bcc_04639___376259	Bcc_07280___396383	Bcc_04465___405901	Bcc_02979___417817	Bcc_05307___435447	Bcc_04463___448415	Bcc_04664___463535	Bcc_01558___472229	Bcc_03010___490195	Bcc_04306___508013
rmlA1		Glucose-1-phosphate thymidylyltransferase 1	209	209	1	1	21693				851	893	884	Bcc_02468	Bcc_05533___11065	Bcc_03327___21885	Bcc_04180___38783	Bcc_03281___51181	Bcc_01913___62937	Bcc_05650___84755	Bcc_05614___99387	Bcc_03676___109815	Bcc_04106___124905	Bcc_03411___138473	Bcc_03653___153931	Bcc_03936___168527	Bcc_03348___181865	Bcc_03591___196497	Bcc_06680___217407	Bcc_04982___229051	Bcc_01875___237319	Bcc_03898___256255	Bcc_02043___267271	Bcc_03828___286171	Bcc_01705___296357	Bcc_01651___310563	Bcc_00699___323629	Bcc_00789___338817	Bcc_00836___353849	Bcc_00579___368139	Bcc_06965___395753	Bcc_00446___397863	Bcc_02096___416051	Bcc_00569___425971	Bcc_00735___440959	Bcc_00944___456095	Bcc_00569___470251	Bcc_01173___486521	Bcc_00620___500641
group_3001		hypothetical protein	209	209	1	1	4394				602	1754	1663	Bcc_04780	Bcc_00572___1143	Bcc_05763___26757	Bcc_01064___32551	Bcc_05476___55571	Bcc_06616___72343	Bcc_04251___81957	Bcc_01386___90931	Bcc_05432___113327	Bcc_01548___119789	Bcc_00695___133041	Bcc_00486___147597	Bcc_02256___165167	Bcc_01327___177823	Bcc_02343___194001	Bcc_05351___214749	Bcc_00914___220915	Bcc_01198___235965	Bcc_02975___254409	Bcc_01729___266643	Bcc_00812___280139	Bcc_03883___300713	Bcc_06769___320799	Bcc_06070___334371	Bcc_02017___341273	Bcc_00798___353773	Bcc_06714___380409	Bcc_02280___386383	Bcc_03483___403937	Bcc_05771___423401	Bcc_01316___427465	Bcc_04967___449423	Bcc_06293___466793	Bcc_05002___479117	Bcc_01401___486977	Bcc_00579___500559
group_3012	cycA_2	Cytochrome c-552	209	213	1.02	1	4825				341	536	528	Bcc_04930	Bcc_07531___15061	Bcc_05913___27057	Bcc_01214___32851	Bcc_03009___50637	Bcc_03340___65791	Bcc_00316___74087	Bcc_00774___89707	Bcc_04089___110641 Bcc_05582___113627	Bcc_04284___125261	Bcc_00845___133341	Bcc_00636___147897	Bcc_01008___162671	Bcc_03632___182433	Bcc_00679___190673	Bcc_05201___214449	Bcc_00764___220615	Bcc_01348___236265	Bcc_00512___249483 Bcc_01083___250625	Bcc_01250___265685	Bcc_00662___279839	Bcc_04033___301013	Bcc_06919___321099	Bcc_04449___331129	Bcc_00304___337847	Bcc_00177___352531	Bcc_00050___367081	Bcc_00196___382215	Bcc_00050___397071	Bcc_05921___423701	Bcc_00077___424987	Bcc_00281___440051	Bcc_03991___462189	Bcc_03642___476397	Bcc_06190___496555	Bcc_03823___507047
adk		Adenylate kinase	209	209	1	1	9510				662	662	662	Bcc_00999	Bcc_00752___1503	Bcc_03079___21389	Bcc_00920___32263	Bcc_01936___48491	Bcc_02598___64307	Bcc_05330___84115	Bcc_05161___98481	Bcc_02079___106621	Bcc_06880___130453	Bcc_05394___142439	Bcc_06761___160147	Bcc_06757___174169	Bcc_04207___183583	Bcc_06978___203271	Bcc_01148___206343	Bcc_01352___221791	Bcc_03547___240663	Bcc_06606___261671	Bcc_07109___277403	Bcc_00390___279295	Bcc_00272___293491	Bcc_03265___313791	Bcc_04506___331243	Bcc_00701___338641	Bcc_04129___360435	Bcc_01280___369541	Bcc_01294___384411	Bcc_00772___398515	Bcc_00235___412329	Bcc_06091___437015	Bcc_01285___442059	Bcc_01540___457287	Bcc_04786___478685	Bcc_03333___490841	Bcc_00811___501023
cyoD		Cytochrome bo(3) ubiquinol oxidase subunit 4	209	209	1	1	6012				332	332	332	Bcc_04136	Bcc_00300___599	Bcc_05623___26477	Bcc_00248___30919	Bcc_01779___48177	Bcc_05850___70811	Bcc_06511___86477	Bcc_04950___98059	Bcc_03379___109221	Bcc_05386___127465	Bcc_02409___136469	Bcc_00016___146657	Bcc_01609___163873	Bcc_03033___181235	Bcc_02894___195103	Bcc_00344___204735	Bcc_02325___223737	Bcc_05830___245229	Bcc_00869___250197	Bcc_02845___268875	Bcc_02224___282963	Bcc_03356___299659	Bcc_03009___313279	Bcc_02516___327263	Bcc_02333___341905	Bcc_00096___352369	Bcc_06747___380475	Bcc_03809___389441	Bcc_06874___410719	Bcc_00735___413329	Bcc_00250___425333	Bcc_06548___452585	Bcc_06525___467257	Bcc_02866___474845	Bcc_07256___498687	Bcc_01392___502185
rsfS		Ribosomal silencing factor RsfS	209	209	1	1	14844				443	443	443	Bcc_04389	Bcc_05954___11907	Bcc_02976___21183	Bcc_06891___44205	Bcc_02165___48949	Bcc_00965___61041	Bcc_03774___81003	Bcc_02405___92969	Bcc_03546___109555	Bcc_03922___124537	Bcc_00460___132571	Bcc_01808___150241	Bcc_07192___175039	Bcc_05637___186443	Bcc_05069___199453	Bcc_02111___208269	Bcc_03157___225401	Bcc_05257___244083	Bcc_05698___259855	Bcc_01334___265853	Bcc_05872___290259	Bcc_03607___300161	Bcc_03507___314275	Bcc_02475___327181	Bcc_01558___340355	Bcc_02032___356241	Bcc_06556___380093	Bcc_06814___395451	Bcc_03803___404577	Bcc_00477___412813	Bcc_01900___428633	Bcc_01454___442397	Bcc_03337___460881	Bcc_02887___474887	Bcc_06461___497097	Bcc_01842___503085
htpG		Chaperone protein HtpG	209	209	1	1	14641				1898	1898	1898	Bcc_04438	Bcc_03786___7571	Bcc_06849___28929	Bcc_06251___42925	Bcc_06708___58035	Bcc_06145___71401	Bcc_03725___80905	Bcc_00343___88845	Bcc_06310___115083	Bcc_00461___117615	Bcc_01731___135113	Bcc_01759___150143	Bcc_00739___162133	Bcc_05936___187041	Bcc_00283___189881	Bcc_02062___208171	Bcc_05822___230731	Bcc_00666___234901	Bcc_00816___250091	Bcc_00518___264221	Bcc_06496___291507	Bcc_03656___300259	Bcc_03458___314177	Bcc_02054___326339	Bcc_02057___341353	Bcc_03024___358225	Bcc_07328___381637	Bcc_03550___388923	Bcc_03852___404675	Bcc_00428___412715	Bcc_06536___437905	Bcc_01503___442495	Bcc_05971___466149	Bcc_02580___474273	Bcc_07215___498605	Bcc_01891___503183
aceA		Isocitrate lyase	209	209	1	1	6098				1307	1307	1307	Bcc_04105	Bcc_07407___14813	Bcc_06074___27379	Bcc_06902___44227	Bcc_06643___57905	Bcc_00252___59615	Bcc_05792___85039	Bcc_05914___99987	Bcc_06762___115987	Bcc_07156___131005	Bcc_07437___146525	Bcc_06959___160543	Bcc_01638___163931	Bcc_04240___183649	Bcc_07213___203741	Bcc_03222___210491	Bcc_05985___231057	Bcc_05217___244003	Bcc_06672___261803	Bcc_07304___277793	Bcc_01400___281315	Bcc_03325___299597	Bcc_02978___313217	Bcc_03699___329629	Bcc_03032___343303	Bcc_03330___358837	Bcc_07202___381385	Bcc_03465___388753	Bcc_07218___411407	Bcc_00766___413391	Bcc_00817___426467	Bcc_06304___452097	Bcc_06558___467323	Bcc_01220___471553	Bcc_04396___492967	Bcc_05601___510603
group_31500		hypothetical protein	209	210	1.01	1	17924				317	317	317	Bcc_02703	Bcc_06873___13745	Bcc_01640___18511	Bcc_01463___33349	Bcc_06253___57125	Bcc_06025___71161	Bcc_05980___85415	Bcc_06332___100823	Bcc_01321___105105	Bcc_02481___121655	Bcc_02211___136073	Bcc_05155___156935	Bcc_07082___174819	Bcc_02050___179269	Bcc_05834___200983	Bcc_00644___205335	Bcc_05626___230339	Bcc_02232___238033	Bcc_01377___251213	Bcc_03275___269735 Bcc_05838___274861	Bcc_02932___284379	Bcc_01940___296827	Bcc_01861___310983	Bcc_06455___335141	Bcc_01086___339411	Bcc_07323___366823	Bcc_01182___369345	Bcc_01653___385129	Bcc_00579___398129	Bcc_01886___415631	Bcc_02200___429233	Bcc_05588___450665	Bcc_00161___454529	Bcc_05115___479343	Bcc_06108___496391	Bcc_07004___513409
fliM		Flagellar motor switch protein FliM	209	209	1	1	6811				998	998	998	Bcc_01696	Bcc_06212___12423	Bcc_00017___15265	Bcc_00806___32035	Bcc_01163___46945	Bcc_06985___73081	Bcc_05505___84465	Bcc_02966___94091	Bcc_05648___113759	Bcc_05766___128225	Bcc_01348___134347	Bcc_01346___149317	Bcc_04110___168875	Bcc_00330___175829	Bcc_01298___191911	Bcc_04960___213967	Bcc_06709___232505	Bcc_01002___235573	Bcc_06345___261149	Bcc_01854___266893	Bcc_07117___292749	Bcc_01517___295981	Bcc_00877___309015	Bcc_06223___334677	Bcc_01627___340493	Bcc_03268___358713	Bcc_05967___378915	Bcc_04118___390059	Bcc_05099___407169	Bcc_02670___417199	Bcc_03345___431523	Bcc_00031___439551	Bcc_03723___461653	Bcc_01981___473075	Bcc_02539___489253	Bcc_05248___509897
rstA_1		Transcriptional regulatory protein RstA	209	209	1	1	4431				710	710	710	Bcc_04800	Bcc_00592___1183	Bcc_05783___26797	Bcc_01084___32591	Bcc_05496___55611	Bcc_06636___72383	Bcc_04271___81997	Bcc_01406___90971	Bcc_05452___113367	Bcc_01528___119749	Bcc_00715___133081	Bcc_00506___147637	Bcc_02276___165207	Bcc_01307___177783	Bcc_02323___193961	Bcc_05331___214709	Bcc_00894___220875	Bcc_01218___236005	Bcc_02995___254449	Bcc_01749___266683	Bcc_00792___280099	Bcc_03903___300753	Bcc_06789___320839	Bcc_06050___334331	Bcc_01997___341233	Bcc_00778___353733	Bcc_06694___380369	Bcc_03512___388847	Bcc_03307___403585	Bcc_05791___423441	Bcc_01296___427425	Bcc_04987___449463	Bcc_06313___466833	Bcc_05022___479157	Bcc_01421___487017	Bcc_00559___500519
pheT		Phenylalanine--tRNA ligase beta subunit	209	209	1	1	37752				2429	2429	2429	Bcc_03331	Bcc_01821___3641	Bcc_01442___18115	Bcc_00660___31743	Bcc_01874___48367	Bcc_02147___63405	Bcc_00230___73915	Bcc_02170___92499	Bcc_02520___107503	Bcc_00423___117539	Bcc_05435___142521	Bcc_04828___156281	Bcc_06934___174523	Bcc_02857___180883	Bcc_00041___189397	Bcc_00418___204883	Bcc_05239___229565	Bcc_00089___233747	Bcc_06195___260849	Bcc_00339___263863	Bcc_01958___282431	Bcc_02554___298055	Bcc_02298___311857	Bcc_02935___328101	Bcc_05198___347635	Bcc_00423___353023	Bcc_06643___380267	Bcc_00324___382471	Bcc_00183___397337	Bcc_01449___414757	Bcc_05647___436127	Bcc_01899___443287	Bcc_05056___464319	Bcc_01306___471725	Bcc_02677___489529	Bcc_05748___510897
lpxA		Acyl-[acyl-carrier-protein]--UDP-N-acetylglucosamine O-acyltransferase	209	209	1	1	6160				788	788	788	Bcc_04065	Bcc_06512___13023	Bcc_06034___27299	Bcc_06308___43039	Bcc_05952___56523	Bcc_06241___71593	Bcc_05752___84959	Bcc_05874___99907	Bcc_01837___106137	Bcc_05120___126933	Bcc_01645___134941	Bcc_04659___155943	Bcc_01436___163527	Bcc_04280___183729	Bcc_01627___192569	Bcc_06457___216961	Bcc_05945___230977	Bcc_05177___243923	Bcc_06632___261723	Bcc_06901___276987	Bcc_01360___281235	Bcc_03285___299517	Bcc_02936___313133	Bcc_05304___332839	Bcc_05037___347313	Bcc_04535___361247	Bcc_04833___376647	Bcc_03917___389657	Bcc_05000___406971	Bcc_00808___413475	Bcc_05113___435059	Bcc_04825___449139	Bcc_04605___463417	Bcc_04435___477983	Bcc_03365___490905	Bcc_03241___505883
menI		1,4-dihydroxy-2-naphthoyl-CoA hydrolase	209	209	1	1	3023				479	479	479	Bcc_03885	Bcc_02881___5761	Bcc_01860___18951	Bcc_06943___44309	Bcc_05458___55535	Bcc_05454___70019	Bcc_03235___79925	Bcc_05704___99567	Bcc_02944___108351	Bcc_01256___119205	Bcc_05871___143393	Bcc_02653___151931	Bcc_06321___173297	Bcc_00245___175659	Bcc_07010___203335	Bcc_06156___216359	Bcc_02587___224261	Bcc_06650___246869	Bcc_02871___254201	Bcc_07181___277547	Bcc_02360___283235	Bcc_03107___299161	Bcc_02823___312907	Bcc_00861___323953	Bcc_03455___344149	Bcc_05555___363287	Bcc_00786___368553	Bcc_03148___388119	Bcc_03083___403137	Bcc_00921___413701	Bcc_03048___430929	Bcc_05973___451435	Bcc_03113___460433	Bcc_06087___481287	Bcc_07141___498457	Bcc_06059___511519
kdsA		2-dehydro-3-deoxyphosphooctonate aldolase	209	209	1	1	5968				854	854	854	Bcc_04175	Bcc_00628___1255	Bcc_00581___16393	Bcc_00687___31797	Bcc_00338___45295	Bcc_05811___70733	Bcc_06472___86399	Bcc_04911___97981	Bcc_03418___109299	Bcc_05425___127543	Bcc_04861___141373	Bcc_04228___155081	Bcc_04333___169321	Bcc_03072___181313	Bcc_03411___196137	Bcc_00305___204657	Bcc_03049___225185	Bcc_04717___243003	Bcc_00908___250275	Bcc_06067___275319	Bcc_00465___279445	Bcc_03395___299737	Bcc_03048___313357	Bcc_07083___336397	Bcc_03574___344387	Bcc_00057___352291	Bcc_06786___380553	Bcc_05080___391983	Bcc_06913___410797	Bcc_00696___413251	Bcc_00289___425411	Bcc_06587___452663	Bcc_06486___467179	Bcc_03746___476605	Bcc_05849___495873	Bcc_01431___502263
purD_1		Phosphoribosylamine--glycine ligase	209	209	1	1	14841				1280	1280	1280	Bcc_04386	Bcc_02941___5881	Bcc_02979___21189	Bcc_03463___37349	Bcc_02168___48955	Bcc_03031___65173	Bcc_03777___81009	Bcc_02402___92963	Bcc_03549___109561	Bcc_03925___124543	Bcc_00463___132577	Bcc_01811___150247	Bcc_07189___175033	Bcc_05634___186437	Bcc_00146___189607	Bcc_02114___208275	Bcc_03160___225407	Bcc_03100___239769	Bcc_05701___259861	Bcc_01337___265859	Bcc_05875___290265	Bcc_03604___300155	Bcc_03510___314281	Bcc_02472___327175	Bcc_01555___340349	Bcc_02035___356247	Bcc_03370___373721	Bcc_06811___395445	Bcc_03800___404571	Bcc_00480___412819	Bcc_01903___428639	Bcc_01451___442391	Bcc_03340___460887	Bcc_02890___474893	Bcc_06464___497103	Bcc_01839___503079
trpB		Tryptophan synthase beta chain	209	209	1	1	32270				1193	1193	1193	Bcc_00114	Bcc_06175___12349	Bcc_02636___20503	Bcc_02842___36107	Bcc_05323___55265	Bcc_04705___68521	Bcc_04525___82505	Bcc_00227___88613	Bcc_03857___110177	Bcc_05061___126815	Bcc_03186___138023	Bcc_06905___160435	Bcc_00184___161023	Bcc_06817___188803	Bcc_02044___193403	Bcc_07019___218085	Bcc_07166___233419	Bcc_00225___234019	Bcc_07172___262803	Bcc_07535___278255	Bcc_01679___281873	Bcc_05617___304181	Bcc_05611___318483	Bcc_03801___329833	Bcc_05724___348687	Bcc_04421___361019	Bcc_05538___378057	Bcc_06144___394111	Bcc_04852___406675	Bcc_04615___421089	Bcc_05852___436537	Bcc_04363___448215	Bcc_05734___465675	Bcc_05739___480591	Bcc_01526___487227	Bcc_04842___509085
parB		putative chromosome-partitioning protein ParB	209	209	1	1	6882				893	893	893	Bcc_01750	Bcc_06266___12531	Bcc_00071___15373	Bcc_00860___32143	Bcc_01217___47053	Bcc_00134___59379	Bcc_05560___84575	Bcc_03021___94201	Bcc_05702___113867	Bcc_05822___128337	Bcc_01404___134459	Bcc_01402___149429	Bcc_04056___168767	Bcc_06726___188621	Bcc_00076___189467	Bcc_05014___214075	Bcc_06655___232397	Bcc_01058___235685	Bcc_06399___261257	Bcc_01909___267003	Bcc_07173___292861	Bcc_01571___296089	Bcc_00932___309125	Bcc_06278___334787	Bcc_01682___340603	Bcc_02795___357767	Bcc_06022___379025	Bcc_04173___390169	Bcc_05154___407279	Bcc_02615___417089	Bcc_03762___432357	Bcc_00086___439661	Bcc_03778___461763	Bcc_02036___473185	Bcc_02484___489143	Bcc_05303___510007
hldD		ADP-L-glycero-D-manno-heptose-6-epimerase	209	209	1	1	18117				992	992	992	Bcc_02681	Bcc_06851___13701	Bcc_01662___18555	Bcc_01441___33305	Bcc_06275___57169	Bcc_06047___71205	Bcc_05958___85371	Bcc_06354___100867	Bcc_01299___105061	Bcc_02459___121611	Bcc_02189___136029	Bcc_05177___156979	Bcc_07104___174863	Bcc_02028___179225	Bcc_05856___201027	Bcc_00622___205291	Bcc_05604___230295	Bcc_02210___237989	Bcc_01355___251169	Bcc_03297___269779	Bcc_02954___284423	Bcc_01918___296783	Bcc_01839___310939	Bcc_06477___335185	Bcc_01064___339367	Bcc_07345___366867	Bcc_01160___369301	Bcc_01631___385085	Bcc_00557___398085	Bcc_01908___415675	Bcc_02178___429189	Bcc_05610___450709	Bcc_00183___454573	Bcc_05093___479299	Bcc_06086___496347	Bcc_06982___513365
gcl		Glyoxylate carboligase	209	209	1	1	2996				1775	1775	1775	Bcc_03864	Bcc_02902___5803	Bcc_01881___18993	Bcc_06297___43017	Bcc_02427___49473	Bcc_05475___70061	Bcc_03256___79967	Bcc_05725___99609	Bcc_02965___108393	Bcc_01277___119247	Bcc_05850___143351	Bcc_02674___151973	Bcc_03634___167923	Bcc_00224___175617	Bcc_03306___195927	Bcc_03001___210049	Bcc_02608___224303	Bcc_04415___242399	Bcc_02892___254243	Bcc_06232___275649	Bcc_02381___283277	Bcc_03086___299119	Bcc_02802___312865	Bcc_00840___323911	Bcc_03476___344191	Bcc_05247___362671	Bcc_07234___381449	Bcc_00311___382445	Bcc_04269___405509	Bcc_00942___413743	Bcc_03069___430971	Bcc_05952___451393	Bcc_03092___460391	Bcc_02684___474481	Bcc_02285___488745	Bcc_06771___512943
nqo2		NADH-quinone oxidoreductase subunit 2	209	209	1	1	14788				485	485	485	Bcc_04335	Bcc_02992___5983	Bcc_03030___21291	Bcc_03514___37451	Bcc_02219___49057	Bcc_03082___65275	Bcc_02922___79299	Bcc_02351___92861	Bcc_03600___109663	Bcc_05891___128475	Bcc_00514___132679	Bcc_01862___150349	Bcc_05498___171651	Bcc_00625___176419	Bcc_00197___189709	Bcc_02165___208377	Bcc_03211___225509	Bcc_03151___239871	Bcc_05752___259963	Bcc_01388___265961	Bcc_05926___290367	Bcc_03553___300053	Bcc_03562___314385	Bcc_00524___323279	Bcc_03073___343385	Bcc_00685___353547	Bcc_04904___376789	Bcc_00691___383205	Bcc_00329___397629	Bcc_00532___412923	Bcc_07299___439431	Bcc_00666___440821	Bcc_00902___456011	Bcc_00403___469919	Bcc_05245___494665	Bcc_00434___500269
group_32059	tctD_2	Transcriptional regulatory protein tctD	209	209	1	1	6855				692	692	692	Bcc_01729	Bcc_06245___12489	Bcc_00050___15331	Bcc_00839___32101	Bcc_01196___47011	Bcc_06930___72971	Bcc_05539___84533	Bcc_03000___94159	Bcc_05681___113825	Bcc_05801___128295	Bcc_01383___134417	Bcc_01381___149387	Bcc_04077___168809	Bcc_00297___175763	Bcc_01263___191841	Bcc_04993___214033	Bcc_06676___232439	Bcc_01037___235643	Bcc_06378___261215	Bcc_01887___266959	Bcc_07152___292819	Bcc_01550___296047	Bcc_00911___309083	Bcc_06257___334745	Bcc_01661___340561	Bcc_03302___358781	Bcc_06001___378983	Bcc_04152___390127	Bcc_05133___407237	Bcc_02636___417131	Bcc_03311___431455	Bcc_00065___439619	Bcc_03757___461721	Bcc_02015___473143	Bcc_02505___489185	Bcc_05282___509965
group_32067		putative 5-dehydro-4-deoxyglucarate dehydratase	209	209	1	1	30214				914	914	914	Bcc_05165	Bcc_06723___13445	Bcc_06520___28271	Bcc_06431___43285	Bcc_07226___59071	Bcc_02069___63249	Bcc_01486___76427	Bcc_04179___96517	Bcc_02573___107609	Bcc_03828___124349	Bcc_05934___143519	Bcc_03407___153439	Bcc_02004___164663	Bcc_04771___184711	Bcc_05144___199603	Bcc_01576___207199	Bcc_01070___221227	Bcc_05891___245351	Bcc_05232___258923	Bcc_05695___274575	Bcc_04068___286651	Bcc_04268___301483	Bcc_07148___321557	Bcc_02239___326709	Bcc_00866___338971	Bcc_07073___366323	Bcc_04131___375243	Bcc_00466___382755	Bcc_01877___400725	Bcc_06151___424161	Bcc_05065___434963	Bcc_03396___446281	Bcc_04163___462533	Bcc_03332___475777	Bcc_06841___497857	Bcc_03278___505957
ispU		Ditrans,polycis-undecaprenyl-diphosphate synthase ((2E,6E)-farnesyl-diphosphate specific)	209	209	1	1	6151				782	782	782	Bcc_04073	Bcc_06520___13039	Bcc_06042___27315	Bcc_06316___43055	Bcc_05960___56539	Bcc_06249___71609	Bcc_05760___84975	Bcc_05882___99923	Bcc_01845___106153	Bcc_05128___126949	Bcc_01653___134957	Bcc_04667___155959	Bcc_01444___163543	Bcc_04272___183713	Bcc_01635___192585	Bcc_06465___216977	Bcc_05953___230993	Bcc_05185___243939	Bcc_06640___261739	Bcc_06909___277003	Bcc_01368___281251	Bcc_03293___299533	Bcc_02944___313149	Bcc_05312___332855	Bcc_05029___347297	Bcc_04527___361231	Bcc_04841___376663	Bcc_03909___389641	Bcc_05008___406987	Bcc_00800___413459	Bcc_05121___435075	Bcc_04833___449155	Bcc_04613___463433	Bcc_04443___477999	Bcc_03357___490889	Bcc_03249___505899
rpmH		50S ribosomal protein L34	209	210	1.01	1	35952				134	134	134	Bcc_01644	Bcc_04083___8165	Bcc_04648___24527	Bcc_03721___37865	Bcc_04389___53397	Bcc_02343___63797	Bcc_04094___81643	Bcc_04640___97439	Bcc_03007___108477	Bcc_03900___124493	Bcc_04934___141519	Bcc_02716___152057	Bcc_03165___166985	Bcc_03217___181603	Bcc_03013___195341	Bcc_04708___213463	Bcc_02866___224819	Bcc_02823___239215	Bcc_03397___255253	Bcc_05669___274523	Bcc_04426___287367	Bcc_00919___294785	Bcc_00652___308565	Bcc_01083___324397	Bcc_04528___346295	Bcc_04038___360253	Bcc_02431___371843	Bcc_07564___396951	Bcc_01621___400213	Bcc_02905___417669	Bcc_02408___429649	Bcc_02869___445227	Bcc_02723___459653	Bcc_07279___483671	Bcc_00032___484239	Bcc_02923___505247
eno		Enolase	209	209	1	1	5969				1283	1283	1283	Bcc_04174	Bcc_00627___1253	Bcc_00582___16395	Bcc_00686___31795	Bcc_00337___45293	Bcc_05812___70735	Bcc_06473___86401	Bcc_04912___97983	Bcc_03417___109297	Bcc_05424___127541	Bcc_04860___141371	Bcc_04227___155079	Bcc_04332___169319	Bcc_03071___181311	Bcc_03410___196135	Bcc_00306___204659	Bcc_03048___225183	Bcc_04716___243001	Bcc_00907___250273	Bcc_06066___275317	Bcc_00464___279443	Bcc_03394___299735	Bcc_03047___313355	Bcc_07084___336399	Bcc_03573___344385	Bcc_00058___352293	Bcc_06785___380551	Bcc_05081___391985	Bcc_06912___410795	Bcc_00697___413253	Bcc_00288___425409	Bcc_06586___452661	Bcc_06487___467181	Bcc_03747___476607	Bcc_05848___495871	Bcc_01430___502261
bcd		Acyl-CoA dehydrogenase, short-chain specific	209	209	1	1	32415				1181	1181	1181	Bcc_05073	Bcc_04036___8071	Bcc_07078___29387	Bcc_02332___35087	Bcc_02896___50411	Bcc_02209___63529	Bcc_01596___76647	Bcc_03406___94971	Bcc_04884___112231	Bcc_03798___124289	Bcc_03278___138207	Bcc_00965___148555	Bcc_01883___164421	Bcc_03515___182199	Bcc_03756___196827	Bcc_03690___211427	Bcc_01267___221621	Bcc_06619___246807	Bcc_03350___255159	Bcc_03648___270481	Bcc_03428___285371	Bcc_04176___301299	Bcc_07063___321387	Bcc_04471___331173	Bcc_03103___343445	Bcc_03960___360097	Bcc_00561___368103	Bcc_06497___394817	Bcc_00101___397173	Bcc_06066___423991	Bcc_00449___425731	Bcc_03659___446807	Bcc_06046___466299	Bcc_06205___481523	Bcc_00375___484925	Bcc_02481___504363
rplS		50S ribosomal protein L19	209	209	1	1	17927				392	392	392	Bcc_02700	Bcc_06870___13739	Bcc_01643___18517	Bcc_01460___33343	Bcc_06256___57131	Bcc_06028___71167	Bcc_05977___85409	Bcc_06335___100829	Bcc_01318___105099	Bcc_02478___121649	Bcc_02208___136067	Bcc_05158___156941	Bcc_07085___174825	Bcc_02047___179263	Bcc_05837___200989	Bcc_00641___205329	Bcc_05623___230333	Bcc_02229___238027	Bcc_01374___251207	Bcc_03278___269741	Bcc_02935___284385	Bcc_01937___296821	Bcc_01858___310977	Bcc_06458___335147	Bcc_01083___339405	Bcc_07326___366829	Bcc_01179___369339	Bcc_01650___385123	Bcc_00576___398123	Bcc_01889___415637	Bcc_02197___429227	Bcc_05591___450671	Bcc_00164___454535	Bcc_05112___479337	Bcc_06105___496385	Bcc_07001___513403
aroQ		3-dehydroquinate dehydratase	209	209	1	1	30202				455	455	455	Bcc_05155	Bcc_06713___13425	Bcc_06510___28251	Bcc_06441___43305	Bcc_07236___59091	Bcc_02059___63229	Bcc_01476___76407	Bcc_04169___96497	Bcc_02583___107629	Bcc_03818___124329	Bcc_05924___143499	Bcc_03397___153419	Bcc_01994___164643	Bcc_04761___184691	Bcc_05134___199583	Bcc_01586___207219	Bcc_01060___221207	Bcc_05881___245331	Bcc_05222___258903	Bcc_05685___274555	Bcc_04058___286631	Bcc_04258___301463	Bcc_07138___321537	Bcc_02229___326689	Bcc_00856___338951	Bcc_07083___366343	Bcc_04141___375263	Bcc_00476___382775	Bcc_01867___400705	Bcc_06141___424141	Bcc_05055___434943	Bcc_03406___446301	Bcc_04153___462513	Bcc_03322___475757	Bcc_06851___497877	Bcc_03268___505937
pyrG		CTP synthase	209	209	1	1	5967				1658	1658	1658	Bcc_04176	Bcc_00629___1257	Bcc_00580___16391	Bcc_00688___31799	Bcc_00339___45297	Bcc_05810___70731	Bcc_06471___86397	Bcc_04910___97979	Bcc_03419___109301	Bcc_05426___127545	Bcc_04862___141375	Bcc_04229___155083	Bcc_04334___169323	Bcc_03073___181315	Bcc_03412___196139	Bcc_00304___204655	Bcc_03050___225187	Bcc_04718___243005	Bcc_00909___250277	Bcc_06068___275321	Bcc_00466___279447	Bcc_03396___299739	Bcc_03049___313359	Bcc_07082___336395	Bcc_03575___344389	Bcc_00056___352289	Bcc_06787___380555	Bcc_05079___391981	Bcc_06914___410799	Bcc_00695___413249	Bcc_00290___425413	Bcc_06588___452665	Bcc_06485___467177	Bcc_03745___476603	Bcc_05850___495875	Bcc_01432___502265
group_32300		hypothetical protein	209	211	1.01	1	29240				233	233	233	Bcc_05543	Bcc_06359___12717	Bcc_06588___28407	Bcc_06128___42679	Bcc_05719___56057	Bcc_06883___72877	Bcc_03380___80215	Bcc_00672___89503	Bcc_04573___111609	Bcc_00676___118045	Bcc_06711___145073	Bcc_00215___147055	Bcc_04704___170063	Bcc_00965___177099	Bcc_02705___194725	Bcc_03773___211593	Bcc_01559___222205	Bcc_02909___239387	Bcc_06452___261363	Bcc_06846___276877	Bcc_06284___291083	Bcc_04647___302241	Bcc_04605___316471	Bcc_06812___335855	Bcc_03296___343831	Bcc_04574___361325	Bcc_05808___378597	Bcc_04316___390455	Bcc_00737___398445	Bcc_03605___419069	Bcc_05561___435955	Bcc_03847___447183	Bcc_04084___462375	Bcc_00271___469655	Bcc_07561___499297	Bcc_06740___512881
group_32345		putative HTH-type transcriptional regulator	209	211	1.01	1	29258				893	893	893	Bcc_05539	Bcc_06363___12725	Bcc_06584___28399	Bcc_06132___42687	Bcc_05723___56065	Bcc_06887___72885	Bcc_03384___80223	Bcc_00676___89511	Bcc_04577___111617	Bcc_00672___118037	Bcc_06707___145065	Bcc_00211___147047	Bcc_04700___170055	Bcc_00969___177107	Bcc_02701___194717	Bcc_03769___211585	Bcc_01555___222197	Bcc_02913___239395	Bcc_06448___261355	Bcc_06850___276885	Bcc_06280___291075	Bcc_04643___302233	Bcc_04601___316463	Bcc_06808___335847	Bcc_03300___343839	Bcc_04578___361333	Bcc_05804___378589	Bcc_04320___390463	Bcc_00733___398437	Bcc_03601___419061	Bcc_05565___435963	Bcc_03851___447191	Bcc_04088___462383	Bcc_00267___469647	Bcc_07565___499305	Bcc_06744___512889
dauC		Aklanonic acid methyltransferase DauC	209	209	1	1	34444				254	860	844	Bcc_00329	Bcc_00122___243	Bcc_03276___21783	Bcc_00499___31421	Bcc_07158___58935	Bcc_03976___67063	Bcc_01108___75671	Bcc_00028___88215	Bcc_01031___104525	Bcc_00841___118375	Bcc_00641___132933	Bcc_00742___148109	Bcc_02491___165637	Bcc_01742___178653	Bcc_07315___203945	Bcc_03088___210223	Bcc_07046___233179	Bcc_06429___246427	Bcc_04025___256509	Bcc_02146___267477	Bcc_03720___285955	Bcc_05835___304617	Bcc_05835___318931	Bcc_01858___325947	Bcc_07323___351885	Bcc_04059___360295	Bcc_07074___381129	Bcc_04908___391639	Bcc_01034___399039	Bcc_04834___421527	Bcc_06944___438721	Bcc_02251___443991	Bcc_01096___456399	Bcc_02992___475097	Bcc_05027___494229	Bcc_01305___502011
metI		D-methionine transport system permease protein MetI	209	209	1	1	18110				653	653	653	Bcc_02688	Bcc_06858___13715	Bcc_01655___18541	Bcc_01448___33319	Bcc_06268___57155	Bcc_06040___71191	Bcc_05965___85385	Bcc_06347___100853	Bcc_01306___105075	Bcc_02466___121625	Bcc_02196___136043	Bcc_05170___156965	Bcc_07097___174849	Bcc_02035___179239	Bcc_05849___201013	Bcc_00629___205305	Bcc_05611___230309	Bcc_02217___238003	Bcc_01362___251183	Bcc_03290___269765	Bcc_02947___284409	Bcc_01925___296797	Bcc_01846___310953	Bcc_06470___335171	Bcc_01071___339381	Bcc_07338___366853	Bcc_01167___369315	Bcc_01638___385099	Bcc_00564___398099	Bcc_01901___415661	Bcc_02185___429203	Bcc_05603___450695	Bcc_00176___454559	Bcc_05100___479313	Bcc_06093___496361	Bcc_06989___513379
fabZ		3-hydroxyacyl-[acyl-carrier-protein] dehydratase FabZ	209	209	1	1	6159				467	467	467	Bcc_04066	Bcc_06513___13025	Bcc_06035___27301	Bcc_06309___43041	Bcc_05953___56525	Bcc_06242___71595	Bcc_05753___84961	Bcc_05875___99909	Bcc_01838___106139	Bcc_05121___126935	Bcc_01646___134943	Bcc_04660___155945	Bcc_01437___163529	Bcc_04279___183727	Bcc_01628___192571	Bcc_06458___216963	Bcc_05946___230979	Bcc_05178___243925	Bcc_06633___261725	Bcc_06902___276989	Bcc_01361___281237	Bcc_03286___299519	Bcc_02937___313135	Bcc_05305___332841	Bcc_05036___347311	Bcc_04534___361245	Bcc_04834___376649	Bcc_03916___389655	Bcc_05001___406973	Bcc_00807___413473	Bcc_05114___435061	Bcc_04826___449141	Bcc_04606___463419	Bcc_04436___477985	Bcc_03364___490903	Bcc_03242___505885
group_32402		hypothetical protein	209	209	1	1	7852				485	485	485	Bcc_02063	Bcc_00331___661	Bcc_00281___15793	Bcc_06733___43889	Bcc_06406___57431	Bcc_00512___60135	Bcc_02630___78715	Bcc_01839___91837	Bcc_02348___107159	Bcc_00012___116717	Bcc_06959___145569	Bcc_01567___149759	Bcc_02176___165007	Bcc_06514___188197	Bcc_01804___192923	Bcc_01637___207321	Bcc_01192___221471	Bcc_01577___236723	Bcc_06573___261605	Bcc_00407___263999	Bcc_01766___282047	Bcc_01332___295611	Bcc_01245___309751	Bcc_00804___323839	Bcc_00016___337271	Bcc_04944___362065	Bcc_00423___367827	Bcc_00016___381855	Bcc_05673___408317	Bcc_00142___412143	Bcc_01672___428177	Bcc_04004___447497	Bcc_00016___454239	Bcc_01492___472097	Bcc_02592___489359	Bcc_00016___499433
atpH_1		ATP synthase subunit c	209	209	1	1	6887				269	269	269	Bcc_01754	Bcc_06270___12539	Bcc_00075___15381	Bcc_00864___32151	Bcc_01221___47061	Bcc_00138___59387	Bcc_05564___84583	Bcc_03025___94209	Bcc_05706___113875	Bcc_05826___128345	Bcc_01408___134467	Bcc_01406___149437	Bcc_04052___168759	Bcc_06722___188613	Bcc_00080___189475	Bcc_05018___214083	Bcc_06651___232389	Bcc_01062___235693	Bcc_06403___261265	Bcc_01913___267011	Bcc_07177___292869	Bcc_01575___296097	Bcc_00936___309133	Bcc_06282___334795	Bcc_01686___340611	Bcc_02799___357775	Bcc_06026___379033	Bcc_04177___390177	Bcc_05158___407287	Bcc_02611___417081	Bcc_03766___432365	Bcc_00090___439669	Bcc_03782___461771	Bcc_02040___473193	Bcc_02480___489135	Bcc_05307___510015
group_32475		Nitronate monooxygenase	209	210	1.01	1	13399				959	959	959	Bcc_01440	Bcc_05414___10827	Bcc_02884___20999	Bcc_03838___38099	Bcc_02093___48805	Bcc_01997___63105	Bcc_05013___83481	Bcc_05292___98743	Bcc_00498___103459	Bcc_01739___120171	Bcc_04580___140811	Bcc_02616___151857	Bcc_02728___166111	Bcc_02283___179735	Bcc_06129___201573	Bcc_05561___215169	Bcc_01974___223035	Bcc_02475___238519	Bcc_04172___256803	Bcc_04070___271325	Bcc_06082___290679	Bcc_00715___294377	Bcc_00446___308153	Bcc_03424___329079	Bcc_01417___340073	Bcc_02688___357553	Bcc_02631___372243	Bcc_04021___389865	Bcc_03219___403409	Bcc_03111___418081	Bcc_04842___434517	Bcc_03080___445649	Bcc_06883___467973	Bcc_04921___478955	Bcc_00747___485669	Bcc_02599___504599
group_32504		hypothetical protein	209	209	1	1	9517				485	485	485	Bcc_01006	Bcc_00745___1489	Bcc_03072___21375	Bcc_00913___32249	Bcc_01929___48477	Bcc_02591___64293	Bcc_05323___84101	Bcc_05168___98495	Bcc_02086___106635	Bcc_06873___130439	Bcc_05401___142453	Bcc_06768___160161	Bcc_06750___174155	Bcc_04214___183597	Bcc_06971___203257	Bcc_01141___206329	Bcc_01359___221805	Bcc_03540___240649	Bcc_06599___261657	Bcc_07102___277389	Bcc_00383___279281	Bcc_00279___293505	Bcc_03258___313777	Bcc_04513___331257	Bcc_00694___338627	Bcc_04136___360449	Bcc_01273___369527	Bcc_01287___384397	Bcc_00765___398501	Bcc_00228___412315	Bcc_06084___437001	Bcc_01278___442045	Bcc_01533___457273	Bcc_04779___478671	Bcc_03326___490827	Bcc_00804___501009
ilvH		Acetolactate synthase isozyme 3 small subunit	209	209	1	1	14806				491	491	491	Bcc_04354	Bcc_02973___5945	Bcc_03011___21253	Bcc_03495___37413	Bcc_02200___49019	Bcc_03063___65237	Bcc_02903___79261	Bcc_02370___92899	Bcc_03581___109625	Bcc_05872___128437	Bcc_00495___132641	Bcc_01843___150311	Bcc_05479___171613	Bcc_00606___176381	Bcc_00178___189671	Bcc_02146___208339	Bcc_03192___225471	Bcc_03132___239833	Bcc_05733___259925	Bcc_01369___265923	Bcc_05907___290329	Bcc_03572___300091	Bcc_03542___314345	Bcc_02440___327111	Bcc_01523___340285	Bcc_02067___356311	Bcc_05749___378479	Bcc_02443___386709	Bcc_03768___404507	Bcc_00512___412883	Bcc_01935___428703	Bcc_01419___442327	Bcc_00251___454709	Bcc_05492___480097	Bcc_06496___497167	Bcc_01807___503015
group_32550		hypothetical protein	209	214	1.03	1	12299				827	827	827	Bcc_01138	Bcc_05628___11255	Bcc_06893___29017	Bcc_04140___38703	Bcc_06955___58529	Bcc_01044___61199	Bcc_00534___74523 Bcc_06867___87189	Bcc_03672___95503	Bcc_06272___115007	Bcc_02828___122349	Bcc_01316___134283	Bcc_03050___152725	Bcc_06039___172733	Bcc_06420___188009	Bcc_06009___201333	Bcc_01799___207645	Bcc_05468___230023	Bcc_04620___242809	Bcc_05972___260403	Bcc_02447___268079	Bcc_05028___288571	Bcc_00411___293769	Bcc_00118___307497	Bcc_01516___325263	Bcc_06693___350625	Bcc_05961___364099	Bcc_02103___371187	Bcc_06426___394675	Bcc_07053___411077	Bcc_03441___418741	Bcc_01640___428113	Bcc_06108___451705	Bcc_00503___455213	Bcc_03603___476319	Bcc_00600___485375	Bcc_03477___506355
sigE_2		RNA polymerase sigma-E factor	209	209	1	1	14808				563	563	563	Bcc_04356	Bcc_02971___5941	Bcc_03009___21249	Bcc_03493___37409	Bcc_02198___49015	Bcc_03061___65233	Bcc_02901___79257	Bcc_02372___92903	Bcc_03579___109621	Bcc_05870___128433	Bcc_00493___132637	Bcc_01841___150307	Bcc_05477___171609	Bcc_00604___176377	Bcc_00176___189667	Bcc_02144___208335	Bcc_03190___225467	Bcc_03130___239829	Bcc_05731___259921	Bcc_01367___265919	Bcc_05905___290325	Bcc_03574___300095	Bcc_03540___314341	Bcc_02442___327115	Bcc_01525___340289	Bcc_02065___356307	Bcc_05747___378475	Bcc_02441___386705	Bcc_03770___404511	Bcc_00510___412879	Bcc_01933___428699	Bcc_01421___442331	Bcc_00249___454705	Bcc_05494___480101	Bcc_06494___497163	Bcc_01809___503019
group_32611		hypothetical protein	209	209	1	1	3013				710	710	710	Bcc_03876	Bcc_02890___5779	Bcc_01869___18969	Bcc_06934___44291	Bcc_02415___49449	Bcc_05463___70037	Bcc_03244___79943	Bcc_05713___99585	Bcc_02953___108369	Bcc_01265___119223	Bcc_05862___143375	Bcc_02662___151949	Bcc_03646___167947	Bcc_00236___175641	Bcc_07001___203317	Bcc_03013___210073	Bcc_02596___224279	Bcc_06641___246851	Bcc_02880___254219	Bcc_07172___277529	Bcc_02369___283253	Bcc_03098___299143	Bcc_02814___312889	Bcc_00852___323935	Bcc_03464___344167	Bcc_05546___363269	Bcc_00777___368535	Bcc_03139___388101	Bcc_03074___403119	Bcc_00930___413719	Bcc_03057___430947	Bcc_05964___451417	Bcc_03104___460415	Bcc_06078___481269	Bcc_07150___498475	Bcc_06050___511501
acuR_1		Transcriptional regulator AcuR	209	209	1	1	7882				620	620	620	Bcc_02083	Bcc_00351___701	Bcc_00301___15833	Bcc_06713___43849	Bcc_06386___57391	Bcc_00532___60175	Bcc_02610___78675	Bcc_01859___91877	Bcc_02368___107199	Bcc_00032___116757	Bcc_06939___145529	Bcc_01587___149799	Bcc_02196___165047	Bcc_06534___188237	Bcc_01824___192963	Bcc_01657___207361	Bcc_01212___221511	Bcc_01597___236763	Bcc_06553___261565	Bcc_00427___264039	Bcc_01786___282087	Bcc_01312___295571	Bcc_01265___309791	Bcc_00784___323799	Bcc_00036___337311	Bcc_04964___362105	Bcc_00443___367867	Bcc_00036___381895	Bcc_05693___408357	Bcc_00162___412183	Bcc_01692___428217	Bcc_04024___447537	Bcc_00036___454279	Bcc_01512___472137	Bcc_02612___489399	Bcc_00036___499473
group_32722		hypothetical protein	209	209	1	1	3012				356	356	356	Bcc_03875	Bcc_02891___5781	Bcc_01870___18971	Bcc_06933___44289	Bcc_02416___49451	Bcc_05464___70039	Bcc_03245___79945	Bcc_05714___99587	Bcc_02954___108371	Bcc_01266___119225	Bcc_05861___143373	Bcc_02663___151951	Bcc_03645___167945	Bcc_00235___175639	Bcc_07000___203315	Bcc_03012___210071	Bcc_02597___224281	Bcc_06640___246849	Bcc_02881___254221	Bcc_07171___277527	Bcc_02370___283255	Bcc_03097___299141	Bcc_02813___312887	Bcc_00851___323933	Bcc_03465___344169	Bcc_05545___363267	Bcc_00776___368533	Bcc_03138___388099	Bcc_03073___403117	Bcc_00931___413721	Bcc_03058___430949	Bcc_05963___451415	Bcc_03103___460413	Bcc_06077___481267	Bcc_07151___498477	Bcc_06049___511499
hemC		Porphobilinogen deaminase	209	209	1	1	14349				1004	1004	1004	Bcc_00872	Bcc_03671___7341	Bcc_04761___24753	Bcc_05797___42017	Bcc_02267___49153	Bcc_02725___64561	Bcc_03021___79497	Bcc_04682___97523	Bcc_06485___115433	Bcc_05927___128547	Bcc_05058___141767	Bcc_00137___146899	Bcc_05345___171345	Bcc_00007___175183	Bcc_05309___199933	Bcc_02459___208965	Bcc_04469___228025	Bcc_05452___244473	Bcc_05379___259217	Bcc_06366___275917	Bcc_01545___281605	Bcc_00145___293237	Bcc_03394___314049	Bcc_01990___326211	Bcc_02121___341481	Bcc_03138___358453	Bcc_01845___370671	Bcc_01826___385475	Bcc_03916___404803	Bcc_00364___412587	Bcc_03893___432619	Bcc_01567___442623	Bcc_03573___461353	Bcc_01377___471867	Bcc_05677___495529	Bcc_01684___502769
group_32768		hypothetical protein	209	209	1	1	5979				662	662	662	Bcc_04165	Bcc_00618___1235	Bcc_00591___16413	Bcc_00677___31777	Bcc_00328___45275	Bcc_05821___70753	Bcc_06482___86419	Bcc_04921___98001	Bcc_03408___109279	Bcc_05415___127523	Bcc_04851___141353	Bcc_04218___155061	Bcc_04323___169301	Bcc_03062___181293	Bcc_03401___196117	Bcc_00315___204677	Bcc_03039___225165	Bcc_04707___242983	Bcc_00898___250255	Bcc_06057___275299	Bcc_00455___279425	Bcc_03385___299717	Bcc_03038___313337	Bcc_07093___336417	Bcc_03564___344367	Bcc_00067___352311	Bcc_06776___380533	Bcc_05090___392003	Bcc_06903___410777	Bcc_00706___413271	Bcc_00279___425391	Bcc_06577___452643	Bcc_06496___467199	Bcc_03756___476625	Bcc_05839___495853	Bcc_01421___502243
nuoF		NADH-quinone oxidoreductase subunit F	209	209	1	1	14787				1310	1310	1310	Bcc_04334	Bcc_02993___5985	Bcc_03031___21293	Bcc_03515___37453	Bcc_02220___49059	Bcc_03083___65277	Bcc_02923___79301	Bcc_02350___92859	Bcc_03601___109665	Bcc_05892___128477	Bcc_00515___132681	Bcc_01863___150351	Bcc_05499___171653	Bcc_00626___176421	Bcc_00198___189711	Bcc_02166___208379	Bcc_03212___225511	Bcc_03152___239873	Bcc_05753___259965	Bcc_01389___265963	Bcc_05927___290369	Bcc_03552___300051	Bcc_03563___314387	Bcc_00525___323281	Bcc_03072___343383	Bcc_00686___353549	Bcc_04905___376791	Bcc_00692___383207	Bcc_00330___397631	Bcc_00533___412925	Bcc_07298___439429	Bcc_00667___440823	Bcc_00903___456013	Bcc_00404___469921	Bcc_05244___494663	Bcc_00435___500271
nicR_1		HTH-type transcriptional repressor NicR	209	209	1	1	32417				488	488	488	Bcc_05075	Bcc_04038___8075	Bcc_07080___29391	Bcc_02330___35083	Bcc_02898___50415	Bcc_02211___63533	Bcc_01598___76651	Bcc_03408___94975	Bcc_04882___112227	Bcc_03800___124293	Bcc_03280___138211	Bcc_00963___148551	Bcc_01885___164425	Bcc_03517___182203	Bcc_03758___196831	Bcc_03692___211431	Bcc_01265___221617	Bcc_06617___246803	Bcc_03352___255163	Bcc_03650___270485	Bcc_03430___285375	Bcc_04178___301303	Bcc_07065___321391	Bcc_04469___331169	Bcc_03105___343449	Bcc_03958___360093	Bcc_00559___368099	Bcc_06499___394821	Bcc_00099___397169	Bcc_06068___423995	Bcc_00447___425727	Bcc_03657___446803	Bcc_06048___466303	Bcc_06203___481519	Bcc_00377___484929	Bcc_02483___504367
nuoJ		NADH-quinone oxidoreductase subunit J	209	209	1	1	14783				650	653	650	Bcc_04330	Bcc_02997___5993	Bcc_03035___21301	Bcc_03519___37461	Bcc_02224___49067	Bcc_03087___65285	Bcc_02927___79309	Bcc_02346___92851	Bcc_03605___109673	Bcc_05896___128485	Bcc_00519___132689	Bcc_01867___150359	Bcc_05503___171661	Bcc_00630___176429	Bcc_00202___189719	Bcc_02170___208387	Bcc_03216___225519	Bcc_03156___239881	Bcc_05757___259973	Bcc_01393___265971	Bcc_05931___290377	Bcc_03548___300043	Bcc_03567___314395	Bcc_00529___323289	Bcc_03068___343375	Bcc_00690___353557	Bcc_04909___376799	Bcc_00696___383215	Bcc_00334___397639	Bcc_00537___412933	Bcc_07294___439421	Bcc_00671___440831	Bcc_00907___456021	Bcc_00408___469929	Bcc_05240___494655	Bcc_00439___500279
accA		Acetyl-coenzyme A carboxylase carboxyl transferase subunit alpha	209	209	1	1	6003				971	971	971	Bcc_04144	Bcc_00292___583	Bcc_05631___26493	Bcc_00240___30903	Bcc_01787___48193	Bcc_05842___70795	Bcc_06503___86461	Bcc_04942___98043	Bcc_03387___109237	Bcc_05394___127481	Bcc_02417___136485	Bcc_00008___146641	Bcc_01601___163857	Bcc_03041___181251	Bcc_02902___195119	Bcc_00336___204719	Bcc_02333___223753	Bcc_05838___245245	Bcc_00877___250213	Bcc_02853___268891	Bcc_02232___282979	Bcc_03364___299675	Bcc_03017___313295	Bcc_02508___327247	Bcc_02325___341889	Bcc_00088___352353	Bcc_06755___380491	Bcc_03817___389457	Bcc_06882___410735	Bcc_00727___413313	Bcc_00258___425349	Bcc_06556___452601	Bcc_06517___467241	Bcc_02874___474861	Bcc_07248___498671	Bcc_01400___502201
fdx_1		2Fe-2S ferredoxin	209	209	1	1	5949				341	341	341	Bcc_04188	Bcc_00641___1281	Bcc_00568___16367	Bcc_00700___31823	Bcc_00351___45321	Bcc_05798___70707	Bcc_06459___86373	Bcc_04898___97955	Bcc_03431___109325	Bcc_05438___127569	Bcc_04874___141399	Bcc_04241___155107	Bcc_04346___169347	Bcc_03085___181339	Bcc_03424___196163	Bcc_00292___204631	Bcc_03062___225211	Bcc_04730___243029	Bcc_00921___250301	Bcc_06080___275345	Bcc_00478___279471	Bcc_03408___299763	Bcc_03061___313383	Bcc_07070___336371	Bcc_03587___344413	Bcc_00044___352265	Bcc_06799___380579	Bcc_05067___391957	Bcc_06926___410823	Bcc_00683___413225	Bcc_00302___425437	Bcc_06600___452689	Bcc_06473___467153	Bcc_03733___476579	Bcc_05862___495899	Bcc_01444___502289
hyi		Hydroxypyruvate isomerase	209	209	1	1	2997				809	809	809	Bcc_03865	Bcc_02901___5801	Bcc_01880___18991	Bcc_06298___43019	Bcc_02426___49471	Bcc_05474___70059	Bcc_03255___79965	Bcc_05724___99607	Bcc_02964___108391	Bcc_01276___119245	Bcc_05851___143353	Bcc_02673___151971	Bcc_03635___167925	Bcc_00225___175619	Bcc_03307___195929	Bcc_03002___210051	Bcc_02607___224301	Bcc_04414___242397	Bcc_02891___254241	Bcc_06231___275647	Bcc_02380___283275	Bcc_03087___299121	Bcc_02803___312867	Bcc_00841___323913	Bcc_03475___344189	Bcc_05248___362673	Bcc_07233___381447	Bcc_00312___382447	Bcc_04270___405511	Bcc_00941___413741	Bcc_03068___430969	Bcc_05953___451395	Bcc_03093___460393	Bcc_02683___474479	Bcc_02286___488747	Bcc_06770___512941
mntH_1		Divalent metal cation transporter MntH	209	209	1	1	31856				1316	1316	1316	Bcc_06323	Bcc_03963___7925	Bcc_06775___28781	Bcc_01793___34009	Bcc_05565___55749	Bcc_02338___63787	Bcc_01778___77011	Bcc_03588___95335	Bcc_01777___106017	Bcc_03725___124143	Bcc_03517___138685	Bcc_04760___156145	Bcc_00580___161815	Bcc_03443___182055	Bcc_00903___191121	Bcc_06730___217507	Bcc_02526___224139	Bcc_04102___241773	Bcc_03727___255913	Bcc_06600___276385	Bcc_01294___281103	Bcc_05428___303803	Bcc_05457___318175	Bcc_06906___336043	Bcc_02874___342987	Bcc_06057___364291	Bcc_06148___379277	Bcc_01937___385697	Bcc_01727___400425	Bcc_04461___420781	Bcc_04118___433069	Bcc_07093___453675	Bcc_07214___468635	Bcc_06670___482453	Bcc_07467___499109	Bcc_06279___511959
mepH_1		Murein DD-endopeptidase MepH	209	209	1	1	6032				671	674	673	Bcc_04122	Bcc_00314___627	Bcc_05609___26449	Bcc_00262___30947	Bcc_01765___48149	Bcc_05864___70839	Bcc_06525___86505	Bcc_04964___98087	Bcc_03365___109193	Bcc_05372___127437	Bcc_02395___136441	Bcc_00030___146685	Bcc_01623___163901	Bcc_03019___181207	Bcc_02880___195075	Bcc_00358___204763	Bcc_02311___223709	Bcc_05816___245201	Bcc_00855___250169	Bcc_02830___268845	Bcc_02210___282935	Bcc_03342___299631	Bcc_02995___313251	Bcc_02530___327291	Bcc_02347___341933	Bcc_05528___363233	Bcc_06733___380447	Bcc_03795___389413	Bcc_06860___410691	Bcc_00749___413357	Bcc_00236___425305	Bcc_06534___452557	Bcc_06539___467285	Bcc_02852___474817	Bcc_07270___498715	Bcc_01378___502157
trpS		Tryptophan--tRNA ligase	209	209	1	1	5980				1202	1202	1202	Bcc_04164	Bcc_00617___1233	Bcc_00592___16415	Bcc_00676___31775	Bcc_00327___45273	Bcc_05822___70755	Bcc_06483___86421	Bcc_04922___98003	Bcc_03407___109277	Bcc_05414___127521	Bcc_04850___141351	Bcc_04217___155059	Bcc_04322___169299	Bcc_03061___181291	Bcc_03400___196115	Bcc_00316___204679	Bcc_03038___225163	Bcc_04706___242981	Bcc_00897___250253	Bcc_06056___275297	Bcc_00454___279423	Bcc_03384___299715	Bcc_03037___313335	Bcc_07094___336419	Bcc_03563___344365	Bcc_00068___352313	Bcc_06775___380531	Bcc_05091___392005	Bcc_06902___410775	Bcc_00707___413273	Bcc_00278___425389	Bcc_06576___452641	Bcc_06497___467201	Bcc_03757___476627	Bcc_05838___495851	Bcc_01420___502241
psiF		Phosphate starvation-inducible protein PsiF	209	209	1	1	3003				290	290	290	Bcc_03869	Bcc_02897___5793	Bcc_01876___18983	Bcc_06302___43027	Bcc_02422___49463	Bcc_05470___70051	Bcc_03251___79957	Bcc_05720___99599	Bcc_02960___108383	Bcc_01272___119237	Bcc_05855___143361	Bcc_02669___151963	Bcc_03639___167933	Bcc_00229___175627	Bcc_03311___195937	Bcc_03006___210059	Bcc_02603___224293	Bcc_04410___242389	Bcc_02887___254233	Bcc_06227___275639	Bcc_02376___283267	Bcc_03091___299129	Bcc_02807___312875	Bcc_00845___323921	Bcc_03471___344181	Bcc_05252___362681	Bcc_07229___381439	Bcc_00316___382455	Bcc_04274___405519	Bcc_00937___413733	Bcc_03064___430961	Bcc_05957___451403	Bcc_03097___460401	Bcc_02679___474471	Bcc_02290___488755	Bcc_06766___512933
dgoD		D-galactonate dehydratase	209	214	1.03	1	12290				1148	1148	1148	Bcc_01132	Bcc_05634___11267	Bcc_06887___29005	Bcc_04146___38715	Bcc_06961___58541	Bcc_01038___61187	Bcc_00540___74535 Bcc_06873___87201	Bcc_03666___95491	Bcc_06278___115019	Bcc_02822___122337	Bcc_01322___134295	Bcc_03056___152737	Bcc_06033___172721	Bcc_06426___188021	Bcc_06015___201345	Bcc_01793___207633	Bcc_05474___230035	Bcc_04614___242797	Bcc_05978___260415	Bcc_02453___268091	Bcc_05022___288559	Bcc_00405___293757	Bcc_00112___307485	Bcc_01522___325275	Bcc_06699___350637	Bcc_05955___364087	Bcc_02109___371199	Bcc_06432___394687	Bcc_07047___411065	Bcc_03447___418753	Bcc_01646___428125	Bcc_06102___451693	Bcc_00509___455225	Bcc_03609___476331	Bcc_00606___485387	Bcc_03471___506343
group_33117		hypothetical protein	209	209	1	1	14826				617	617	617	Bcc_04371	Bcc_02956___5911	Bcc_02994___21219	Bcc_03478___37379	Bcc_02183___48985	Bcc_03046___65203	Bcc_02886___79227	Bcc_02387___92933	Bcc_03564___109591	Bcc_05855___128403	Bcc_00478___132607	Bcc_01826___150277	Bcc_05462___171579	Bcc_00589___176347	Bcc_00161___189637	Bcc_02129___208305	Bcc_03175___225437	Bcc_03115___239799	Bcc_05716___259891	Bcc_01352___265889	Bcc_05890___290295	Bcc_03589___300125	Bcc_03525___314311	Bcc_02457___327145	Bcc_01540___340319	Bcc_02050___356277	Bcc_05732___378445	Bcc_02426___386675	Bcc_03785___404541	Bcc_00495___412849	Bcc_01918___428669	Bcc_01436___442361	Bcc_03355___460917	Bcc_02905___474923	Bcc_06479___497133	Bcc_01824___503049
group_33143		hypothetical protein	209	209	1	1	13264				257	257	257	Bcc_01381	Bcc_05355___10709	Bcc_02943___21117	Bcc_03897___38217	Bcc_02152___48923	Bcc_01938___62987	Bcc_04954___83363	Bcc_05351___98861	Bcc_05349___113161	Bcc_04152___124997	Bcc_02037___135725	Bcc_04627___155879	Bcc_02669___165993	Bcc_02224___179617	Bcc_05757___200829	Bcc_05502___215051	Bcc_02033___223153	Bcc_05146___243861	Bcc_02365___253189	Bcc_04129___271443	Bcc_05820___290155	Bcc_00656___294259	Bcc_00387___308035	Bcc_03365___328961	Bcc_01358___339955	Bcc_02629___357435	Bcc_02572___372125	Bcc_04080___389983	Bcc_00229___397429	Bcc_03170___418199	Bcc_04783___434399	Bcc_03021___445531	Bcc_06824___467855	Bcc_04980___479073	Bcc_00688___485551	Bcc_02540___504481
bamC_2		Outer membrane protein assembly factor BamC	209	209	1	1	5983				1145	1145	1145	Bcc_04161	Bcc_00614___1227	Bcc_00595___16421	Bcc_00673___31769	Bcc_00324___45267	Bcc_05825___70761	Bcc_06486___86427	Bcc_04925___98009	Bcc_03404___109271	Bcc_05411___127515	Bcc_04847___141345	Bcc_04214___155053	Bcc_04319___169293	Bcc_03058___181285	Bcc_03397___196109	Bcc_00319___204685	Bcc_03035___225157	Bcc_04703___242975	Bcc_00894___250247	Bcc_06053___275291	Bcc_00451___279417	Bcc_03381___299709	Bcc_03034___313329	Bcc_07097___336425	Bcc_03560___344359	Bcc_00071___352319	Bcc_06772___380525	Bcc_05094___392011	Bcc_06899___410769	Bcc_00710___413279	Bcc_00275___425383	Bcc_06573___452635	Bcc_06500___467207	Bcc_03760___476633	Bcc_05835___495845	Bcc_01417___502235
ihfA		Integration host factor subunit alpha	209	209	1	1	37751				386	386	386	Bcc_03332	Bcc_01822___3643	Bcc_01443___18117	Bcc_00661___31745	Bcc_01875___48369	Bcc_02146___63403	Bcc_00229___73913	Bcc_02169___92497	Bcc_02519___107501	Bcc_00422___117537	Bcc_05436___142523	Bcc_04827___156279	Bcc_06933___174521	Bcc_02858___180885	Bcc_00040___189395	Bcc_00417___204881	Bcc_05240___229567	Bcc_00088___233745	Bcc_06194___260847	Bcc_00338___263861	Bcc_01957___282429	Bcc_02555___298057	Bcc_02299___311859	Bcc_02934___328099	Bcc_05197___347633	Bcc_00422___353021	Bcc_06642___380265	Bcc_00323___382469	Bcc_00182___397335	Bcc_01448___414755	Bcc_05646___436125	Bcc_01898___443285	Bcc_05055___464317	Bcc_01307___471727	Bcc_02676___489527	Bcc_05747___510895
dmlR_17		HTH-type transcriptional regulator DmlR	209	209	1	1	2995				911	911	911	Bcc_03863	Bcc_02903___5805	Bcc_01882___18995	Bcc_06296___43015	Bcc_02428___49475	Bcc_05476___70063	Bcc_03257___79969	Bcc_05726___99611	Bcc_02966___108395	Bcc_01278___119249	Bcc_05849___143349	Bcc_02675___151975	Bcc_03633___167921	Bcc_00223___175615	Bcc_03305___195925	Bcc_03000___210047	Bcc_02609___224305	Bcc_04416___242401	Bcc_02893___254245	Bcc_06233___275651	Bcc_02382___283279	Bcc_03085___299117	Bcc_02801___312863	Bcc_00839___323909	Bcc_03477___344193	Bcc_05246___362669	Bcc_07235___381451	Bcc_00310___382443	Bcc_04268___405507	Bcc_00943___413745	Bcc_03070___430973	Bcc_05951___451391	Bcc_03091___460389	Bcc_02685___474483	Bcc_02284___488743	Bcc_06772___512945
yohK_1		Inner membrane protein YohK	209	209	1	1	6814				722	722	722	Bcc_01698	Bcc_06214___12427	Bcc_00019___15269	Bcc_00808___32039	Bcc_01165___46949	Bcc_06983___73077	Bcc_05507___84469	Bcc_02968___94095	Bcc_05650___113763	Bcc_05768___128229	Bcc_01350___134351	Bcc_01348___149321	Bcc_04108___168871	Bcc_00328___175825	Bcc_01296___191907	Bcc_04962___213971	Bcc_06707___232501	Bcc_01004___235577	Bcc_06347___261153	Bcc_01856___266897	Bcc_07119___292753	Bcc_01519___295985	Bcc_00879___309019	Bcc_06225___334681	Bcc_01629___340497	Bcc_03270___358717	Bcc_05969___378919	Bcc_04120___390063	Bcc_05101___407173	Bcc_02668___417195	Bcc_03343___431519	Bcc_00033___439555	Bcc_03725___461657	Bcc_01983___473079	Bcc_02537___489249	Bcc_05250___509901
bamA		Outer membrane protein assembly factor BamA	209	209	1	1	6156				2309	2309	2309	Bcc_04069	Bcc_06516___13031	Bcc_06038___27307	Bcc_06312___43047	Bcc_05956___56531	Bcc_06245___71601	Bcc_05756___84967	Bcc_05878___99915	Bcc_01841___106145	Bcc_05124___126941	Bcc_01649___134949	Bcc_04663___155951	Bcc_01440___163535	Bcc_04276___183721	Bcc_01631___192577	Bcc_06461___216969	Bcc_05949___230985	Bcc_05181___243931	Bcc_06636___261731	Bcc_06905___276995	Bcc_01364___281243	Bcc_03289___299525	Bcc_02940___313141	Bcc_05308___332847	Bcc_05033___347305	Bcc_04531___361239	Bcc_04837___376655	Bcc_03913___389649	Bcc_05004___406979	Bcc_00804___413467	Bcc_05117___435067	Bcc_04829___449147	Bcc_04609___463425	Bcc_04439___477991	Bcc_03361___490897	Bcc_03245___505891
rng		Ribonuclease G	209	209	1	1	14847				1469	1469	1469	Bcc_04392	Bcc_05957___11913	Bcc_02973___21177	Bcc_06888___44199	Bcc_02162___48943	Bcc_00962___61035	Bcc_03771___80997	Bcc_02408___92975	Bcc_03543___109549	Bcc_03919___124531	Bcc_00457___132565	Bcc_01805___150235	Bcc_07195___175045	Bcc_05640___186449	Bcc_05072___199459	Bcc_02108___208263	Bcc_03154___225395	Bcc_05260___244089	Bcc_05695___259849	Bcc_01331___265847	Bcc_05869___290253	Bcc_03610___300167	Bcc_03504___314269	Bcc_02478___327187	Bcc_01561___340361	Bcc_02029___356235	Bcc_06559___380099	Bcc_06817___395457	Bcc_03806___404583	Bcc_00474___412807	Bcc_01897___428627	Bcc_01457___442403	Bcc_03334___460875	Bcc_02884___474881	Bcc_06458___497091	Bcc_01845___503091
pmpR		Transcriptional regulatory protein PmpR	209	209	1	1	14840				728	728	728	Bcc_04385	Bcc_02942___5883	Bcc_02980___21191	Bcc_03464___37351	Bcc_02169___48957	Bcc_03032___65175	Bcc_03778___81011	Bcc_02401___92961	Bcc_03550___109563	Bcc_03926___124545	Bcc_00464___132579	Bcc_01812___150249	Bcc_07188___175031	Bcc_05633___186435	Bcc_00147___189609	Bcc_02115___208277	Bcc_03161___225409	Bcc_03101___239771	Bcc_05702___259863	Bcc_01338___265861	Bcc_05876___290267	Bcc_03603___300153	Bcc_03511___314283	Bcc_02471___327173	Bcc_01554___340347	Bcc_02036___356249	Bcc_03371___373723	Bcc_06810___395443	Bcc_03799___404569	Bcc_00481___412821	Bcc_01904___428641	Bcc_01450___442389	Bcc_03341___460889	Bcc_02891___474895	Bcc_06465___497105	Bcc_01838___503077
argF		Ornithine carbamoyltransferase	209	209	1	1	9515				929	929	929	Bcc_01004	Bcc_00747___1493	Bcc_03074___21379	Bcc_00915___32253	Bcc_01931___48481	Bcc_02593___64297	Bcc_05325___84105	Bcc_05166___98491	Bcc_02084___106631	Bcc_06875___130443	Bcc_05399___142449	Bcc_06766___160157	Bcc_06752___174159	Bcc_04212___183593	Bcc_06973___203261	Bcc_01143___206333	Bcc_01357___221801	Bcc_03542___240653	Bcc_06601___261661	Bcc_07104___277393	Bcc_00385___279285	Bcc_00277___293501	Bcc_03260___313781	Bcc_04511___331253	Bcc_00696___338631	Bcc_04134___360445	Bcc_01275___369531	Bcc_01289___384401	Bcc_00767___398505	Bcc_00230___412319	Bcc_06086___437005	Bcc_01280___442049	Bcc_01535___457277	Bcc_04781___478675	Bcc_03328___490831	Bcc_00806___501013
nqo5		NADH-quinone oxidoreductase chain 5	209	209	1	1	14790				602	602	602	Bcc_04337	Bcc_02990___5979	Bcc_03028___21287	Bcc_03512___37447	Bcc_02217___49053	Bcc_03080___65271	Bcc_02920___79295	Bcc_02353___92865	Bcc_03598___109659	Bcc_05889___128471	Bcc_00512___132675	Bcc_01860___150345	Bcc_05496___171647	Bcc_00623___176415	Bcc_00195___189705	Bcc_02163___208373	Bcc_03209___225505	Bcc_03149___239867	Bcc_05750___259959	Bcc_01386___265957	Bcc_05924___290363	Bcc_03555___300057	Bcc_03560___314381	Bcc_00522___323275	Bcc_03075___343389	Bcc_00683___353543	Bcc_04902___376785	Bcc_00689___383201	Bcc_00327___397625	Bcc_00530___412919	Bcc_07301___439435	Bcc_00664___440817	Bcc_00900___456007	Bcc_00401___469915	Bcc_05247___494669	Bcc_00432___500265
group_33347		hypothetical protein	209	210	1.01	1	13387				623	623	623	Bcc_01432	Bcc_05406___10811	Bcc_02892___21015	Bcc_03846___38115	Bcc_02101___48821	Bcc_01989___63089	Bcc_05005___83465	Bcc_05300___98759	Bcc_00506___103475	Bcc_01747___120187	Bcc_04572___140795	Bcc_02624___151873	Bcc_02720___166095	Bcc_02275___179719	Bcc_06137___201589	Bcc_05553___215153	Bcc_01982___223051	Bcc_02467___238503	Bcc_04164___256787	Bcc_04078___271341	Bcc_06090___290695	Bcc_00707___294361	Bcc_00438___308137	Bcc_03416___329063	Bcc_01409___340057	Bcc_02680___357537	Bcc_02623___372227	Bcc_04029___389881	Bcc_03227___403425	Bcc_03119___418097	Bcc_04834___434501	Bcc_03072___445633	Bcc_06875___467957	Bcc_04929___478971	Bcc_00739___485653	Bcc_02591___504583
pcaH		Protocatechuate 3,4-dioxygenase beta chain	209	209	1	1	34420				707	707	707	Bcc_00345	Bcc_00138___275	Bcc_03260___21751	Bcc_00483___31389	Bcc_07142___58903	Bcc_03960___67031	Bcc_01092___75639	Bcc_00044___88247	Bcc_01015___104493	Bcc_00857___118407	Bcc_00625___132901	Bcc_00758___148141	Bcc_02507___165669	Bcc_01726___178621	Bcc_07299___203913	Bcc_03104___210255	Bcc_07030___233147	Bcc_06445___246459	Bcc_04041___256541	Bcc_02162___267509	Bcc_03736___285987	Bcc_05851___304649	Bcc_05851___318963	Bcc_01842___325915	Bcc_07307___351853	Bcc_00326___352829	Bcc_07058___381097	Bcc_04892___391607	Bcc_01018___399007	Bcc_04850___421559	Bcc_06928___438689	Bcc_02235___443959	Bcc_01080___456367	Bcc_02976___475065	Bcc_05043___494261	Bcc_01289___501979
lolD_1		Lipoprotein-releasing system ATP-binding protein LolD	209	209	1	1	5958				695	695	695	Bcc_04180	Bcc_00633___1265	Bcc_00576___16383	Bcc_00692___31807	Bcc_00343___45305	Bcc_05806___70723	Bcc_06467___86389	Bcc_04906___97971	Bcc_03423___109309	Bcc_05430___127553	Bcc_04866___141383	Bcc_04233___155091	Bcc_04338___169331	Bcc_03077___181323	Bcc_03416___196147	Bcc_00300___204647	Bcc_03054___225195	Bcc_04722___243013	Bcc_00913___250285	Bcc_06072___275329	Bcc_00470___279455	Bcc_03400___299747	Bcc_03053___313367	Bcc_07078___336387	Bcc_03579___344397	Bcc_00052___352281	Bcc_06791___380563	Bcc_05075___391973	Bcc_06918___410807	Bcc_00691___413241	Bcc_00294___425421	Bcc_06592___452673	Bcc_06481___467169	Bcc_03741___476595	Bcc_05854___495883	Bcc_01436___502273
atpD1		ATP synthase subunit beta 1	209	209	1	1	6892				1394	1394	1394	Bcc_01759	Bcc_06275___12549	Bcc_00080___15391	Bcc_00869___32161	Bcc_01226___47071	Bcc_00143___59397	Bcc_05569___84593	Bcc_03030___94219	Bcc_05711___113885	Bcc_05831___128355	Bcc_01413___134477	Bcc_01411___149447	Bcc_04047___168749	Bcc_06717___188603	Bcc_00085___189485	Bcc_05023___214093	Bcc_06646___232379	Bcc_01067___235703	Bcc_06408___261275	Bcc_01918___267021	Bcc_07182___292879	Bcc_01580___296107	Bcc_00941___309143	Bcc_06287___334805	Bcc_01691___340621	Bcc_02804___357785	Bcc_06031___379043	Bcc_04182___390187	Bcc_05163___407297	Bcc_02606___417071	Bcc_03771___432375	Bcc_00095___439679	Bcc_03787___461781	Bcc_02045___473203	Bcc_02475___489125	Bcc_05312___510025
group_33457		hypothetical protein	209	209	1	1	14636				458	458	458	Bcc_04443	Bcc_03781___7561	Bcc_06844___28919	Bcc_06246___42915	Bcc_06703___58025	Bcc_06140___71391	Bcc_03720___80895	Bcc_00348___88855	Bcc_06305___115073	Bcc_00456___117605	Bcc_01726___135103	Bcc_01754___150133	Bcc_00744___162143	Bcc_05931___187031	Bcc_00288___189891	Bcc_02057___208161	Bcc_05827___230741	Bcc_00671___234911	Bcc_00821___250101	Bcc_00523___264231	Bcc_06491___291497	Bcc_03661___300269	Bcc_03453___314167	Bcc_02049___326329	Bcc_02062___341363	Bcc_03029___358235	Bcc_07323___381627	Bcc_03555___388933	Bcc_03857___404685	Bcc_00423___412705	Bcc_06531___437895	Bcc_01508___442505	Bcc_05976___466159	Bcc_02585___474283	Bcc_07210___498595	Bcc_01896___503193
hslO		33 kDa chaperonin	209	209	1	1	5973				950	950	950	Bcc_04171	Bcc_00624___1247	Bcc_00585___16401	Bcc_00683___31789	Bcc_00334___45287	Bcc_05815___70741	Bcc_06476___86407	Bcc_04915___97989	Bcc_03414___109291	Bcc_05421___127535	Bcc_04857___141365	Bcc_04224___155073	Bcc_04329___169313	Bcc_03068___181305	Bcc_03407___196129	Bcc_00309___204665	Bcc_03045___225177	Bcc_04713___242995	Bcc_00904___250267	Bcc_06063___275311	Bcc_00461___279437	Bcc_03391___299729	Bcc_03044___313349	Bcc_07087___336405	Bcc_03570___344379	Bcc_00061___352299	Bcc_06782___380545	Bcc_05084___391991	Bcc_06909___410789	Bcc_00700___413259	Bcc_00285___425403	Bcc_06583___452655	Bcc_06490___467187	Bcc_03750___476613	Bcc_05845___495865	Bcc_01427___502255
atpA		ATP synthase subunit alpha	209	209	1	1	6890				1541	1541	1541	Bcc_01757	Bcc_06273___12545	Bcc_00078___15387	Bcc_00867___32157	Bcc_01224___47067	Bcc_00141___59393	Bcc_05567___84589	Bcc_03028___94215	Bcc_05709___113881	Bcc_05829___128351	Bcc_01411___134473	Bcc_01409___149443	Bcc_04049___168753	Bcc_06719___188607	Bcc_00083___189481	Bcc_05021___214089	Bcc_06648___232383	Bcc_01065___235699	Bcc_06406___261271	Bcc_01916___267017	Bcc_07180___292875	Bcc_01578___296103	Bcc_00939___309139	Bcc_06285___334801	Bcc_01689___340617	Bcc_02802___357781	Bcc_06029___379039	Bcc_04180___390183	Bcc_05161___407293	Bcc_02608___417075	Bcc_03769___432371	Bcc_00093___439675	Bcc_03785___461777	Bcc_02043___473199	Bcc_02477___489129	Bcc_05310___510021
iscU		Iron-sulfur cluster assembly scaffold protein IscU	209	209	1	1	5944				407	407	407	Bcc_04192	Bcc_00645___1289	Bcc_00564___16359	Bcc_00704___31831	Bcc_00355___45329	Bcc_05794___70699	Bcc_06455___86365	Bcc_04894___97947	Bcc_03435___109333	Bcc_05442___127577	Bcc_04878___141407	Bcc_04245___155115	Bcc_04350___169355	Bcc_03089___181347	Bcc_03428___196171	Bcc_00288___204623	Bcc_03066___225219	Bcc_04734___243037	Bcc_00925___250309	Bcc_06084___275353	Bcc_00482___279479	Bcc_03412___299771	Bcc_03065___313391	Bcc_07066___336363	Bcc_03591___344421	Bcc_00040___352257	Bcc_06803___380587	Bcc_05063___391949	Bcc_06930___410831	Bcc_00679___413217	Bcc_00306___425445	Bcc_06604___452697	Bcc_06469___467145	Bcc_03729___476571	Bcc_05866___495907	Bcc_01448___502297
group_33573		hypothetical protein	209	209	1	1	5950				209	209	209	Bcc_04187	Bcc_00640___1279	Bcc_00569___16369	Bcc_00699___31821	Bcc_00350___45319	Bcc_05799___70709	Bcc_06460___86375	Bcc_04899___97957	Bcc_03430___109323	Bcc_05437___127567	Bcc_04873___141397	Bcc_04240___155105	Bcc_04345___169345	Bcc_03084___181337	Bcc_03423___196161	Bcc_00293___204633	Bcc_03061___225209	Bcc_04729___243027	Bcc_00920___250299	Bcc_06079___275343	Bcc_00477___279469	Bcc_03407___299761	Bcc_03060___313381	Bcc_07071___336373	Bcc_03586___344411	Bcc_00045___352267	Bcc_06798___380577	Bcc_05068___391959	Bcc_06925___410821	Bcc_00684___413227	Bcc_00301___425435	Bcc_06599___452687	Bcc_06474___467155	Bcc_03734___476581	Bcc_05861___495897	Bcc_01443___502287
epsF_2		Type II secretion system protein F	209	209	1	1	6836				1217	1217	1217	Bcc_01715	Bcc_06231___12461	Bcc_00036___15303	Bcc_00825___32073	Bcc_01182___46983	Bcc_06916___72943	Bcc_05525___84505	Bcc_02986___94131	Bcc_05667___113797	Bcc_05785___128263	Bcc_01367___134385	Bcc_01365___149355	Bcc_04091___168837	Bcc_00311___175791	Bcc_01279___191873	Bcc_04979___214005	Bcc_06690___232467	Bcc_01021___235611	Bcc_06364___261187	Bcc_01873___266931	Bcc_07136___292787	Bcc_01536___296019	Bcc_00897___309055	Bcc_06243___334717	Bcc_01647___340533	Bcc_03288___358753	Bcc_05987___378955	Bcc_04138___390099	Bcc_05119___407209	Bcc_02650___417159	Bcc_03325___431483	Bcc_00051___439591	Bcc_03743___461693	Bcc_02001___473115	Bcc_02519___489213	Bcc_05268___509937
nuoK		NADH-quinone oxidoreductase subunit K	209	209	1	1	14782				305	305	305	Bcc_04329	Bcc_02998___5995	Bcc_03036___21303	Bcc_03520___37463	Bcc_02225___49069	Bcc_03088___65287	Bcc_02928___79311	Bcc_02345___92849	Bcc_03606___109675	Bcc_05897___128487	Bcc_00520___132691	Bcc_01868___150361	Bcc_05504___171663	Bcc_00631___176431	Bcc_00203___189721	Bcc_02171___208389	Bcc_03217___225521	Bcc_03157___239883	Bcc_05758___259975	Bcc_01394___265973	Bcc_05932___290379	Bcc_03547___300041	Bcc_03568___314397	Bcc_00530___323291	Bcc_03067___343373	Bcc_00691___353559	Bcc_04910___376801	Bcc_00697___383217	Bcc_00335___397641	Bcc_00538___412935	Bcc_07293___439419	Bcc_00672___440833	Bcc_00908___456023	Bcc_00409___469931	Bcc_05239___494653	Bcc_00440___500281
rplI		50S ribosomal protein L9	209	209	1	1	2989				452	452	452	Bcc_03857	Bcc_02909___5817	Bcc_01888___19007	Bcc_06290___43003	Bcc_02434___49487	Bcc_05482___70075	Bcc_03263___79981	Bcc_05732___99623	Bcc_02972___108407	Bcc_01284___119261	Bcc_05843___143337	Bcc_02681___151987	Bcc_03627___167909	Bcc_00217___175603	Bcc_03299___195913	Bcc_02994___210035	Bcc_02615___224317	Bcc_04422___242413	Bcc_02899___254257	Bcc_06239___275663	Bcc_02388___283291	Bcc_03079___299105	Bcc_02795___312851	Bcc_00833___323897	Bcc_03483___344205	Bcc_05240___362657	Bcc_07241___381463	Bcc_00304___382431	Bcc_04262___405495	Bcc_00949___413757	Bcc_03076___430985	Bcc_05945___451379	Bcc_03085___460377	Bcc_02691___474495	Bcc_02278___488731	Bcc_06778___512957
group_33653		hypothetical protein	209	209	1	1	7850				1490	1490	1490	Bcc_02061	Bcc_00329___657	Bcc_00279___15789	Bcc_06735___43893	Bcc_06408___57435	Bcc_00510___60131	Bcc_02632___78719	Bcc_01837___91833	Bcc_02346___107155	Bcc_00010___116713	Bcc_06961___145573	Bcc_01565___149755	Bcc_02174___165003	Bcc_06512___188193	Bcc_01802___192919	Bcc_01635___207317	Bcc_01190___221467	Bcc_01575___236719	Bcc_06575___261609	Bcc_00405___263995	Bcc_01764___282043	Bcc_01334___295615	Bcc_01243___309747	Bcc_00806___323843	Bcc_00014___337267	Bcc_04942___362061	Bcc_00421___367823	Bcc_00014___381851	Bcc_05671___408313	Bcc_00140___412139	Bcc_01670___428173	Bcc_04002___447493	Bcc_00014___454235	Bcc_01490___472093	Bcc_02590___489355	Bcc_00014___499429
glpR_2		Glycerol-3-phosphate regulon repressor	209	209	1	1	32777				758	758	758	Bcc_05113	Bcc_01274___2547	Bcc_03954___23139	Bcc_00401___31225	Bcc_03592___51803	Bcc_05693___70497	Bcc_01276___76007	Bcc_00951___90061	Bcc_01194___104851	Bcc_04979___126651	Bcc_07470___146591	Bcc_06992___160609	Bcc_06289___173233	Bcc_00739___176647	Bcc_04052___197419	Bcc_06850___217747	Bcc_00140___219367	Bcc_07427___248423	Bcc_00375___249209	Bcc_05448___274081	Bcc_07203___292921	Bcc_04216___301379	Bcc_07103___321467	Bcc_04165___330561	Bcc_00465___338169	Bcc_04846___361869	Bcc_00145___367271	Bcc_07162___396147	Bcc_03392___403755	Bcc_06106___424071	Bcc_00145___425123	Bcc_05505___450499	Bcc_03508___461223	Bcc_06936___482985	Bcc_07011___498197	Bcc_00858___501117
group_33684		hypothetical protein	209	209	1	1	18150				599	599	599	Bcc_02669	Bcc_06839___13677	Bcc_01674___18579	Bcc_01429___33281	Bcc_06287___57193	Bcc_06059___71229	Bcc_05946___85347	Bcc_06366___100891	Bcc_01287___105037	Bcc_02447___121587	Bcc_02177___136005	Bcc_05189___157003	Bcc_07116___174887	Bcc_02016___179201	Bcc_05868___201051	Bcc_00610___205267	Bcc_05592___230271	Bcc_02198___237965	Bcc_01343___251145	Bcc_03309___269803	Bcc_02966___284447	Bcc_01906___296759	Bcc_01827___310915	Bcc_06489___335209	Bcc_01052___339343	Bcc_07357___366891	Bcc_01148___369277	Bcc_01619___385061	Bcc_00545___398061	Bcc_01920___415699	Bcc_02166___429165	Bcc_05622___450733	Bcc_00195___454597	Bcc_05081___479275	Bcc_06074___496323	Bcc_06970___513341
exbB_1		Biopolymer transport protein ExbB	209	209	1	1	21829				677	677	677	Bcc_02399	Bcc_03854___7707	Bcc_05299___25829	Bcc_06621___43665	Bcc_03649___51917	Bcc_06424___71959	Bcc_04903___83261	Bcc_02604___93367	Bcc_02690___107843	Bcc_06766___130225	Bcc_07187___146025	Bcc_06651___159927	Bcc_03700___168055	Bcc_05330___185829	Bcc_07095___203505	Bcc_06617___217281	Bcc_06091___231269	Bcc_06349___246267	Bcc_02687___253833	Bcc_05348___273881	Bcc_02694___283903	Bcc_00995___294937	Bcc_01587___310435	Bcc_00045___322321	Bcc_00225___337689	Bcc_06679___365535	Bcc_02813___372607	Bcc_00739___383301	Bcc_02859___402689	Bcc_02160___416179	Bcc_06836___438505	Bcc_06918___453325	Bcc_02949___460105	Bcc_00534___470181	Bcc_04585___493345	Bcc_00207___499815
betA		Oxygen-dependent choline dehydrogenase	209	213	1.02	1	4900				1700	1700	1700	Bcc_04974	Bcc_07575___15149	Bcc_05957___27145	Bcc_01258___32939	Bcc_03053___50725	Bcc_03296___65703	Bcc_00360___74175	Bcc_00818___89795	Bcc_04045___110553 Bcc_05626___113715	Bcc_04240___125173	Bcc_00889___133429	Bcc_00680___147985	Bcc_01052___162759	Bcc_03588___182345	Bcc_00723___190761	Bcc_05157___214361	Bcc_00720___220527	Bcc_01392___236353	Bcc_00468___249395 Bcc_01039___250537	Bcc_01295___265775	Bcc_00618___279751	Bcc_04077___301101	Bcc_06965___321191	Bcc_07265___336761	Bcc_01189___339617	Bcc_01833___355843	Bcc_06258___379497	Bcc_07105___396033	Bcc_05953___408877	Bcc_05967___423793	Bcc_01358___427549	Bcc_03930___447349	Bcc_02186___458579	Bcc_05807___480727	Bcc_04310___492795	Bcc_03625___506651
rpmI		50S ribosomal protein L35	209	209	1	1	37755				197	197	197	Bcc_03328	Bcc_01818___3635	Bcc_01439___18109	Bcc_00657___31737	Bcc_01871___48361	Bcc_02150___63411	Bcc_00233___73921	Bcc_02173___92505	Bcc_02523___107509	Bcc_00426___117545	Bcc_05432___142515	Bcc_04831___156287	Bcc_06937___174529	Bcc_02854___180877	Bcc_00044___189403	Bcc_00421___204889	Bcc_05236___229559	Bcc_00092___233753	Bcc_06198___260855	Bcc_00342___263869	Bcc_01961___282437	Bcc_02551___298049	Bcc_02295___311851	Bcc_02938___328107	Bcc_05201___347641	Bcc_00426___353029	Bcc_06646___380273	Bcc_00327___382477	Bcc_00186___397343	Bcc_01452___414763	Bcc_05650___436133	Bcc_01902___443293	Bcc_05059___464325	Bcc_01303___471719	Bcc_02680___489535	Bcc_05751___510903
mgsA		Methylglyoxal synthase	209	209	1	1	14837				392	392	392	Bcc_04382	Bcc_02945___5889	Bcc_02983___21197	Bcc_03467___37357	Bcc_02172___48963	Bcc_03035___65181	Bcc_03781___81017	Bcc_02398___92955	Bcc_03553___109569	Bcc_03929___124551	Bcc_00467___132585	Bcc_01815___150255	Bcc_07185___175025	Bcc_05630___186429	Bcc_00150___189615	Bcc_02118___208283	Bcc_03164___225415	Bcc_03104___239777	Bcc_05705___259869	Bcc_01341___265867	Bcc_05879___290273	Bcc_03600___300147	Bcc_03514___314289	Bcc_02468___327167	Bcc_01551___340341	Bcc_02039___356255	Bcc_03374___373729	Bcc_06807___395437	Bcc_03796___404563	Bcc_00484___412827	Bcc_01907___428647	Bcc_01447___442383	Bcc_03344___460895	Bcc_02894___474901	Bcc_06468___497111	Bcc_01835___503071
pal_2		Outer membrane protein P6	209	209	1	1	21833				512	512	512	Bcc_02395	Bcc_03858___7715	Bcc_05303___25837	Bcc_06617___43657	Bcc_03653___51925	Bcc_06420___71951	Bcc_04899___83253	Bcc_02600___93359	Bcc_02686___107835	Bcc_06762___130217	Bcc_07183___146017	Bcc_06655___159935	Bcc_03704___168063	Bcc_05334___185837	Bcc_07099___203513	Bcc_06613___217273	Bcc_06095___231277	Bcc_06345___246259	Bcc_02683___253825	Bcc_05344___273873	Bcc_02690___283895	Bcc_00999___294945	Bcc_01583___310427	Bcc_00049___322329	Bcc_00229___337697	Bcc_06683___365543	Bcc_02809___372599	Bcc_00735___383293	Bcc_02855___402681	Bcc_02164___416187	Bcc_06840___438513	Bcc_06922___453333	Bcc_02945___460097	Bcc_00538___470189	Bcc_04589___493353	Bcc_00211___499823
dmlR_33		HTH-type transcriptional regulator DmlR	209	214	1.03	1	9583				884	884	884	Bcc_01040	Bcc_03184___6367	Bcc_04083___23397	Bcc_04314___39051	Bcc_03492___51603	Bcc_00438___59987	Bcc_03305___80065	Bcc_02098___92355	Bcc_03218___108899	Bcc_07275___131243	Bcc_02091___135833	Bcc_01911___150447	Bcc_03910___168475	Bcc_04149___183467	Bcc_00018___189351	Bcc_07408___218863	Bcc_03006___225099	Bcc_00586___234741	Bcc_04809___258077	Bcc_03964___271113	Bcc_06204___290923	Bcc_00313___293573	Bcc_00020___307301	Bcc_01253___324737	Bcc_06758___350755	Bcc_00870___353917	Bcc_04330___375641	Bcc_06097___394017	Bcc_06048___409067	Bcc_03538___418935	Bcc_03503___431839	Bcc_05892___451273	Bcc_04584___463375	Bcc_05962___481037	Bcc_00651___485477	Bcc_02907___505215
group_33892		hypothetical protein	209	209	1	1	32400				1154	1154	1154	Bcc_05060	Bcc_04023___8045	Bcc_07065___29361	Bcc_02345___35113	Bcc_02883___50385	Bcc_02196___63503	Bcc_01583___76621	Bcc_03393___94945	Bcc_04897___112257	Bcc_03785___124263	Bcc_03265___138181	Bcc_00978___148581	Bcc_01870___164395	Bcc_03502___182173	Bcc_03743___196801	Bcc_03677___211401	Bcc_01280___221647	Bcc_06632___246833	Bcc_03337___255133	Bcc_03635___270455	Bcc_03415___285345	Bcc_04163___301273	Bcc_07050___321361	Bcc_04484___331199	Bcc_03090___343419	Bcc_03973___360123	Bcc_00574___368129	Bcc_06484___394791	Bcc_00114___397199	Bcc_06053___423965	Bcc_00462___425757	Bcc_03672___446833	Bcc_06033___466273	Bcc_06218___481549	Bcc_00362___484899	Bcc_02468___504337
lutB_2		Lactate utilization protein B	209	209	1	1	5936				1412	1412	1412	Bcc_04197	Bcc_00650___1299	Bcc_00559___16349	Bcc_00709___31841	Bcc_00360___45339	Bcc_05789___70689	Bcc_06450___86355	Bcc_04889___97937	Bcc_03440___109343	Bcc_05447___127587	Bcc_04883___141417	Bcc_04250___155125	Bcc_04355___169365	Bcc_03094___181357	Bcc_03433___196181	Bcc_00283___204613	Bcc_03071___225229	Bcc_04739___243047	Bcc_00930___250319	Bcc_06089___275363	Bcc_00487___279489	Bcc_03417___299781	Bcc_03070___313401	Bcc_07061___336353	Bcc_03596___344431	Bcc_00035___352247	Bcc_06808___380597	Bcc_05058___391939	Bcc_06935___410841	Bcc_00674___413207	Bcc_06067___436967	Bcc_06609___452707	Bcc_06464___467135	Bcc_03724___476561	Bcc_05871___495917	Bcc_01453___502307
aceB		Malate synthase A	209	209	1	1	6042				1589	1592	1591	Bcc_04109	Bcc_07411___14821	Bcc_06078___27387	Bcc_06898___44219	Bcc_06639___57897	Bcc_00256___59623	Bcc_05796___85047	Bcc_05918___99995	Bcc_06758___115979	Bcc_07152___130997	Bcc_07433___146517	Bcc_06955___160535	Bcc_01634___163923	Bcc_04236___183641	Bcc_07217___203749	Bcc_03226___210499	Bcc_05989___231065	Bcc_05221___244011	Bcc_06676___261811	Bcc_07300___277785	Bcc_01404___281323	Bcc_03329___299605	Bcc_02982___313225	Bcc_03703___329637	Bcc_03036___343311	Bcc_03326___358829	Bcc_07198___381377	Bcc_03469___388761	Bcc_07214___411399	Bcc_00762___413383	Bcc_00813___426459	Bcc_06308___452105	Bcc_06554___467315	Bcc_01216___471545	Bcc_04392___492959	Bcc_05605___510611
metZ		O-succinylhomoserine sulfhydrylase	209	209	1	1	32278				1190	1190	1190	Bcc_00122	Bcc_06167___12333	Bcc_02628___20487	Bcc_02834___36091	Bcc_05315___55249	Bcc_04713___68537	Bcc_04517___82489	Bcc_00219___88597	Bcc_03849___110161	Bcc_05069___126831	Bcc_03178___138007	Bcc_06913___160451	Bcc_00176___161007	Bcc_06825___188819	Bcc_02036___193387	Bcc_07011___218069	Bcc_07158___233403	Bcc_00233___234035	Bcc_07180___262819	Bcc_07543___278271	Bcc_01671___281857	Bcc_05625___304197	Bcc_05619___318499	Bcc_03793___329817	Bcc_05732___348703	Bcc_04413___361003	Bcc_05546___378073	Bcc_06152___394127	Bcc_04844___406659	Bcc_04623___421105	Bcc_05844___436521	Bcc_04355___448199	Bcc_05742___465691	Bcc_05731___480575	Bcc_01534___487243	Bcc_04850___509101
group_34071		hypothetical protein	209	209	1	1	4390				326	326	326	Bcc_04776	Bcc_00568___1135	Bcc_05759___26749	Bcc_01060___32543	Bcc_05472___55563	Bcc_06612___72335	Bcc_04247___81949	Bcc_01382___90923	Bcc_05428___113319	Bcc_01552___119797	Bcc_00691___133033	Bcc_00482___147589	Bcc_02252___165159	Bcc_01331___177831	Bcc_02347___194009	Bcc_05355___214757	Bcc_00918___220923	Bcc_01194___235957	Bcc_02971___254401	Bcc_01725___266635	Bcc_00816___280147	Bcc_03879___300705	Bcc_06765___320791	Bcc_06074___334379	Bcc_02021___341281	Bcc_00802___353781	Bcc_06718___380417	Bcc_02276___386375	Bcc_03479___403929	Bcc_05767___423393	Bcc_01320___427473	Bcc_04963___449415	Bcc_06289___466785	Bcc_04998___479109	Bcc_01397___486969	Bcc_00583___500567
nuoL		NADH-quinone oxidoreductase subunit L	209	209	1	1	14781				2054	2054	2054	Bcc_04328	Bcc_02999___5997	Bcc_03037___21305	Bcc_03521___37465	Bcc_02226___49071	Bcc_03089___65289	Bcc_02929___79313	Bcc_02344___92847	Bcc_03607___109677	Bcc_05898___128489	Bcc_00521___132693	Bcc_01869___150363	Bcc_05505___171665	Bcc_00632___176433	Bcc_00204___189723	Bcc_02172___208391	Bcc_03218___225523	Bcc_03158___239885	Bcc_05759___259977	Bcc_01395___265975	Bcc_05933___290381	Bcc_03546___300039	Bcc_03569___314399	Bcc_00531___323293	Bcc_03066___343371	Bcc_00692___353561	Bcc_04911___376803	Bcc_00698___383219	Bcc_00336___397643	Bcc_00539___412937	Bcc_07292___439417	Bcc_00673___440835	Bcc_00909___456025	Bcc_00410___469933	Bcc_05238___494651	Bcc_00441___500283
atpG		ATP synthase gamma chain	209	209	1	1	6891				875	875	875	Bcc_01758	Bcc_06274___12547	Bcc_00079___15389	Bcc_00868___32159	Bcc_01225___47069	Bcc_00142___59395	Bcc_05568___84591	Bcc_03029___94217	Bcc_05710___113883	Bcc_05830___128353	Bcc_01412___134475	Bcc_01410___149445	Bcc_04048___168751	Bcc_06718___188605	Bcc_00084___189483	Bcc_05022___214091	Bcc_06647___232381	Bcc_01066___235701	Bcc_06407___261273	Bcc_01917___267019	Bcc_07181___292877	Bcc_01579___296105	Bcc_00940___309141	Bcc_06286___334803	Bcc_01690___340619	Bcc_02803___357783	Bcc_06030___379041	Bcc_04181___390185	Bcc_05162___407295	Bcc_02607___417073	Bcc_03770___432373	Bcc_00094___439677	Bcc_03786___461779	Bcc_02044___473201	Bcc_02476___489127	Bcc_05311___510023
pucG		Purine catabolism protein PucG	209	209	1	1	21802				1211	1211	1211	Bcc_02423	Bcc_03830___7659	Bcc_05275___25781	Bcc_06645___43713	Bcc_03625___51869	Bcc_06448___72007	Bcc_04927___83309	Bcc_02628___93415	Bcc_02714___107891	Bcc_06790___130273	Bcc_07211___146073	Bcc_06627___159879	Bcc_03676___168007	Bcc_05306___185781	Bcc_07071___203457	Bcc_06641___217329	Bcc_06067___231221	Bcc_06373___246315	Bcc_02711___253881	Bcc_05372___273929	Bcc_02718___283951	Bcc_00971___294889	Bcc_01611___310483	Bcc_00021___322273	Bcc_00201___337641	Bcc_06655___365487	Bcc_02837___372655	Bcc_00763___383349	Bcc_02883___402737	Bcc_02136___416131	Bcc_06812___438457	Bcc_06894___453277	Bcc_02973___460153	Bcc_00510___470133	Bcc_04561___493297	Bcc_00183___499767
exbD_1		Biopolymer transport protein ExbD	209	209	1	1	21830				449	449	449	Bcc_02398	Bcc_03855___7709	Bcc_05300___25831	Bcc_06620___43663	Bcc_03650___51919	Bcc_06423___71957	Bcc_04902___83259	Bcc_02603___93365	Bcc_02689___107841	Bcc_06765___130223	Bcc_07186___146023	Bcc_06652___159929	Bcc_03701___168057	Bcc_05331___185831	Bcc_07096___203507	Bcc_06616___217279	Bcc_06092___231271	Bcc_06348___246265	Bcc_02686___253831	Bcc_05347___273879	Bcc_02693___283901	Bcc_00996___294939	Bcc_01586___310433	Bcc_00046___322323	Bcc_00226___337691	Bcc_06680___365537	Bcc_02812___372605	Bcc_00738___383299	Bcc_02858___402687	Bcc_02161___416181	Bcc_06837___438507	Bcc_06919___453327	Bcc_02948___460103	Bcc_00535___470183	Bcc_04586___493347	Bcc_00208___499817
paaE		1,2-phenylacetyl-CoA epoxidase, subunit E	209	209	1	1	6338				1088	1088	1088	Bcc_01904	Bcc_02215___4429	Bcc_01924___19079	Bcc_02406___35235	Bcc_01381___47381	Bcc_01547___62205	Bcc_02255___77965	Bcc_07142___102443	Bcc_02511___107485	Bcc_02365___121423	Bcc_03070___137791	Bcc_01638___149901	Bcc_00657___161969	Bcc_06264___187697	Bcc_02170___193655	Bcc_02350___208747	Bcc_01758___222603	Bcc_01851___237271	Bcc_02398___253255	Bcc_03599___270383	Bcc_02019___282553	Bcc_00021___292989	Bcc_01098___309457	Bcc_01264___324759	Bcc_03142___343523	Bcc_01259___354695	Bcc_03299___373579	Bcc_02177___386177	Bcc_05401___407773	Bcc_02449___416757	Bcc_04216___433265	Bcc_05394___450277	Bcc_04135___462477	Bcc_05455___480023	Bcc_03599___491373	Bcc_04782___508965
orn		Oligoribonuclease	209	210	1.01	1	17921				620	620	620	Bcc_02706	Bcc_06876___13751	Bcc_01637___18505	Bcc_01466___33355	Bcc_06250___57119	Bcc_06022___71155	Bcc_05983___85421	Bcc_06329___100817	Bcc_01324___105111	Bcc_02484___121661	Bcc_02214___136079	Bcc_05152___156929	Bcc_07079___174813	Bcc_02053___179275	Bcc_05831___200977	Bcc_00647___205341	Bcc_05629___230345	Bcc_02235___238039	Bcc_01380___251219	Bcc_03272___269729 Bcc_05835___274855	Bcc_02929___284373	Bcc_01943___296833	Bcc_01864___310989	Bcc_06452___335135	Bcc_01089___339417	Bcc_07320___366817	Bcc_01185___369351	Bcc_01656___385135	Bcc_00582___398135	Bcc_01883___415625	Bcc_02203___429239	Bcc_05585___450659	Bcc_00158___454523	Bcc_05118___479349	Bcc_06111___496397	Bcc_07007___513415
soj_2		Sporulation initiation inhibitor protein Soj	209	209	1	1	6881				779	779	779	Bcc_01749	Bcc_06265___12529	Bcc_00070___15371	Bcc_00859___32141	Bcc_01216___47051	Bcc_00133___59377	Bcc_05559___84573	Bcc_03020___94199	Bcc_05701___113865	Bcc_05821___128335	Bcc_01403___134457	Bcc_01401___149427	Bcc_04057___168769	Bcc_06727___188623	Bcc_00075___189465	Bcc_05013___214073	Bcc_06656___232399	Bcc_01057___235683	Bcc_06398___261255	Bcc_01908___267001	Bcc_07172___292859	Bcc_01570___296087	Bcc_00931___309123	Bcc_06277___334785	Bcc_01681___340601	Bcc_02794___357765	Bcc_06021___379023	Bcc_04172___390167	Bcc_05153___407277	Bcc_02616___417091	Bcc_03761___432355	Bcc_00085___439659	Bcc_03777___461761	Bcc_02035___473183	Bcc_02485___489145	Bcc_05302___510005
group_34197		hypothetical protein	209	209	1	1	6845				1214	1214	1214	Bcc_01722	Bcc_06238___12475	Bcc_00043___15317	Bcc_00832___32087	Bcc_01189___46997	Bcc_06923___72957	Bcc_05532___84519	Bcc_02993___94145	Bcc_05674___113811	Bcc_05794___128281	Bcc_01376___134403	Bcc_01374___149373	Bcc_04084___168823	Bcc_00304___175777	Bcc_01270___191855	Bcc_04986___214019	Bcc_06683___232453	Bcc_01030___235629	Bcc_06371___261201	Bcc_01880___266945	Bcc_07145___292805	Bcc_01543___296033	Bcc_00904___309069	Bcc_06250___334731	Bcc_01654___340547	Bcc_03295___358767	Bcc_05994___378969	Bcc_04145___390113	Bcc_05126___407223	Bcc_02643___417145	Bcc_03318___431469	Bcc_00058___439605	Bcc_03750___461707	Bcc_02008___473129	Bcc_02512___489199	Bcc_05275___509951
group_34212		hypothetical protein	209	209	1	1	2987				626	626	626	Bcc_03855	Bcc_02911___5821	Bcc_01890___19011	Bcc_06288___42999	Bcc_02436___49491	Bcc_05484___70079	Bcc_03265___79985	Bcc_05734___99627	Bcc_02974___108411	Bcc_01286___119265	Bcc_05841___143333	Bcc_02683___151991	Bcc_03625___167905	Bcc_00215___175599	Bcc_03297___195909	Bcc_02992___210031	Bcc_02617___224321	Bcc_04424___242417	Bcc_02901___254261	Bcc_06241___275667	Bcc_02390___283295	Bcc_03077___299101	Bcc_02793___312847	Bcc_00831___323893	Bcc_03485___344209	Bcc_05238___362653	Bcc_07243___381467	Bcc_00302___382427	Bcc_04260___405491	Bcc_00951___413761	Bcc_03078___430989	Bcc_05943___451375	Bcc_03083___460373	Bcc_02693___474499	Bcc_02276___488727	Bcc_06780___512961
nuoD		NADH-quinone oxidoreductase subunit D	209	209	1	1	14789				1253	1253	1253	Bcc_04336	Bcc_02991___5981	Bcc_03029___21289	Bcc_03513___37449	Bcc_02218___49055	Bcc_03081___65273	Bcc_02921___79297	Bcc_02352___92863	Bcc_03599___109661	Bcc_05890___128473	Bcc_00513___132677	Bcc_01861___150347	Bcc_05497___171649	Bcc_00624___176417	Bcc_00196___189707	Bcc_02164___208375	Bcc_03210___225507	Bcc_03150___239869	Bcc_05751___259961	Bcc_01387___265959	Bcc_05925___290365	Bcc_03554___300055	Bcc_03561___314383	Bcc_00523___323277	Bcc_03074___343387	Bcc_00684___353545	Bcc_04903___376787	Bcc_00690___383203	Bcc_00328___397627	Bcc_00531___412921	Bcc_07300___439433	Bcc_00665___440819	Bcc_00901___456009	Bcc_00402___469917	Bcc_05246___494667	Bcc_00433___500267
folC		Bifunctional protein FolC	209	209	1	1	32274				1310	1310	1310	Bcc_00118	Bcc_06171___12341	Bcc_02632___20495	Bcc_02838___36099	Bcc_05319___55257	Bcc_04709___68529	Bcc_04521___82497	Bcc_00223___88605	Bcc_03853___110169	Bcc_05065___126823	Bcc_03182___138015	Bcc_06909___160443	Bcc_00180___161015	Bcc_06821___188811	Bcc_02040___193395	Bcc_07015___218077	Bcc_07162___233411	Bcc_00229___234027	Bcc_07176___262811	Bcc_07539___278263	Bcc_01675___281865	Bcc_05621___304189	Bcc_05615___318491	Bcc_03797___329825	Bcc_05728___348695	Bcc_04417___361011	Bcc_05542___378065	Bcc_06148___394119	Bcc_04848___406667	Bcc_04619___421097	Bcc_05848___436529	Bcc_04359___448207	Bcc_05738___465683	Bcc_05735___480583	Bcc_01530___487235	Bcc_04846___509093
group_34240		hypothetical protein	209	209	1	1	7851				503	503	503	Bcc_02062	Bcc_00330___659	Bcc_00280___15791	Bcc_06734___43891	Bcc_06407___57433	Bcc_00511___60133	Bcc_02631___78717	Bcc_01838___91835	Bcc_02347___107157	Bcc_00011___116715	Bcc_06960___145571	Bcc_01566___149757	Bcc_02175___165005	Bcc_06513___188195	Bcc_01803___192921	Bcc_01636___207319	Bcc_01191___221469	Bcc_01576___236721	Bcc_06574___261607	Bcc_00406___263997	Bcc_01765___282045	Bcc_01333___295613	Bcc_01244___309749	Bcc_00805___323841	Bcc_00015___337269	Bcc_04943___362063	Bcc_00422___367825	Bcc_00015___381853	Bcc_05672___408315	Bcc_00141___412141	Bcc_01671___428175	Bcc_04003___447495	Bcc_00015___454237	Bcc_01491___472095	Bcc_02591___489357	Bcc_00015___499431
tsaA		putative peroxiredoxin	209	209	1	1	21817				638	638	638	Bcc_02408	Bcc_03845___7689	Bcc_05290___25811	Bcc_06630___43683	Bcc_03640___51899	Bcc_06433___71977	Bcc_04912___83279	Bcc_02613___93385	Bcc_02699___107861	Bcc_06775___130243	Bcc_07196___146043	Bcc_06642___159909	Bcc_03691___168037	Bcc_05321___185811	Bcc_07086___203487	Bcc_06626___217299	Bcc_06082___231251	Bcc_06358___246285	Bcc_02696___253851	Bcc_05357___273899	Bcc_02703___283921	Bcc_00986___294919	Bcc_01596___310453	Bcc_00036___322303	Bcc_00216___337671	Bcc_06670___365517	Bcc_02822___372625	Bcc_00748___383319	Bcc_02868___402707	Bcc_02151___416161	Bcc_06827___438487	Bcc_06909___453307	Bcc_02958___460123	Bcc_00525___470163	Bcc_04576___493327	Bcc_00198___499797
kstR2		HTH-type transcriptional repressor KstR2	209	209	1	1	6340				605	605	605	Bcc_01902	Bcc_02213___4425	Bcc_01922___19075	Bcc_02404___35231	Bcc_01379___47377	Bcc_01545___62201	Bcc_02253___77961	Bcc_07144___102447	Bcc_02509___107481	Bcc_02363___121419	Bcc_03072___137795	Bcc_01636___149897	Bcc_00659___161973	Bcc_06266___187701	Bcc_02168___193651	Bcc_02348___208743	Bcc_01756___222599	Bcc_01849___237267	Bcc_02396___253251	Bcc_03601___270387	Bcc_02021___282557	Bcc_00023___292993	Bcc_01096___309453	Bcc_01266___324763	Bcc_03144___343527	Bcc_01261___354699	Bcc_03297___373575	Bcc_02175___386173	Bcc_05403___407777	Bcc_02451___416761	Bcc_04214___433261	Bcc_05396___450281	Bcc_04133___462473	Bcc_05457___480027	Bcc_03601___491377	Bcc_04784___508969
ndhC		NAD(P)H-quinone oxidoreductase subunit 3	209	209	1	1	14792				359	359	359	Bcc_04339	Bcc_02988___5975	Bcc_03026___21283	Bcc_03510___37443	Bcc_02215___49049	Bcc_03078___65267	Bcc_02918___79291	Bcc_02355___92869	Bcc_03596___109655	Bcc_05887___128467	Bcc_00510___132671	Bcc_01858___150341	Bcc_05494___171643	Bcc_00621___176411	Bcc_00193___189701	Bcc_02161___208369	Bcc_03207___225501	Bcc_03147___239863	Bcc_05748___259955	Bcc_01384___265953	Bcc_05922___290359	Bcc_03557___300061	Bcc_03558___314377	Bcc_00520___323271	Bcc_03077___343393	Bcc_00681___353539	Bcc_04900___376781	Bcc_00687___383197	Bcc_00325___397621	Bcc_00528___412915	Bcc_07303___439439	Bcc_00662___440813	Bcc_00898___456003	Bcc_00399___469911	Bcc_05249___494673	Bcc_00430___500261
sugE		Quaternary ammonium compound-resistance protein SugE	209	209	1	1	14827				320	320	320	Bcc_04372	Bcc_02955___5909	Bcc_02993___21217	Bcc_03477___37377	Bcc_02182___48983	Bcc_03045___65201	Bcc_02885___79225	Bcc_02388___92935	Bcc_03563___109589	Bcc_05854___128401	Bcc_00477___132605	Bcc_01825___150275	Bcc_05461___171577	Bcc_00588___176345	Bcc_00160___189635	Bcc_02128___208303	Bcc_03174___225435	Bcc_03114___239797	Bcc_05715___259889	Bcc_01351___265887	Bcc_05889___290293	Bcc_03590___300127	Bcc_03524___314309	Bcc_02458___327147	Bcc_01541___340321	Bcc_02049___356275	Bcc_05731___378443	Bcc_02425___386673	Bcc_03786___404543	Bcc_00494___412847	Bcc_01917___428667	Bcc_01437___442363	Bcc_03354___460915	Bcc_02904___474921	Bcc_06478___497131	Bcc_01825___503051
tmk		Thymidylate kinase	209	209	1	1	3017				620	620	620	Bcc_03879	Bcc_02887___5773	Bcc_01866___18963	Bcc_06937___44297	Bcc_02412___49443	Bcc_05460___70031	Bcc_03241___79937	Bcc_05710___99579	Bcc_02950___108363	Bcc_01262___119217	Bcc_05865___143381	Bcc_02659___151943	Bcc_03649___167953	Bcc_00239___175647	Bcc_07004___203323	Bcc_03016___210079	Bcc_02593___224273	Bcc_06644___246857	Bcc_02877___254213	Bcc_07175___277535	Bcc_02366___283247	Bcc_03101___299149	Bcc_02817___312895	Bcc_00855___323941	Bcc_03461___344161	Bcc_05549___363275	Bcc_00780___368541	Bcc_03142___388107	Bcc_03077___403125	Bcc_00927___413713	Bcc_03054___430941	Bcc_05967___451423	Bcc_03107___460421	Bcc_06081___481275	Bcc_07147___498469	Bcc_06053___511507
fdhA		Glutathione-independent formaldehyde dehydrogenase	209	213	1.02	1	4889				1196	1196	1196	Bcc_04964	Bcc_07565___15129	Bcc_05947___27125	Bcc_01248___32919	Bcc_03043___50705	Bcc_03306___65723	Bcc_00350___74155	Bcc_00808___89775	Bcc_04055___110573 Bcc_05616___113695	Bcc_04250___125193	Bcc_00879___133409	Bcc_00670___147965	Bcc_01042___162739	Bcc_03598___182365	Bcc_00713___190741	Bcc_05167___214381	Bcc_00730___220547	Bcc_01382___236333	Bcc_00478___249415 Bcc_01049___250557	Bcc_01285___265755	Bcc_00628___279771	Bcc_04067___301081	Bcc_06955___321171	Bcc_07255___336741	Bcc_01199___339637	Bcc_01843___355863	Bcc_06268___379517	Bcc_07115___396053	Bcc_05963___408897	Bcc_05957___423773	Bcc_01368___427569	Bcc_03920___447329	Bcc_02196___458599	Bcc_05817___480747	Bcc_04300___492775	Bcc_03635___506671
grxD		Glutaredoxin-4	209	209	1	1	7891				311	311	311	Bcc_02091	Bcc_00359___717	Bcc_00309___15849	Bcc_06705___43833	Bcc_06378___57375	Bcc_00540___60191	Bcc_02602___78659	Bcc_01867___91893	Bcc_02376___107215	Bcc_00040___116773	Bcc_06931___145513	Bcc_01595___149815	Bcc_02204___165063	Bcc_06542___188253	Bcc_01832___192979	Bcc_01665___207377	Bcc_01220___221527	Bcc_01605___236779	Bcc_06545___261549	Bcc_00435___264055	Bcc_01794___282103	Bcc_01303___295553	Bcc_01273___309807	Bcc_00776___323783	Bcc_00044___337327	Bcc_04972___362121	Bcc_00451___367883	Bcc_00044___381911	Bcc_05701___408373	Bcc_00170___412199	Bcc_01700___428233	Bcc_04032___447553	Bcc_00044___454295	Bcc_01520___472153	Bcc_02620___489415	Bcc_00044___499489
group_34460	fabG_6	3-oxoacyl-[acyl-carrier-protein] reductase FabG	209	209	1	1	14838				779	779	779	Bcc_04383	Bcc_02944___5887	Bcc_02982___21195	Bcc_03466___37355	Bcc_02171___48961	Bcc_03034___65179	Bcc_03780___81015	Bcc_02399___92957	Bcc_03552___109567	Bcc_03928___124549	Bcc_00466___132583	Bcc_01814___150253	Bcc_07186___175027	Bcc_05631___186431	Bcc_00149___189613	Bcc_02117___208281	Bcc_03163___225413	Bcc_03103___239775	Bcc_05704___259867	Bcc_01340___265865	Bcc_05878___290271	Bcc_03601___300149	Bcc_03513___314287	Bcc_02469___327169	Bcc_01552___340343	Bcc_02038___356253	Bcc_03373___373727	Bcc_06808___395439	Bcc_03797___404565	Bcc_00483___412825	Bcc_01906___428645	Bcc_01448___442385	Bcc_03343___460893	Bcc_02893___474899	Bcc_06467___497109	Bcc_01836___503073
bamD_1		Outer membrane protein assembly factor BamD	209	209	1	1	21836				749	749	749	Bcc_02394	Bcc_03859___7717	Bcc_05304___25839	Bcc_06616___43655	Bcc_03654___51927	Bcc_06419___71949	Bcc_04898___83251	Bcc_02599___93357	Bcc_02685___107833	Bcc_06761___130215	Bcc_07182___146015	Bcc_06656___159937	Bcc_03705___168065	Bcc_05335___185839	Bcc_07100___203515	Bcc_06612___217271	Bcc_06096___231279	Bcc_06344___246257	Bcc_02682___253823	Bcc_05343___273871	Bcc_02689___283893	Bcc_01000___294947	Bcc_01582___310425	Bcc_00050___322331	Bcc_00230___337699	Bcc_06684___365545	Bcc_02808___372597	Bcc_00734___383291	Bcc_02854___402679	Bcc_02165___416189	Bcc_06841___438515	Bcc_06923___453335	Bcc_02944___460095	Bcc_00539___470191	Bcc_04590___493355	Bcc_00212___499825
pyrE		Orotate phosphoribosyltransferase	209	209	1	1	6349				686	686	686	Bcc_01894	Bcc_01017___2033	Bcc_02570___20371	Bcc_02955___36333	Bcc_00300___45219	Bcc_01019___61149	Bcc_02871___79197	Bcc_01996___92151	Bcc_02837___108137	Bcc_05139___126971	Bcc_05443___142537	Bcc_01546___149717	Bcc_06356___173367	Bcc_04876___184921	Bcc_03264___195843	Bcc_04727___213501	Bcc_05280___229647	Bcc_03570___240709	Bcc_02766___253991	Bcc_03627___270439	Bcc_02773___284061	Bcc_00031___293009	Bcc_01089___309439	Bcc_01273___324777	Bcc_03151___343541	Bcc_01268___354713	Bcc_03290___373561	Bcc_02168___386159	Bcc_05410___407791	Bcc_02458___416775	Bcc_04207___433247	Bcc_05403___450295	Bcc_04126___462459	Bcc_05464___480041	Bcc_03608___491391	Bcc_04791___508983
nuoM		NADH-quinone oxidoreductase subunit M	209	209	1	1	14780				1490	1490	1490	Bcc_04327	Bcc_03000___5999	Bcc_03038___21307	Bcc_03522___37467	Bcc_02227___49073	Bcc_03090___65291	Bcc_02930___79315	Bcc_02343___92845	Bcc_03608___109679	Bcc_05899___128491	Bcc_00522___132695	Bcc_01870___150365	Bcc_05506___171667	Bcc_00633___176435	Bcc_00205___189725	Bcc_02173___208393	Bcc_03219___225525	Bcc_03159___239887	Bcc_05760___259979	Bcc_01396___265977	Bcc_05934___290383	Bcc_03545___300037	Bcc_03570___314401	Bcc_00532___323295	Bcc_03065___343369	Bcc_00693___353563	Bcc_04912___376805	Bcc_00699___383221	Bcc_00337___397645	Bcc_00540___412939	Bcc_07291___439415	Bcc_00674___440837	Bcc_00910___456027	Bcc_00411___469935	Bcc_05237___494649	Bcc_00442___500285
group_34497		hypothetical protein	209	209	1	1	6799				2006	2006	2006	Bcc_01684	Bcc_06200___12399	Bcc_00005___15241	Bcc_00794___32011	Bcc_01151___46921	Bcc_06997___73105	Bcc_05493___84441	Bcc_02954___94067	Bcc_05636___113735	Bcc_05754___128201	Bcc_01336___134323	Bcc_01334___149293	Bcc_04122___168899	Bcc_00342___175853	Bcc_01310___191935	Bcc_04948___213943	Bcc_06721___232529	Bcc_00990___235549	Bcc_06333___261125	Bcc_01842___266869	Bcc_07105___292725	Bcc_01505___295957	Bcc_00865___308991	Bcc_06211___334653	Bcc_01615___340469	Bcc_03256___358689	Bcc_05955___378891	Bcc_04106___390035	Bcc_05087___407145	Bcc_02682___417223	Bcc_01973___428779	Bcc_00019___439527	Bcc_03711___461629	Bcc_01969___473051	Bcc_02551___489277	Bcc_05236___509873
group_34537		hypothetical protein	209	213	1.02	1	4902				503	503	503	Bcc_04976	Bcc_07577___15153	Bcc_05959___27149	Bcc_01260___32943	Bcc_03055___50729	Bcc_03294___65699	Bcc_00362___74179	Bcc_00820___89799	Bcc_04043___110549 Bcc_05628___113719	Bcc_04238___125169	Bcc_00891___133433	Bcc_00682___147989	Bcc_01054___162763	Bcc_03586___182341	Bcc_00725___190765	Bcc_05155___214357	Bcc_00718___220523	Bcc_01394___236357	Bcc_00466___249391 Bcc_01037___250533	Bcc_01297___265779	Bcc_00616___279747	Bcc_04079___301105	Bcc_06967___321195	Bcc_07267___336765	Bcc_01187___339613	Bcc_01831___355839	Bcc_06256___379493	Bcc_07103___396029	Bcc_05951___408873	Bcc_05969___423797	Bcc_01356___427545	Bcc_03932___447353	Bcc_02184___458575	Bcc_05805___480723	Bcc_04312___492799	Bcc_03623___506647
atpC		ATP synthase epsilon chain	209	209	1	1	6893				425	425	425	Bcc_01760	Bcc_06276___12551	Bcc_00081___15393	Bcc_00870___32163	Bcc_01227___47073	Bcc_00144___59399	Bcc_05570___84595	Bcc_03031___94221	Bcc_05712___113887	Bcc_05832___128357	Bcc_01414___134479	Bcc_01412___149449	Bcc_04046___168747	Bcc_06716___188601	Bcc_00086___189487	Bcc_05024___214095	Bcc_06645___232377	Bcc_01068___235705	Bcc_06409___261277	Bcc_01919___267023	Bcc_07183___292881	Bcc_01581___296109	Bcc_00942___309145	Bcc_06288___334807	Bcc_01692___340623	Bcc_02805___357787	Bcc_06032___379045	Bcc_04183___390189	Bcc_05164___407299	Bcc_02605___417069	Bcc_03772___432377	Bcc_00096___439681	Bcc_03788___461783	Bcc_02046___473205	Bcc_02474___489123	Bcc_05313___510027
suhB		Inositol-1-monophosphatase	209	209	1	1	5994				803	803	803	Bcc_04153	Bcc_00606___1211	Bcc_00603___16437	Bcc_00665___31753	Bcc_00316___45251	Bcc_05833___70777	Bcc_06494___86443	Bcc_04933___98025	Bcc_03396___109255	Bcc_05403___127499	Bcc_04839___141329	Bcc_04206___155037	Bcc_04311___169277	Bcc_03050___181269	Bcc_03389___196093	Bcc_00327___204701	Bcc_03027___225141	Bcc_04695___242959	Bcc_00886___250231	Bcc_06045___275275	Bcc_00443___279401	Bcc_03373___299693	Bcc_03026___313313	Bcc_07105___336441	Bcc_03552___344343	Bcc_00079___352335	Bcc_06764___380509	Bcc_05102___392027	Bcc_06891___410753	Bcc_00718___413295	Bcc_00267___425367	Bcc_06565___452619	Bcc_06508___467223	Bcc_03768___476649	Bcc_05827___495829	Bcc_01409___502219
purF		Amidophosphoribosyltransferase	209	209	1	1	32277				1532	1532	1532	Bcc_00121	Bcc_06168___12335	Bcc_02629___20489	Bcc_02835___36093	Bcc_05316___55251	Bcc_04712___68535	Bcc_04518___82491	Bcc_00220___88599	Bcc_03850___110163	Bcc_05068___126829	Bcc_03179___138009	Bcc_06912___160449	Bcc_00177___161009	Bcc_06824___188817	Bcc_02037___193389	Bcc_07012___218071	Bcc_07159___233405	Bcc_00232___234033	Bcc_07179___262817	Bcc_07542___278269	Bcc_01672___281859	Bcc_05624___304195	Bcc_05618___318497	Bcc_03794___329819	Bcc_05731___348701	Bcc_04414___361005	Bcc_05545___378071	Bcc_06151___394125	Bcc_04845___406661	Bcc_04622___421103	Bcc_05845___436523	Bcc_04356___448201	Bcc_05741___465689	Bcc_05732___480577	Bcc_01533___487241	Bcc_04849___509099
ssuA_1		Putative aliphatic sulfonates-binding protein	209	209	1	1	33593				965	965	965	Bcc_00456	Bcc_01630___3259	Bcc_01053___17337	Bcc_01940___34303	Bcc_04056___52731	Bcc_04249___67609	Bcc_02650___78755	Bcc_01946___92051	Bcc_01880___106223	Bcc_05356___127405	Bcc_01792___135235	Bcc_01008___148641	Bcc_06923___174501	Bcc_00703___176575	Bcc_03978___197271	Bcc_01294___206635	Bcc_01142___221371	Bcc_04333___242235	Bcc_02576___253611	Bcc_06949___277083	Bcc_03633___285781	Bcc_05962___304871	Bcc_06214___319689	Bcc_03339___328909	Bcc_04187___345613	Bcc_03774___359725	Bcc_01441___369863	Bcc_02468___386759	Bcc_04164___405299	Bcc_05214___422287	Bcc_06783___438399	Bcc_03980___447449	Bcc_01145___456497	Bcc_01328___471769	Bcc_05280___494735	Bcc_03715___506831
accD		Acetyl-coenzyme A carboxylase carboxyl transferase subunit beta	209	209	1	1	32273				872	872	872	Bcc_00117	Bcc_06172___12343	Bcc_02633___20497	Bcc_02839___36101	Bcc_05320___55259	Bcc_04708___68527	Bcc_04522___82499	Bcc_00224___88607	Bcc_03854___110171	Bcc_05064___126821	Bcc_03183___138017	Bcc_06908___160441	Bcc_00181___161017	Bcc_06820___188809	Bcc_02041___193397	Bcc_07016___218079	Bcc_07163___233413	Bcc_00228___234025	Bcc_07175___262809	Bcc_07538___278261	Bcc_01676___281867	Bcc_05620___304187	Bcc_05614___318489	Bcc_03798___329827	Bcc_05727___348693	Bcc_04418___361013	Bcc_05541___378063	Bcc_06147___394117	Bcc_04849___406669	Bcc_04618___421095	Bcc_05849___436531	Bcc_04360___448209	Bcc_05737___465681	Bcc_05736___480585	Bcc_01529___487233	Bcc_04845___509091
ybdK		Putative glutamate--cysteine ligase 2	209	209	1	1	6846				1115	1115	1115	Bcc_01723	Bcc_06239___12477	Bcc_00044___15319	Bcc_00833___32089	Bcc_01190___46999	Bcc_06924___72959	Bcc_05533___84521	Bcc_02994___94147	Bcc_05675___113813	Bcc_05795___128283	Bcc_01377___134405	Bcc_01375___149375	Bcc_04083___168821	Bcc_00303___175775	Bcc_01269___191853	Bcc_04987___214021	Bcc_06682___232451	Bcc_01031___235631	Bcc_06372___261203	Bcc_01881___266947	Bcc_07146___292807	Bcc_01544___296035	Bcc_00905___309071	Bcc_06251___334733	Bcc_01655___340549	Bcc_03296___358769	Bcc_05995___378971	Bcc_04146___390115	Bcc_05127___407225	Bcc_02642___417143	Bcc_03317___431467	Bcc_00059___439607	Bcc_03751___461709	Bcc_02009___473131	Bcc_02511___489197	Bcc_05276___509953
group_34703		hypothetical protein	209	209	1	1	7849				515	515	515	Bcc_02060	Bcc_00328___655	Bcc_00278___15787	Bcc_06736___43895	Bcc_06409___57437	Bcc_00509___60129	Bcc_02633___78721	Bcc_01836___91831	Bcc_02345___107153	Bcc_00009___116711	Bcc_06962___145575	Bcc_01564___149753	Bcc_02173___165001	Bcc_06511___188191	Bcc_01801___192917	Bcc_01634___207315	Bcc_01189___221465	Bcc_01574___236717	Bcc_06576___261611	Bcc_00404___263993	Bcc_01763___282041	Bcc_01335___295617	Bcc_01242___309745	Bcc_00807___323845	Bcc_00013___337265	Bcc_04941___362059	Bcc_00420___367821	Bcc_00013___381849	Bcc_05670___408311	Bcc_00139___412137	Bcc_01669___428171	Bcc_04001___447491	Bcc_00013___454233	Bcc_01489___472091	Bcc_02589___489353	Bcc_00013___499427
cspD_1		Cold shock-like protein CspD	209	209	1	1	7886				203	203	203	Bcc_02087	Bcc_00355___709	Bcc_00305___15841	Bcc_06709___43841	Bcc_06382___57383	Bcc_00536___60183	Bcc_02606___78667	Bcc_01863___91885	Bcc_02372___107207	Bcc_00036___116765	Bcc_06935___145521	Bcc_01591___149807	Bcc_02200___165055	Bcc_06538___188245	Bcc_01828___192971	Bcc_01661___207369	Bcc_01216___221519	Bcc_01601___236771	Bcc_06549___261557	Bcc_00431___264047	Bcc_01790___282095	Bcc_01308___295563	Bcc_01269___309799	Bcc_00780___323791	Bcc_00040___337319	Bcc_04968___362113	Bcc_00447___367875	Bcc_00040___381903	Bcc_05697___408365	Bcc_00166___412191	Bcc_01696___428225	Bcc_04028___447545	Bcc_00040___454287	Bcc_01516___472145	Bcc_02616___489407	Bcc_00040___499481
atpF		ATP synthase subunit b	209	209	1	1	6888				470	470	470	Bcc_01755	Bcc_06271___12541	Bcc_00076___15383	Bcc_00865___32153	Bcc_01222___47063	Bcc_00139___59389	Bcc_05565___84585	Bcc_03026___94211	Bcc_05707___113877	Bcc_05827___128347	Bcc_01409___134469	Bcc_01407___149439	Bcc_04051___168757	Bcc_06721___188611	Bcc_00081___189477	Bcc_05019___214085	Bcc_06650___232387	Bcc_01063___235695	Bcc_06404___261267	Bcc_01914___267013	Bcc_07178___292871	Bcc_01576___296099	Bcc_00937___309135	Bcc_06283___334797	Bcc_01687___340613	Bcc_02800___357777	Bcc_06027___379035	Bcc_04178___390179	Bcc_05159___407289	Bcc_02610___417079	Bcc_03767___432367	Bcc_00091___439671	Bcc_03783___461773	Bcc_02041___473195	Bcc_02479___489133	Bcc_05308___510017
dnaB		Replicative DNA helicase	209	209	1	1	2988				1382	1382	1382	Bcc_03856	Bcc_02910___5819	Bcc_01889___19009	Bcc_06289___43001	Bcc_02435___49489	Bcc_05483___70077	Bcc_03264___79983	Bcc_05733___99625	Bcc_02973___108409	Bcc_01285___119263	Bcc_05842___143335	Bcc_02682___151989	Bcc_03626___167907	Bcc_00216___175601	Bcc_03298___195911	Bcc_02993___210033	Bcc_02616___224319	Bcc_04423___242415	Bcc_02900___254259	Bcc_06240___275665	Bcc_02389___283293	Bcc_03078___299103	Bcc_02794___312849	Bcc_00832___323895	Bcc_03484___344207	Bcc_05239___362655	Bcc_07242___381465	Bcc_00303___382429	Bcc_04261___405493	Bcc_00950___413759	Bcc_03077___430987	Bcc_05944___451377	Bcc_03084___460375	Bcc_02692___474497	Bcc_02277___488729	Bcc_06779___512959
htpX		Protease HtpX	209	210	1.01	1	17922				1259	1259	1259	Bcc_02705	Bcc_06875___13749	Bcc_01638___18507	Bcc_01465___33353	Bcc_06251___57121	Bcc_06023___71157	Bcc_05982___85419	Bcc_06330___100819	Bcc_01323___105109	Bcc_02483___121659	Bcc_02213___136077	Bcc_05153___156931	Bcc_07080___174815	Bcc_02052___179273	Bcc_05832___200979	Bcc_00646___205339	Bcc_05628___230343	Bcc_02234___238037	Bcc_01379___251217	Bcc_03273___269731 Bcc_05836___274857	Bcc_02930___284375	Bcc_01942___296831	Bcc_01863___310987	Bcc_06453___335137	Bcc_01088___339415	Bcc_07321___366819	Bcc_01184___369349	Bcc_01655___385133	Bcc_00581___398133	Bcc_01884___415627	Bcc_02202___429237	Bcc_05586___450661	Bcc_00159___454525	Bcc_05117___479347	Bcc_06110___496395	Bcc_07006___513413
ilvC		Ketol-acid reductoisomerase	209	209	1	1	14805				1016	1016	1016	Bcc_04353	Bcc_02974___5947	Bcc_03012___21255	Bcc_03496___37415	Bcc_02201___49021	Bcc_03064___65239	Bcc_02904___79263	Bcc_02369___92897	Bcc_03582___109627	Bcc_05873___128439	Bcc_00496___132643	Bcc_01844___150313	Bcc_05480___171615	Bcc_00607___176383	Bcc_00179___189673	Bcc_02147___208341	Bcc_03193___225473	Bcc_03133___239835	Bcc_05734___259927	Bcc_01370___265925	Bcc_05908___290331	Bcc_03571___300089	Bcc_03543___314347	Bcc_02439___327109	Bcc_01522___340283	Bcc_02068___356313	Bcc_05750___378481	Bcc_02444___386711	Bcc_03767___404505	Bcc_00513___412885	Bcc_01936___428705	Bcc_01418___442325	Bcc_00252___454711	Bcc_05491___480095	Bcc_06497___497169	Bcc_01806___503013
pcaJ		3-oxoadipate CoA-transferase subunit B	209	211	1.01	1	29224				656	656	656	Bcc_05550	Bcc_06352___12703	Bcc_06595___28421	Bcc_06121___42665	Bcc_05712___56043	Bcc_06876___72863	Bcc_03373___80201	Bcc_00665___89489	Bcc_04566___111595	Bcc_00683___118059	Bcc_06718___145087	Bcc_00222___147069	Bcc_04711___170077	Bcc_00958___177085	Bcc_02712___194739	Bcc_03780___211607	Bcc_01566___222219	Bcc_02902___239373	Bcc_06459___261377	Bcc_06839___276863	Bcc_06291___291097	Bcc_04654___302255	Bcc_04612___316485	Bcc_06819___335869	Bcc_03289___343817	Bcc_04567___361311	Bcc_05815___378611	Bcc_04309___390441	Bcc_00744___398459	Bcc_03612___419083	Bcc_05554___435941	Bcc_03840___447169	Bcc_04077___462361	Bcc_00278___469669	Bcc_07554___499283	Bcc_06733___512867
nqo3		NADH-quinone oxidoreductase chain 3	209	209	1	1	14786				2330	2330	2330	Bcc_04333	Bcc_02994___5987	Bcc_03032___21295	Bcc_03516___37455	Bcc_02221___49061	Bcc_03084___65279	Bcc_02924___79303	Bcc_02349___92857	Bcc_03602___109667	Bcc_05893___128479	Bcc_00516___132683	Bcc_01864___150353	Bcc_05500___171655	Bcc_00627___176423	Bcc_00199___189713	Bcc_02167___208381	Bcc_03213___225513	Bcc_03153___239875	Bcc_05754___259967	Bcc_01390___265965	Bcc_05928___290371	Bcc_03551___300049	Bcc_03564___314389	Bcc_00526___323283	Bcc_03071___343381	Bcc_00687___353551	Bcc_04906___376793	Bcc_00693___383209	Bcc_00331___397633	Bcc_00534___412927	Bcc_07297___439427	Bcc_00668___440825	Bcc_00904___456015	Bcc_00405___469923	Bcc_05243___494661	Bcc_00436___500273
tolB_2		Protein TolB	209	209	1	1	21832				1295	1295	1295	Bcc_02396	Bcc_03857___7713	Bcc_05302___25835	Bcc_06618___43659	Bcc_03652___51923	Bcc_06421___71953	Bcc_04900___83255	Bcc_02601___93361	Bcc_02687___107837	Bcc_06763___130219	Bcc_07184___146019	Bcc_06654___159933	Bcc_03703___168061	Bcc_05333___185835	Bcc_07098___203511	Bcc_06614___217275	Bcc_06094___231275	Bcc_06346___246261	Bcc_02684___253827	Bcc_05345___273875	Bcc_02691___283897	Bcc_00998___294943	Bcc_01584___310429	Bcc_00048___322327	Bcc_00228___337695	Bcc_06682___365541	Bcc_02810___372601	Bcc_00736___383295	Bcc_02856___402683	Bcc_02163___416185	Bcc_06839___438511	Bcc_06921___453331	Bcc_02946___460099	Bcc_00537___470187	Bcc_04588___493351	Bcc_00210___499821
rplT		50S ribosomal protein L20	209	209	1	1	37754				359	359	359	Bcc_03329	Bcc_01819___3637	Bcc_01440___18111	Bcc_00658___31739	Bcc_01872___48363	Bcc_02149___63409	Bcc_00232___73919	Bcc_02172___92503	Bcc_02522___107507	Bcc_00425___117543	Bcc_05433___142517	Bcc_04830___156285	Bcc_06936___174527	Bcc_02855___180879	Bcc_00043___189401	Bcc_00420___204887	Bcc_05237___229561	Bcc_00091___233751	Bcc_06197___260853	Bcc_00341___263867	Bcc_01960___282435	Bcc_02552___298051	Bcc_02296___311853	Bcc_02937___328105	Bcc_05200___347639	Bcc_00425___353027	Bcc_06645___380271	Bcc_00326___382475	Bcc_00185___397341	Bcc_01451___414761	Bcc_05649___436131	Bcc_01901___443291	Bcc_05058___464323	Bcc_01304___471721	Bcc_02679___489533	Bcc_05750___510901
group_35107		hypothetical protein	209	209	1	1	14776				422	422	422	Bcc_04323	Bcc_03004___6007	Bcc_03042___21315	Bcc_03526___37475	Bcc_02231___49081	Bcc_03094___65299	Bcc_02934___79323	Bcc_02339___92837	Bcc_03612___109687	Bcc_05903___128499	Bcc_00526___132703	Bcc_01874___150373	Bcc_05510___171675	Bcc_00637___176443	Bcc_00209___189733	Bcc_02177___208401	Bcc_03223___225533	Bcc_03163___239895	Bcc_05764___259987	Bcc_01400___265985	Bcc_05938___290391	Bcc_03541___300029	Bcc_03574___314409	Bcc_00536___323303	Bcc_03061___343361	Bcc_00697___353571	Bcc_04916___376813	Bcc_00703___383229	Bcc_00341___397653	Bcc_00544___412947	Bcc_07287___439407	Bcc_00678___440845	Bcc_00914___456035	Bcc_00415___469943	Bcc_05233___494641	Bcc_00446___500293
nuoB		NADH-quinone oxidoreductase subunit B	209	209	1	1	14791				479	479	479	Bcc_04338	Bcc_02989___5977	Bcc_03027___21285	Bcc_03511___37445	Bcc_02216___49051	Bcc_03079___65269	Bcc_02919___79293	Bcc_02354___92867	Bcc_03597___109657	Bcc_05888___128469	Bcc_00511___132673	Bcc_01859___150343	Bcc_05495___171645	Bcc_00622___176413	Bcc_00194___189703	Bcc_02162___208371	Bcc_03208___225503	Bcc_03148___239865	Bcc_05749___259957	Bcc_01385___265955	Bcc_05923___290361	Bcc_03556___300059	Bcc_03559___314379	Bcc_00521___323273	Bcc_03076___343391	Bcc_00682___353541	Bcc_04901___376783	Bcc_00688___383199	Bcc_00326___397623	Bcc_00529___412917	Bcc_07302___439437	Bcc_00663___440815	Bcc_00899___456005	Bcc_00400___469913	Bcc_05248___494671	Bcc_00431___500263
nuoN		NADH-quinone oxidoreductase subunit N	209	209	1	1	14779				1466	1466	1466	Bcc_04326	Bcc_03001___6001	Bcc_03039___21309	Bcc_03523___37469	Bcc_02228___49075	Bcc_03091___65293	Bcc_02931___79317	Bcc_02342___92843	Bcc_03609___109681	Bcc_05900___128493	Bcc_00523___132697	Bcc_01871___150367	Bcc_05507___171669	Bcc_00634___176437	Bcc_00206___189727	Bcc_02174___208395	Bcc_03220___225527	Bcc_03160___239889	Bcc_05761___259981	Bcc_01397___265979	Bcc_05935___290385	Bcc_03544___300035	Bcc_03571___314403	Bcc_00533___323297	Bcc_03064___343367	Bcc_00694___353565	Bcc_04913___376807	Bcc_00700___383223	Bcc_00338___397647	Bcc_00541___412941	Bcc_07290___439413	Bcc_00675___440839	Bcc_00911___456029	Bcc_00412___469937	Bcc_05236___494647	Bcc_00443___500287
trmD		tRNA (guanine-N(1)-)-methyltransferase	209	209	1	1	17928				794	794	794	Bcc_02699	Bcc_06869___13737	Bcc_01644___18519	Bcc_01459___33341	Bcc_06257___57133	Bcc_06029___71169	Bcc_05976___85407	Bcc_06336___100831	Bcc_01317___105097	Bcc_02477___121647	Bcc_02207___136065	Bcc_05159___156943	Bcc_07086___174827	Bcc_02046___179261	Bcc_05838___200991	Bcc_00640___205327	Bcc_05622___230331	Bcc_02228___238025	Bcc_01373___251205	Bcc_03279___269743	Bcc_02936___284387	Bcc_01936___296819	Bcc_01857___310975	Bcc_06459___335149	Bcc_01082___339403	Bcc_07327___366831	Bcc_01178___369337	Bcc_01649___385121	Bcc_00575___398121	Bcc_01890___415639	Bcc_02196___429225	Bcc_05592___450673	Bcc_00165___454537	Bcc_05111___479335	Bcc_06104___496383	Bcc_07000___513401
tctD_2		Transcriptional regulatory protein tctD	209	209	1	1	6801				677	677	677	Bcc_01686	Bcc_06202___12403	Bcc_00007___15245	Bcc_00796___32015	Bcc_01153___46925	Bcc_06995___73101	Bcc_05495___84445	Bcc_02956___94071	Bcc_05638___113739	Bcc_05756___128205	Bcc_01338___134327	Bcc_01336___149297	Bcc_04120___168895	Bcc_00340___175849	Bcc_01308___191931	Bcc_04950___213947	Bcc_06719___232525	Bcc_00992___235553	Bcc_06335___261129	Bcc_01844___266873	Bcc_07107___292729	Bcc_01507___295961	Bcc_00867___308995	Bcc_06213___334657	Bcc_01617___340473	Bcc_03258___358693	Bcc_05957___378895	Bcc_04108___390039	Bcc_05089___407149	Bcc_02680___417219	Bcc_01971___428775	Bcc_00021___439531	Bcc_03713___461633	Bcc_01971___473055	Bcc_02549___489273	Bcc_05238___509877
mnmE		tRNA modification GTPase MnmE	209	210	1.01	1	35958				1394	1394	1394	Bcc_01639	Bcc_04088___8175	Bcc_04643___24517	Bcc_03726___37875	Bcc_04384___53387	Bcc_02348___63807	Bcc_04089___81633	Bcc_04635___97429	Bcc_03012___108487	Bcc_03905___124503	Bcc_04929___141509	Bcc_02721___152067	Bcc_03170___166995	Bcc_03222___181613	Bcc_03008___195331	Bcc_04703___213453	Bcc_02871___224829	Bcc_02828___239225	Bcc_03402___255263	Bcc_05664___274513	Bcc_04421___287357	Bcc_00914___294775	Bcc_00647___308555	Bcc_01088___324407	Bcc_04523___346285	Bcc_04033___360243	Bcc_02426___371833	Bcc_07559___396941	Bcc_01616___400203	Bcc_02910___417679	Bcc_02403___429639	Bcc_02864___445217	Bcc_02718___459643	Bcc_07274___483661	Bcc_00027___484229	Bcc_02928___505257
group_35179		hypothetical protein	209	209	1	1	17932				467	467	467	Bcc_02695	Bcc_06865___13729	Bcc_01648___18527	Bcc_01455___33333	Bcc_06261___57141	Bcc_06033___71177	Bcc_05972___85399	Bcc_06340___100839	Bcc_01313___105089	Bcc_02473___121639	Bcc_02203___136057	Bcc_05163___156951	Bcc_07090___174835	Bcc_02042___179253	Bcc_05842___200999	Bcc_00636___205319	Bcc_05618___230323	Bcc_02224___238017	Bcc_01369___251197	Bcc_03283___269751	Bcc_02940___284395	Bcc_01932___296811	Bcc_01853___310967	Bcc_06463___335157	Bcc_01078___339395	Bcc_07331___366839	Bcc_01174___369329	Bcc_01645___385113	Bcc_00571___398113	Bcc_01894___415647	Bcc_02192___429217	Bcc_05596___450681	Bcc_00169___454545	Bcc_05107___479327	Bcc_06100___496375	Bcc_06996___513393
group_35204		hypothetical protein	209	209	1	1	21813				803	803	803	Bcc_02412	Bcc_03841___7681	Bcc_05286___25803	Bcc_06634___43691	Bcc_03636___51891	Bcc_06437___71985	Bcc_04916___83287	Bcc_02617___93393	Bcc_02703___107869	Bcc_06779___130251	Bcc_07200___146051	Bcc_06638___159901	Bcc_03687___168029	Bcc_05317___185803	Bcc_07082___203479	Bcc_06630___217307	Bcc_06078___231243	Bcc_06362___246293	Bcc_02700___253859	Bcc_05361___273907	Bcc_02707___283929	Bcc_00982___294911	Bcc_01600___310461	Bcc_00032___322295	Bcc_00212___337663	Bcc_06666___365509	Bcc_02826___372633	Bcc_00752___383327	Bcc_02872___402715	Bcc_02147___416153	Bcc_06823___438479	Bcc_06905___453299	Bcc_02962___460131	Bcc_00521___470155	Bcc_04572___493319	Bcc_00194___499789
hupB		DNA-binding protein HU-beta	209	209	1	1	6843				278	278	278	Bcc_01720	Bcc_06236___12471	Bcc_00041___15313	Bcc_00830___32083	Bcc_01187___46993	Bcc_06921___72953	Bcc_05530___84515	Bcc_02991___94141	Bcc_05672___113807	Bcc_05792___128277	Bcc_01374___134399	Bcc_01372___149369	Bcc_04086___168827	Bcc_00306___175781	Bcc_01272___191859	Bcc_04984___214015	Bcc_06685___232457	Bcc_01028___235625	Bcc_06369___261197	Bcc_01878___266941	Bcc_07143___292801	Bcc_01541___296029	Bcc_00902___309065	Bcc_06248___334727	Bcc_01652___340543	Bcc_03293___358763	Bcc_05992___378965	Bcc_04143___390109	Bcc_05124___407219	Bcc_02645___417149	Bcc_03320___431473	Bcc_00056___439601	Bcc_03748___461703	Bcc_02006___473125	Bcc_02514___489203	Bcc_05273___509947
group_35255		Aspartate kinase	209	209	1	1	6006				1217	1217	1217	Bcc_04142	Bcc_00294___587	Bcc_05629___26489	Bcc_00242___30907	Bcc_01785___48189	Bcc_05844___70799	Bcc_06505___86465	Bcc_04944___98047	Bcc_03385___109233	Bcc_05392___127477	Bcc_02415___136481	Bcc_00010___146645	Bcc_01603___163861	Bcc_03039___181247	Bcc_02900___195115	Bcc_00338___204723	Bcc_02331___223749	Bcc_05836___245241	Bcc_00875___250209	Bcc_02851___268887	Bcc_02230___282975	Bcc_03362___299671	Bcc_03015___313291	Bcc_02510___327251	Bcc_02327___341893	Bcc_00090___352357	Bcc_06753___380487	Bcc_03815___389453	Bcc_06880___410731	Bcc_00729___413317	Bcc_00256___425345	Bcc_06554___452597	Bcc_06519___467245	Bcc_02872___474857	Bcc_07250___498675	Bcc_01398___502197
yjbI		Group 2 truncated hemoglobin YjbI	209	209	1	1	14824				410	410	410	Bcc_04369	Bcc_02958___5915	Bcc_02996___21223	Bcc_03480___37383	Bcc_02185___48989	Bcc_03048___65207	Bcc_02888___79231	Bcc_02385___92929	Bcc_03566___109595	Bcc_05857___128407	Bcc_00480___132611	Bcc_01828___150281	Bcc_05464___171583	Bcc_00591___176351	Bcc_00163___189641	Bcc_02131___208309	Bcc_03177___225441	Bcc_03117___239803	Bcc_05718___259895	Bcc_01354___265893	Bcc_05892___290299	Bcc_03587___300121	Bcc_03527___314315	Bcc_02455___327141	Bcc_01538___340315	Bcc_02052___356281	Bcc_05734___378449	Bcc_02428___386679	Bcc_03783___404537	Bcc_00497___412853	Bcc_01920___428673	Bcc_01434___442357	Bcc_03357___460921	Bcc_02907___474927	Bcc_06481___497137	Bcc_01822___503045
ompR_3		Transcriptional regulatory protein OmpR	209	209	1	1	32438				740	740	740	Bcc_05092	Bcc_00544___1087	Bcc_00469___16169	Bcc_00966___32355	Bcc_01846___48311	Bcc_04267___67645	Bcc_02696___78847	Bcc_03168___94495	Bcc_02780___108023	Bcc_00793___118279	Bcc_02544___136739	Bcc_03827___154279	Bcc_06310___173275	Bcc_02830___180829	Bcc_03075___195465	Bcc_04291___212629	Bcc_02360___223807	Bcc_04588___242745	Bcc_02542___253543	Bcc_04817___272819	Bcc_02428___283371	Bcc_04195___301337	Bcc_07083___321427	Bcc_04145___330521	Bcc_00445___338129	Bcc_03886___359949	Bcc_03314___373609	Bcc_07142___396107	Bcc_03372___403715	Bcc_06086___424031	Bcc_00125___425083	Bcc_03686___446861	Bcc_03528___461263	Bcc_06916___482945	Bcc_04404___492983	Bcc_00838___501077
fliO		Flagellar protein FliO	209	209	1	1	6809				557	581	572	Bcc_01694	Bcc_06210___12419	Bcc_00015___15261	Bcc_00804___32031	Bcc_01161___46941	Bcc_06987___73085	Bcc_05503___84461	Bcc_02964___94087	Bcc_05646___113755	Bcc_05764___128221	Bcc_01346___134343	Bcc_01344___149313	Bcc_04112___168879	Bcc_00332___175833	Bcc_01300___191915	Bcc_04958___213963	Bcc_06711___232509	Bcc_01000___235569	Bcc_06343___261145	Bcc_01852___266889	Bcc_07115___292745	Bcc_01515___295977	Bcc_00875___309011	Bcc_06221___334673	Bcc_01625___340489	Bcc_03266___358709	Bcc_05965___378911	Bcc_04116___390055	Bcc_05097___407165	Bcc_02672___417203	Bcc_03347___431527	Bcc_00029___439547	Bcc_03721___461649	Bcc_01979___473071	Bcc_02541___489257	Bcc_05246___509893
group_35411		putative ABC transporter-binding protein	209	214	1.03	1	9588				1325	1325	1325	Bcc_01045	Bcc_03189___6377	Bcc_04078___23387	Bcc_04309___39041	Bcc_03487___51593	Bcc_00433___59977	Bcc_03310___80075	Bcc_02093___92345	Bcc_03213___108889	Bcc_07270___131233	Bcc_02086___135823	Bcc_01916___150457	Bcc_03915___168485	Bcc_04144___183457	Bcc_00013___189341	Bcc_07403___218853	Bcc_03001___225089	Bcc_00581___234731	Bcc_04804___258067	Bcc_03969___271123	Bcc_06199___290913	Bcc_00318___293583	Bcc_00025___307311	Bcc_01258___324747	Bcc_06763___350765	Bcc_00865___353907	Bcc_04335___375651	Bcc_06102___394027	Bcc_06053___409077	Bcc_03533___418925	Bcc_03508___431849	Bcc_05897___451283	Bcc_04589___463385	Bcc_05967___481047	Bcc_00656___485487	Bcc_02912___505225
rsgA		Putative ribosome biogenesis GTPase RsgA	209	210	1.01	1	17923				941	941	941	Bcc_02704	Bcc_06874___13747	Bcc_01639___18509	Bcc_01464___33351	Bcc_06252___57123	Bcc_06024___71159	Bcc_05981___85417	Bcc_06331___100821	Bcc_01322___105107	Bcc_02482___121657	Bcc_02212___136075	Bcc_05154___156933	Bcc_07081___174817	Bcc_02051___179271	Bcc_05833___200981	Bcc_00645___205337	Bcc_05627___230341	Bcc_02233___238035	Bcc_01378___251215	Bcc_03274___269733 Bcc_05837___274859	Bcc_02931___284377	Bcc_01941___296829	Bcc_01862___310985	Bcc_06454___335139	Bcc_01087___339413	Bcc_07322___366821	Bcc_01183___369347	Bcc_01654___385131	Bcc_00580___398131	Bcc_01885___415629	Bcc_02201___429235	Bcc_05587___450663	Bcc_00160___454527	Bcc_05116___479345	Bcc_06109___496393	Bcc_07005___513411
argS		Arginine--tRNA ligase	209	209	1	1	13269				1781	1781	1781	Bcc_01386	Bcc_05360___10719	Bcc_02938___21107	Bcc_03892___38207	Bcc_02147___48913	Bcc_01943___62997	Bcc_04959___83373	Bcc_05346___98851	Bcc_05354___113171	Bcc_04147___124987	Bcc_02042___135735	Bcc_04632___155889	Bcc_02674___166003	Bcc_02229___179627	Bcc_05762___200839	Bcc_05507___215061	Bcc_02028___223143	Bcc_05151___243871	Bcc_02370___253199	Bcc_04124___271433	Bcc_05825___290165	Bcc_00661___294269	Bcc_00392___308045	Bcc_03370___328971	Bcc_01363___339965	Bcc_02634___357445	Bcc_02577___372135	Bcc_04075___389973	Bcc_00234___397439	Bcc_03165___418189	Bcc_04788___434409	Bcc_03026___445541	Bcc_06829___467865	Bcc_04975___479063	Bcc_00693___485561	Bcc_02545___504491
adhT_2		Alcohol dehydrogenase	209	209	1	1	33589				1028	1028	1028	Bcc_00460	Bcc_01626___3251	Bcc_01049___17329	Bcc_01936___34295	Bcc_04060___52739	Bcc_04253___67617	Bcc_02646___78747	Bcc_01950___92059	Bcc_01876___106215	Bcc_05360___127413	Bcc_01796___135243	Bcc_01012___148649	Bcc_06927___174509	Bcc_00707___176583	Bcc_03974___197263	Bcc_01290___206627	Bcc_01138___221363	Bcc_04337___242243	Bcc_02580___253619	Bcc_06945___277075	Bcc_03629___285773	Bcc_05966___304879	Bcc_06218___319697	Bcc_03335___328901	Bcc_04183___345605	Bcc_03770___359717	Bcc_01437___369855	Bcc_02472___386767	Bcc_04160___405291	Bcc_05218___422295	Bcc_06787___438407	Bcc_03984___447457	Bcc_01141___456489	Bcc_01324___471761	Bcc_05284___494743	Bcc_03711___506823
lnpD		UDP-glucose 4-epimerase	209	209	1	1	16211				1022	1022	1022	Bcc_02483	Bcc_05518___11035	Bcc_03342___21915	Bcc_04195___38813	Bcc_03297___51213	Bcc_01928___62967	Bcc_05635___84725	Bcc_05598___99355	Bcc_03661___109785	Bcc_04121___124935	Bcc_03426___138503	Bcc_03668___153961	Bcc_03921___168497	Bcc_03332___181833	Bcc_03575___196465	Bcc_06696___217439	Bcc_04998___229083	Bcc_01890___237349	Bcc_03913___256285	Bcc_02058___267301	Bcc_03843___286201	Bcc_01720___296387	Bcc_01672___310605	Bcc_00172___322575	Bcc_00785___338809	Bcc_00643___353463	Bcc_00547___368075	Bcc_00842___383507	Bcc_00442___397855	Bcc_02075___416009	Bcc_00435___425703	Bcc_00224___439937	Bcc_01464___457135	Bcc_00467___470047	Bcc_03055___490285	Bcc_03678___506757
rpsR		30S ribosomal protein S18	209	209	1	1	2990				275	275	275	Bcc_03858	Bcc_02908___5815	Bcc_01887___19005	Bcc_06291___43005	Bcc_02433___49485	Bcc_05481___70073	Bcc_03262___79979	Bcc_05731___99621	Bcc_02971___108405	Bcc_01283___119259	Bcc_05844___143339	Bcc_02680___151985	Bcc_03628___167911	Bcc_00218___175605	Bcc_03300___195915	Bcc_02995___210037	Bcc_02614___224315	Bcc_04421___242411	Bcc_02898___254255	Bcc_06238___275661	Bcc_02387___283289	Bcc_03080___299107	Bcc_02796___312853	Bcc_00834___323899	Bcc_03482___344203	Bcc_05241___362659	Bcc_07240___381461	Bcc_00305___382433	Bcc_04263___405497	Bcc_00948___413755	Bcc_03075___430983	Bcc_05946___451381	Bcc_03086___460379	Bcc_02690___474493	Bcc_02279___488733	Bcc_06777___512955
mmgC_1		Acyl-CoA dehydrogenase	209	209	1	1	21816				1187	1187	1187	Bcc_02409	Bcc_03844___7687	Bcc_05289___25809	Bcc_06631___43685	Bcc_03639___51897	Bcc_06434___71979	Bcc_04913___83281	Bcc_02614___93387	Bcc_02700___107863	Bcc_06776___130245	Bcc_07197___146045	Bcc_06641___159907	Bcc_03690___168035	Bcc_05320___185809	Bcc_07085___203485	Bcc_06627___217301	Bcc_06081___231249	Bcc_06359___246287	Bcc_02697___253853	Bcc_05358___273901	Bcc_02704___283923	Bcc_00985___294917	Bcc_01597___310455	Bcc_00035___322301	Bcc_00215___337669	Bcc_06669___365515	Bcc_02823___372627	Bcc_00749___383321	Bcc_02869___402709	Bcc_02150___416159	Bcc_06826___438485	Bcc_06908___453305	Bcc_02959___460125	Bcc_00524___470161	Bcc_04575___493325	Bcc_00197___499795
nox_1		NADH dehydrogenase	209	209	1	1	7884				605	605	605	Bcc_02085	Bcc_00353___705	Bcc_00303___15837	Bcc_06711___43845	Bcc_06384___57387	Bcc_00534___60179	Bcc_02608___78671	Bcc_01861___91881	Bcc_02370___107203	Bcc_00034___116761	Bcc_06937___145525	Bcc_01589___149803	Bcc_02198___165051	Bcc_06536___188241	Bcc_01826___192967	Bcc_01659___207365	Bcc_01214___221515	Bcc_01599___236767	Bcc_06551___261561	Bcc_00429___264043	Bcc_01788___282091	Bcc_01310___295567	Bcc_01267___309795	Bcc_00782___323795	Bcc_00038___337315	Bcc_04966___362109	Bcc_00445___367871	Bcc_00038___381899	Bcc_05695___408361	Bcc_00164___412187	Bcc_01694___428221	Bcc_04026___447541	Bcc_00038___454283	Bcc_01514___472141	Bcc_02614___489403	Bcc_00038___499477
group_35770		Outer membrane porin protein	209	209	1	1	6800				1127	1127	1127	Bcc_01685	Bcc_06201___12401	Bcc_00006___15243	Bcc_00795___32013	Bcc_01152___46923	Bcc_06996___73103	Bcc_05494___84443	Bcc_02955___94069	Bcc_05637___113737	Bcc_05755___128203	Bcc_01337___134325	Bcc_01335___149295	Bcc_04121___168897	Bcc_00341___175851	Bcc_01309___191933	Bcc_04949___213945	Bcc_06720___232527	Bcc_00991___235551	Bcc_06334___261127	Bcc_01843___266871	Bcc_07106___292727	Bcc_01506___295959	Bcc_00866___308993	Bcc_06212___334655	Bcc_01616___340471	Bcc_03257___358691	Bcc_05956___378893	Bcc_04107___390037	Bcc_05088___407147	Bcc_02681___417221	Bcc_01972___428777	Bcc_00020___439529	Bcc_03712___461631	Bcc_01970___473053	Bcc_02550___489275	Bcc_05237___509875
group_35782		hypothetical protein	209	210	1.01	1	13393				206	206	206	Bcc_01436	Bcc_05410___10819	Bcc_02888___21007	Bcc_03842___38107	Bcc_02097___48813	Bcc_01993___63097	Bcc_05009___83473	Bcc_05296___98751	Bcc_00502___103467	Bcc_01743___120179	Bcc_04576___140803	Bcc_02620___151865	Bcc_02724___166103	Bcc_02279___179727	Bcc_06133___201581	Bcc_05557___215161	Bcc_01978___223043	Bcc_02471___238511	Bcc_04168___256795	Bcc_04074___271333	Bcc_06086___290687	Bcc_00711___294369	Bcc_00442___308145	Bcc_03420___329071	Bcc_01413___340065	Bcc_02684___357545	Bcc_02627___372235	Bcc_04025___389873	Bcc_03223___403417	Bcc_03115___418089	Bcc_04838___434509	Bcc_03076___445641	Bcc_06879___467965	Bcc_04925___478963	Bcc_00743___485661	Bcc_02595___504591
phnPP		Phosphoribosyl 1,2-cyclic phosphate 1,2-diphosphodiesterase	209	209	1	1	5977				830	839	837	Bcc_04167	Bcc_00620___1239	Bcc_00589___16409	Bcc_00679___31781	Bcc_00330___45279	Bcc_05819___70749	Bcc_06480___86415	Bcc_04919___97997	Bcc_03410___109283	Bcc_05417___127527	Bcc_04853___141357	Bcc_04220___155065	Bcc_04325___169305	Bcc_03064___181297	Bcc_03403___196121	Bcc_00313___204673	Bcc_03041___225169	Bcc_04709___242987	Bcc_00900___250259	Bcc_06059___275303	Bcc_00457___279429	Bcc_03387___299721	Bcc_03040___313341	Bcc_07091___336413	Bcc_03566___344371	Bcc_00065___352307	Bcc_06778___380537	Bcc_05088___391999	Bcc_06905___410781	Bcc_00704___413267	Bcc_00281___425395	Bcc_06579___452647	Bcc_06494___467195	Bcc_03754___476621	Bcc_05841___495857	Bcc_01423___502247
dmlR_18		HTH-type transcriptional regulator DmlR	209	210	1.01	1	13400				962	962	962	Bcc_01441	Bcc_05415___10829	Bcc_02883___20997	Bcc_03837___38097	Bcc_02092___48803	Bcc_01998___63107	Bcc_05014___83483	Bcc_05291___98741	Bcc_00497___103457	Bcc_01738___120169	Bcc_04581___140813	Bcc_02615___151855	Bcc_02729___166113	Bcc_02284___179737	Bcc_06128___201571	Bcc_05562___215171	Bcc_01973___223033	Bcc_02476___238521	Bcc_04173___256805	Bcc_04069___271323	Bcc_06081___290677	Bcc_00716___294379	Bcc_00447___308155	Bcc_03425___329081	Bcc_01418___340075	Bcc_02689___357555	Bcc_02632___372245	Bcc_04020___389863	Bcc_03218___403407	Bcc_03110___418079	Bcc_04843___434519	Bcc_03081___445651	Bcc_06884___467975	Bcc_04920___478953	Bcc_00748___485671	Bcc_02600___504601
dedD		Cell division protein DedD	209	209	1	1	32275				836	836	836	Bcc_00119	Bcc_06170___12339	Bcc_02631___20493	Bcc_02837___36097	Bcc_05318___55255	Bcc_04710___68531	Bcc_04520___82495	Bcc_00222___88603	Bcc_03852___110167	Bcc_05066___126825	Bcc_03181___138013	Bcc_06910___160445	Bcc_00179___161013	Bcc_06822___188813	Bcc_02039___193393	Bcc_07014___218075	Bcc_07161___233409	Bcc_00230___234029	Bcc_07177___262813	Bcc_07540___278265	Bcc_01674___281863	Bcc_05622___304191	Bcc_05616___318493	Bcc_03796___329823	Bcc_05729___348697	Bcc_04416___361009	Bcc_05543___378067	Bcc_06149___394121	Bcc_04847___406665	Bcc_04620___421099	Bcc_05847___436527	Bcc_04358___448205	Bcc_05739___465685	Bcc_05734___480581	Bcc_01531___487237	Bcc_04847___509095
putA		Bifunctional protein PutA	209	209	1	1	6900				3932	3932	3932	Bcc_01765	Bcc_06281___12561	Bcc_00086___15403	Bcc_00875___32173	Bcc_01232___47083	Bcc_00149___59409	Bcc_05575___84605	Bcc_03036___94231	Bcc_05717___113897	Bcc_05837___128367	Bcc_01419___134489	Bcc_01417___149459	Bcc_04041___168737	Bcc_06711___188591	Bcc_00091___189497	Bcc_05029___214105	Bcc_06640___232367	Bcc_01073___235715	Bcc_06414___261287	Bcc_01924___267033	Bcc_07188___292891	Bcc_01586___296119	Bcc_00947___309155	Bcc_06293___334817	Bcc_01697___340633	Bcc_03068___358313	Bcc_06037___379055	Bcc_04188___390199	Bcc_00469___397909	Bcc_02600___417059	Bcc_03777___432387	Bcc_02924___445337	Bcc_03793___461793	Bcc_02051___473215	Bcc_02469___489113	Bcc_05318___510037
dsbA		Thiol:disulfide interchange protein DsbA	209	209	1	1	13271				638	638	638	Bcc_01388	Bcc_05362___10723	Bcc_02936___21103	Bcc_03890___38203	Bcc_02145___48909	Bcc_01945___63001	Bcc_04961___83377	Bcc_05344___98847	Bcc_05356___113175	Bcc_04145___124983	Bcc_02044___135739	Bcc_04634___155893	Bcc_02676___166007	Bcc_02231___179631	Bcc_05764___200843	Bcc_05509___215065	Bcc_02026___223139	Bcc_05153___243875	Bcc_02372___253203	Bcc_04122___271429	Bcc_05827___290169	Bcc_00663___294273	Bcc_00394___308049	Bcc_03372___328975	Bcc_01365___339969	Bcc_02636___357449	Bcc_02579___372139	Bcc_04073___389969	Bcc_00236___397443	Bcc_03163___418185	Bcc_04790___434413	Bcc_03028___445545	Bcc_06831___467869	Bcc_04973___479059	Bcc_00695___485565	Bcc_02547___504495
hmgA		Homogentisate 1,2-dioxygenase	209	209	1	1	21809				1334	1334	1334	Bcc_02416	Bcc_03837___7673	Bcc_05282___25795	Bcc_06638___43699	Bcc_03632___51883	Bcc_06441___71993	Bcc_04920___83295	Bcc_02621___93401	Bcc_02707___107877	Bcc_06783___130259	Bcc_07204___146059	Bcc_06634___159893	Bcc_03683___168021	Bcc_05313___185795	Bcc_07078___203471	Bcc_06634___217315	Bcc_06074___231235	Bcc_06366___246301	Bcc_02704___253867	Bcc_05365___273915	Bcc_02711___283937	Bcc_00978___294903	Bcc_01604___310469	Bcc_00028___322287	Bcc_00208___337655	Bcc_06662___365501	Bcc_02830___372641	Bcc_00756___383335	Bcc_02876___402723	Bcc_02143___416145	Bcc_06819___438471	Bcc_06901___453291	Bcc_02966___460139	Bcc_00517___470147	Bcc_04568___493311	Bcc_00190___499781
group_36014		hypothetical protein	209	209	1	1	14351				1184	1187	1186	Bcc_00870	Bcc_03673___7345	Bcc_04763___24757	Bcc_05795___42013	Bcc_02265___49149	Bcc_02723___64557	Bcc_03019___79493	Bcc_04684___97527	Bcc_06483___115429	Bcc_05925___128543	Bcc_05060___141771	Bcc_00135___146895	Bcc_05343___171341	Bcc_00005___175179	Bcc_05307___199929	Bcc_02457___208961	Bcc_04471___228029	Bcc_05454___244477	Bcc_05377___259213	Bcc_06364___275913	Bcc_01547___281609	Bcc_00143___293233	Bcc_03396___314053	Bcc_01992___326215	Bcc_02119___341477	Bcc_03136___358449	Bcc_01843___370667	Bcc_01828___385479	Bcc_03914___404799	Bcc_00366___412591	Bcc_03891___432615	Bcc_01565___442619	Bcc_03571___461349	Bcc_01375___471863	Bcc_05679___495533	Bcc_01682___502765
group_36018		hypothetical protein	209	211	1.01	1	29219				248	248	248	Bcc_05555	Bcc_06347___12693	Bcc_06600___28431	Bcc_06116___42655	Bcc_05707___56033	Bcc_06871___72853	Bcc_03368___80191	Bcc_00660___89479	Bcc_04561___111585	Bcc_00688___118069	Bcc_06723___145097	Bcc_00227___147079	Bcc_04716___170087	Bcc_00953___177075	Bcc_02717___194749	Bcc_03785___211617	Bcc_01571___222229	Bcc_02897___239363	Bcc_06464___261387	Bcc_06834___276853	Bcc_06296___291107	Bcc_04659___302265	Bcc_04617___316495	Bcc_06824___335879	Bcc_03284___343807	Bcc_04562___361301	Bcc_05820___378621	Bcc_04304___390431	Bcc_00749___398469	Bcc_03617___419093	Bcc_05549___435931	Bcc_03835___447159	Bcc_04072___462351	Bcc_00283___469679	Bcc_07549___499273	Bcc_06728___512857
group_36041		hypothetical protein	209	209	1	1	14778				296	296	296	Bcc_04325	Bcc_03002___6003	Bcc_03040___21311	Bcc_03524___37471	Bcc_02229___49077	Bcc_03092___65295	Bcc_02932___79319	Bcc_02341___92841	Bcc_03610___109683	Bcc_05901___128495	Bcc_00524___132699	Bcc_01872___150369	Bcc_05508___171671	Bcc_00635___176439	Bcc_00207___189729	Bcc_02175___208397	Bcc_03221___225529	Bcc_03161___239891	Bcc_05762___259983	Bcc_01398___265981	Bcc_05936___290387	Bcc_03543___300033	Bcc_03572___314405	Bcc_00534___323299	Bcc_03063___343365	Bcc_00695___353567	Bcc_04914___376809	Bcc_00701___383225	Bcc_00339___397649	Bcc_00542___412943	Bcc_07289___439411	Bcc_00676___440841	Bcc_00912___456031	Bcc_00413___469939	Bcc_05235___494645	Bcc_00444___500289
betB_2		NAD/NADP-dependent betaine aldehyde dehydrogenase	209	213	1.02	1	4899				1469	1469	1469	Bcc_04973	Bcc_07574___15147	Bcc_05956___27143	Bcc_01257___32937	Bcc_03052___50723	Bcc_03297___65705	Bcc_00359___74173	Bcc_00817___89793	Bcc_04046___110555 Bcc_05625___113713	Bcc_04241___125175	Bcc_00888___133427	Bcc_00679___147983	Bcc_01051___162757	Bcc_03589___182347	Bcc_00722___190759	Bcc_05158___214363	Bcc_00721___220529	Bcc_01391___236351	Bcc_00469___249397 Bcc_01040___250539	Bcc_01294___265773	Bcc_00619___279753	Bcc_04076___301099	Bcc_06964___321189	Bcc_07264___336759	Bcc_01190___339619	Bcc_01834___355845	Bcc_06259___379499	Bcc_07106___396035	Bcc_05954___408879	Bcc_05966___423791	Bcc_01359___427551	Bcc_03929___447347	Bcc_02187___458581	Bcc_05808___480729	Bcc_04309___492793	Bcc_03626___506653
ywqF		UDP-glucose 6-dehydrogenase YwqF	209	209	1	1	18121				1400	1400	1400	Bcc_02679	Bcc_06849___13697	Bcc_01664___18559	Bcc_01439___33301	Bcc_06277___57173	Bcc_06049___71209	Bcc_05956___85367	Bcc_06356___100871	Bcc_01297___105057	Bcc_02457___121607	Bcc_02187___136025	Bcc_05179___156983	Bcc_07106___174867	Bcc_02026___179221	Bcc_05858___201031	Bcc_00620___205287	Bcc_05602___230291	Bcc_02208___237985	Bcc_01353___251165	Bcc_03299___269783	Bcc_02956___284427	Bcc_01916___296779	Bcc_01837___310935	Bcc_06479___335189	Bcc_01062___339363	Bcc_07347___366871	Bcc_01158___369297	Bcc_01629___385081	Bcc_00555___398081	Bcc_01910___415679	Bcc_02176___429185	Bcc_05612___450713	Bcc_00185___454577	Bcc_05091___479295	Bcc_06084___496343	Bcc_06980___513361
yvdD		LOG family protein YvdD	209	209	1	1	14819				581	581	581	Bcc_04364	Bcc_02963___5925	Bcc_03001___21233	Bcc_03485___37393	Bcc_02190___48999	Bcc_03053___65217	Bcc_02893___79241	Bcc_02380___92919	Bcc_03571___109605	Bcc_05862___128417	Bcc_00485___132621	Bcc_01833___150291	Bcc_05469___171593	Bcc_00596___176361	Bcc_00168___189651	Bcc_02136___208319	Bcc_03182___225451	Bcc_03122___239813	Bcc_05723___259905	Bcc_01359___265903	Bcc_05897___290309	Bcc_03582___300111	Bcc_03532___314325	Bcc_02450___327131	Bcc_01533___340305	Bcc_02057___356291	Bcc_05739___378459	Bcc_02433___386689	Bcc_03778___404527	Bcc_00502___412863	Bcc_01925___428683	Bcc_01429___442347	Bcc_03362___460931	Bcc_05502___480117	Bcc_06486___497147	Bcc_01817___503035
tagO_2		putative undecaprenyl-phosphate N-acetylglucosaminyl 1-phosphate transferase	209	209	1	1	16210				1106	1106	1106	Bcc_02482	Bcc_05519___11037	Bcc_03341___21913	Bcc_04194___38811	Bcc_03296___51211	Bcc_01927___62965	Bcc_05636___84727	Bcc_05599___99357	Bcc_03662___109787	Bcc_04120___124933	Bcc_03425___138501	Bcc_03667___153959	Bcc_03922___168499	Bcc_03333___181835	Bcc_03576___196467	Bcc_06695___217437	Bcc_04997___229081	Bcc_01889___237347	Bcc_03912___256283	Bcc_02057___267299	Bcc_03842___286199	Bcc_01719___296385	Bcc_01671___310603	Bcc_00173___322577	Bcc_00784___338807	Bcc_00642___353461	Bcc_00546___368073	Bcc_00841___383505	Bcc_00441___397853	Bcc_02076___416011	Bcc_00434___425701	Bcc_00225___439939	Bcc_01463___457133	Bcc_00466___470045	Bcc_03056___490287	Bcc_03677___506755
rpsT		30S ribosomal protein S20	209	209	1	1	9513				272	272	272	Bcc_01002	Bcc_00749___1497	Bcc_03076___21383	Bcc_00917___32257	Bcc_01933___48485	Bcc_02595___64301	Bcc_05327___84109	Bcc_05164___98487	Bcc_02082___106627	Bcc_06877___130447	Bcc_05397___142445	Bcc_06764___160153	Bcc_06754___174163	Bcc_04210___183589	Bcc_06975___203265	Bcc_01145___206337	Bcc_01355___221797	Bcc_03544___240657	Bcc_06603___261665	Bcc_07106___277397	Bcc_00387___279289	Bcc_00275___293497	Bcc_03262___313785	Bcc_04509___331249	Bcc_00698___338635	Bcc_04132___360441	Bcc_01277___369535	Bcc_01291___384405	Bcc_00769___398509	Bcc_00232___412323	Bcc_06088___437009	Bcc_01282___442053	Bcc_01537___457281	Bcc_04783___478679	Bcc_03330___490835	Bcc_00808___501017
metH_2		Methionine synthase	209	209	1	1	13266				2717	2717	2717	Bcc_01383	Bcc_05357___10713	Bcc_02941___21113	Bcc_03895___38213	Bcc_02150___48919	Bcc_01940___62991	Bcc_04956___83367	Bcc_05349___98857	Bcc_05351___113165	Bcc_04150___124993	Bcc_02039___135729	Bcc_04629___155883	Bcc_02671___165997	Bcc_02226___179621	Bcc_05759___200833	Bcc_05504___215055	Bcc_02031___223149	Bcc_05148___243865	Bcc_02367___253193	Bcc_04127___271439	Bcc_05822___290159	Bcc_00658___294263	Bcc_00389___308039	Bcc_03367___328965	Bcc_01360___339959	Bcc_02631___357439	Bcc_02574___372129	Bcc_04078___389979	Bcc_00231___397433	Bcc_03168___418195	Bcc_04785___434403	Bcc_03023___445535	Bcc_06826___467859	Bcc_04978___479069	Bcc_00690___485555	Bcc_02542___504485
lplT_2		Lysophospholipid transporter LplT	209	209	1	1	6111				1307	1307	1307	Bcc_04097	Bcc_07399___14797	Bcc_06066___27363	Bcc_06910___44243	Bcc_06651___57921	Bcc_06273___71657	Bcc_05784___85023	Bcc_05906___99971	Bcc_06772___116007	Bcc_07164___131021	Bcc_07445___146541	Bcc_06967___160559	Bcc_01646___163947	Bcc_04248___183665	Bcc_07205___203725	Bcc_03214___210475	Bcc_05977___231041	Bcc_05209___243987	Bcc_06664___261787	Bcc_07312___277809	Bcc_01392___281299	Bcc_03317___299581	Bcc_02970___313201	Bcc_03691___329613	Bcc_03024___343287	Bcc_03338___358853	Bcc_07210___381401	Bcc_03457___388737	Bcc_07226___411423	Bcc_00774___413407	Bcc_00825___426483	Bcc_06296___452081	Bcc_06566___467339	Bcc_01228___471569	Bcc_02309___488793	Bcc_05593___510587
yphA_2		Inner membrane protein YphA	209	209	1	1	30208				437	437	437	Bcc_05161	Bcc_06719___13437	Bcc_06516___28263	Bcc_06435___43293	Bcc_07230___59079	Bcc_02065___63241	Bcc_01482___76419	Bcc_04175___96509	Bcc_02577___107617	Bcc_03824___124341	Bcc_05930___143511	Bcc_03403___153431	Bcc_02000___164655	Bcc_04767___184703	Bcc_05140___199595	Bcc_01580___207207	Bcc_01066___221219	Bcc_05887___245343	Bcc_05228___258915	Bcc_05691___274567	Bcc_04064___286643	Bcc_04264___301475	Bcc_07144___321549	Bcc_02235___326701	Bcc_00862___338963	Bcc_07077___366331	Bcc_04135___375251	Bcc_00470___382763	Bcc_01873___400717	Bcc_06147___424153	Bcc_05061___434955	Bcc_03400___446289	Bcc_04159___462525	Bcc_03328___475769	Bcc_06845___497865	Bcc_03274___505949
cdsA_2		Phosphatidate cytidylyltransferase	209	209	1	1	6152				821	821	821	Bcc_04072	Bcc_06519___13037	Bcc_06041___27313	Bcc_06315___43053	Bcc_05959___56537	Bcc_06248___71607	Bcc_05759___84973	Bcc_05881___99921	Bcc_01844___106151	Bcc_05127___126947	Bcc_01652___134955	Bcc_04666___155957	Bcc_01443___163541	Bcc_04273___183715	Bcc_01634___192583	Bcc_06464___216975	Bcc_05952___230991	Bcc_05184___243937	Bcc_06639___261737	Bcc_06908___277001	Bcc_01367___281249	Bcc_03292___299531	Bcc_02943___313147	Bcc_05311___332853	Bcc_05030___347299	Bcc_04528___361233	Bcc_04840___376661	Bcc_03910___389643	Bcc_05007___406985	Bcc_00801___413461	Bcc_05120___435073	Bcc_04832___449153	Bcc_04612___463431	Bcc_04442___477997	Bcc_03358___490891	Bcc_03248___505897
frr		Ribosome-recycling factor	209	209	1	1	6150				560	560	560	Bcc_04074	Bcc_06521___13041	Bcc_06043___27317	Bcc_06317___43057	Bcc_05961___56541	Bcc_06250___71611	Bcc_05761___84977	Bcc_05883___99925	Bcc_01846___106155	Bcc_05129___126951	Bcc_01654___134959	Bcc_04668___155961	Bcc_01445___163545	Bcc_04271___183711	Bcc_01636___192587	Bcc_06466___216979	Bcc_05954___230995	Bcc_05186___243941	Bcc_06641___261741	Bcc_06910___277005	Bcc_01369___281253	Bcc_03294___299535	Bcc_02945___313151	Bcc_05313___332857	Bcc_05028___347295	Bcc_04526___361229	Bcc_04842___376665	Bcc_03908___389639	Bcc_05009___406989	Bcc_00799___413457	Bcc_05122___435077	Bcc_04834___449157	Bcc_04614___463435	Bcc_04444___478001	Bcc_03356___490887	Bcc_03250___505901
group_36407	qseC_2	Sensor protein QseC	209	209	1	1	6853				1484	1484	1484	Bcc_01728	Bcc_06244___12487	Bcc_00049___15329	Bcc_00838___32099	Bcc_01195___47009	Bcc_06929___72969	Bcc_05538___84531	Bcc_02999___94157	Bcc_05680___113823	Bcc_05800___128293	Bcc_01382___134415	Bcc_01380___149385	Bcc_04078___168811	Bcc_00298___175765	Bcc_01264___191843	Bcc_04992___214031	Bcc_06677___232441	Bcc_01036___235641	Bcc_06377___261213	Bcc_01886___266957	Bcc_07151___292817	Bcc_01549___296045	Bcc_00910___309081	Bcc_06256___334743	Bcc_01660___340559	Bcc_03301___358779	Bcc_06000___378981	Bcc_04151___390125	Bcc_05132___407235	Bcc_02637___417133	Bcc_03312___431457	Bcc_00064___439617	Bcc_03756___461719	Bcc_02014___473141	Bcc_02506___489187	Bcc_05281___509963
gmr_1		Cyclic di-GMP phosphodiesterase Gmr	209	209	1	1	14634				2339	2372	2340	Bcc_04445	Bcc_03779___7557	Bcc_06842___28915	Bcc_06244___42911	Bcc_06701___58021	Bcc_06138___71387	Bcc_03718___80891	Bcc_00350___88859	Bcc_06303___115069	Bcc_00454___117601	Bcc_01724___135099	Bcc_01752___150129	Bcc_00746___162147	Bcc_05929___187027	Bcc_00290___189895	Bcc_02055___208157	Bcc_05829___230745	Bcc_00673___234915	Bcc_00823___250105	Bcc_00525___264235	Bcc_06489___291493	Bcc_03663___300273	Bcc_03451___314163	Bcc_02047___326325	Bcc_02064___341367	Bcc_03031___358239	Bcc_07321___381623	Bcc_03557___388937	Bcc_03859___404689	Bcc_00421___412701	Bcc_06529___437891	Bcc_01510___442509	Bcc_05978___466163	Bcc_02587___474287	Bcc_07208___498591	Bcc_01898___503197
rlmH		Ribosomal RNA large subunit methyltransferase H	209	209	1	1	14845				470	470	470	Bcc_04390	Bcc_05955___11909	Bcc_02975___21181	Bcc_06890___44203	Bcc_02164___48947	Bcc_00964___61039	Bcc_03773___81001	Bcc_02406___92971	Bcc_03545___109553	Bcc_03921___124535	Bcc_00459___132569	Bcc_01807___150239	Bcc_07193___175041	Bcc_05638___186445	Bcc_05070___199455	Bcc_02110___208267	Bcc_03156___225399	Bcc_05258___244085	Bcc_05697___259853	Bcc_01333___265851	Bcc_05871___290257	Bcc_03608___300163	Bcc_03506___314273	Bcc_02476___327183	Bcc_01559___340357	Bcc_02031___356239	Bcc_06557___380095	Bcc_06815___395453	Bcc_03804___404579	Bcc_00476___412811	Bcc_01899___428631	Bcc_01455___442399	Bcc_03336___460879	Bcc_02886___474885	Bcc_06460___497095	Bcc_01843___503087
betI_1		HTH-type transcriptional regulator BetI	209	213	1.02	1	4898				584	584	584	Bcc_04972	Bcc_07573___15145	Bcc_05955___27141	Bcc_01256___32935	Bcc_03051___50721	Bcc_03298___65707	Bcc_00358___74171	Bcc_00816___89791	Bcc_04047___110557 Bcc_05624___113711	Bcc_04242___125177	Bcc_00887___133425	Bcc_00678___147981	Bcc_01050___162755	Bcc_03590___182349	Bcc_00721___190757	Bcc_05159___214365	Bcc_00722___220531	Bcc_01390___236349	Bcc_00470___249399 Bcc_01041___250541	Bcc_01293___265771	Bcc_00620___279755	Bcc_04075___301097	Bcc_06963___321187	Bcc_07263___336757	Bcc_01191___339621	Bcc_01835___355847	Bcc_06260___379501	Bcc_07107___396037	Bcc_05955___408881	Bcc_05965___423789	Bcc_01360___427553	Bcc_03928___447345	Bcc_02188___458583	Bcc_05809___480731	Bcc_04308___492791	Bcc_03627___506655
gsiD_1		Glutathione transport system permease protein GsiD	209	209	1	1	34426				893	893	893	Bcc_00340	Bcc_00133___265	Bcc_03265___21761	Bcc_00488___31399	Bcc_07147___58913	Bcc_03965___67041	Bcc_01097___75649	Bcc_00039___88237	Bcc_01020___104503	Bcc_00852___118397	Bcc_00630___132911	Bcc_00753___148131	Bcc_02502___165659	Bcc_01731___178631	Bcc_07304___203923	Bcc_03099___210245	Bcc_07035___233157	Bcc_06440___246449	Bcc_04036___256531	Bcc_02157___267499	Bcc_03731___285977	Bcc_05846___304639	Bcc_05846___318953	Bcc_01847___325925	Bcc_07312___351863	Bcc_04048___360273	Bcc_07063___381107	Bcc_04897___391617	Bcc_01023___399017	Bcc_04845___421549	Bcc_06933___438699	Bcc_02240___443969	Bcc_01085___456377	Bcc_02981___475075	Bcc_05038___494251	Bcc_01294___501989
gltC_1		HTH-type transcriptional regulator GltC	209	209	1	1	6818				926	926	926	Bcc_01700	Bcc_06216___12431	Bcc_00021___15273	Bcc_00810___32043	Bcc_01167___46953	Bcc_06981___73073	Bcc_05509___84473	Bcc_02970___94099	Bcc_05652___113767	Bcc_05770___128233	Bcc_01352___134355	Bcc_01350___149325	Bcc_04106___168867	Bcc_00326___175821	Bcc_01294___191903	Bcc_04964___213975	Bcc_06705___232497	Bcc_01006___235581	Bcc_06349___261157	Bcc_01858___266901	Bcc_07121___292757	Bcc_01521___295989	Bcc_00881___309023	Bcc_06227___334685	Bcc_01631___340501	Bcc_03272___358721	Bcc_05971___378923	Bcc_04122___390067	Bcc_05103___407177	Bcc_02666___417191	Bcc_03341___431515	Bcc_00035___439559	Bcc_03727___461661	Bcc_01985___473083	Bcc_02535___489245	Bcc_05252___509905
cvpA		Colicin V production protein	209	209	1	1	32276				494	494	494	Bcc_00120	Bcc_06169___12337	Bcc_02630___20491	Bcc_02836___36095	Bcc_05317___55253	Bcc_04711___68533	Bcc_04519___82493	Bcc_00221___88601	Bcc_03851___110165	Bcc_05067___126827	Bcc_03180___138011	Bcc_06911___160447	Bcc_00178___161011	Bcc_06823___188815	Bcc_02038___193391	Bcc_07013___218073	Bcc_07160___233407	Bcc_00231___234031	Bcc_07178___262815	Bcc_07541___278267	Bcc_01673___281861	Bcc_05623___304193	Bcc_05617___318495	Bcc_03795___329821	Bcc_05730___348699	Bcc_04415___361007	Bcc_05544___378069	Bcc_06150___394123	Bcc_04846___406663	Bcc_04621___421101	Bcc_05846___436525	Bcc_04357___448203	Bcc_05740___465687	Bcc_05733___480579	Bcc_01532___487239	Bcc_04848___509097
group_36561	livH_1	High-affinity branched-chain amino acid transport system permease protein LivH	209	209	1	1	6868				884	884	884	Bcc_01740	Bcc_06256___12511	Bcc_00061___15353	Bcc_00850___32123	Bcc_01207___47033	Bcc_00124___59359	Bcc_05550___84555	Bcc_03011___94181	Bcc_05692___113847	Bcc_05812___128317	Bcc_01394___134439	Bcc_01392___149409	Bcc_04066___168787	Bcc_06736___188641	Bcc_00066___189447	Bcc_05004___214055	Bcc_06665___232417	Bcc_01048___235665	Bcc_06389___261237	Bcc_01899___266983	Bcc_07163___292841	Bcc_01561___296069	Bcc_00922___309105	Bcc_06268___334767	Bcc_01672___340583	Bcc_02785___357747	Bcc_06012___379005	Bcc_04163___390149	Bcc_05144___407259	Bcc_02625___417109	Bcc_03752___432337	Bcc_00076___439641	Bcc_03768___461743	Bcc_02026___473165	Bcc_02494___489163	Bcc_05293___509987
dnaE		DNA polymerase III subunit alpha	209	209	1	1	14869				3533	3533	3533	Bcc_04407	Bcc_05972___11943	Bcc_02958___21147	Bcc_06873___44169	Bcc_05411___55441	Bcc_05615___70341	Bcc_03756___80967	Bcc_02423___93005	Bcc_01864___106191	Bcc_03242___123177	Bcc_00442___132535	Bcc_01790___150205	Bcc_07210___175075	Bcc_05655___186479	Bcc_05087___199489	Bcc_02093___208233	Bcc_05791___230669	Bcc_05275___244119	Bcc_01635___251729	Bcc_07285___277755	Bcc_05854___290223	Bcc_03625___300197	Bcc_03489___314239	Bcc_02493___327217	Bcc_01576___340391	Bcc_00454___353085	Bcc_06574___380129	Bcc_06832___395487	Bcc_03821___404613	Bcc_00459___412777	Bcc_01882___428597	Bcc_01472___442433	Bcc_03319___460845	Bcc_05875___480863	Bcc_07169___498513	Bcc_01860___503121
group_36593		hypothetical protein	209	209	1	1	7867				989	989	989	Bcc_02069	Bcc_00337___673	Bcc_00287___15805	Bcc_06727___43877	Bcc_06400___57419	Bcc_00518___60147	Bcc_02624___78703	Bcc_01845___91849	Bcc_02354___107171	Bcc_00018___116729	Bcc_06953___145557	Bcc_01573___149771	Bcc_02182___165019	Bcc_06520___188209	Bcc_01810___192935	Bcc_01643___207333	Bcc_01198___221483	Bcc_01583___236735	Bcc_06567___261593	Bcc_00413___264011	Bcc_01772___282059	Bcc_01326___295599	Bcc_01251___309763	Bcc_00798___323827	Bcc_00022___337283	Bcc_04950___362077	Bcc_00429___367839	Bcc_00022___381867	Bcc_05679___408329	Bcc_00148___412155	Bcc_01678___428189	Bcc_04010___447509	Bcc_00022___454251	Bcc_01498___472109	Bcc_02598___489371	Bcc_00022___499445
pcaK_5		4-hydroxybenzoate transporter PcaK	209	211	1.01	1	29220				1358	1358	1358	Bcc_05554	Bcc_06348___12695	Bcc_06599___28429	Bcc_06117___42657	Bcc_05708___56035	Bcc_06872___72855	Bcc_03369___80193	Bcc_00661___89481	Bcc_04562___111587	Bcc_00687___118067	Bcc_06722___145095	Bcc_00226___147077	Bcc_04715___170085	Bcc_00954___177077	Bcc_02716___194747	Bcc_03784___211615	Bcc_01570___222227	Bcc_02898___239365	Bcc_06463___261385	Bcc_06835___276855	Bcc_06295___291105	Bcc_04658___302263	Bcc_04616___316493	Bcc_06823___335877	Bcc_03285___343809	Bcc_04563___361303	Bcc_05819___378619	Bcc_04305___390433	Bcc_00748___398467	Bcc_03616___419091	Bcc_05550___435933	Bcc_03836___447161	Bcc_04073___462353	Bcc_00282___469677	Bcc_07550___499275	Bcc_06729___512859
group_36621		Methylmalonyl-CoA carboxyltransferase 12S subunit	209	209	1	1	32414				1607	1607	1607	Bcc_05072	Bcc_04035___8069	Bcc_07077___29385	Bcc_02333___35089	Bcc_02895___50409	Bcc_02208___63527	Bcc_01595___76645	Bcc_03405___94969	Bcc_04885___112233	Bcc_03797___124287	Bcc_03277___138205	Bcc_00966___148557	Bcc_01882___164419	Bcc_03514___182197	Bcc_03755___196825	Bcc_03689___211425	Bcc_01268___221623	Bcc_06620___246809	Bcc_03349___255157	Bcc_03647___270479	Bcc_03427___285369	Bcc_04175___301297	Bcc_07062___321385	Bcc_04472___331175	Bcc_03102___343443	Bcc_03961___360099	Bcc_00562___368105	Bcc_06496___394815	Bcc_00102___397175	Bcc_06065___423989	Bcc_00450___425733	Bcc_03660___446809	Bcc_06045___466297	Bcc_06206___481525	Bcc_00374___484923	Bcc_02480___504361
syrM1_1		HTH-type transcriptional regulator SyrM 1	209	209	1	1	21793				944	944	944	Bcc_02431	Bcc_03822___7643	Bcc_05267___25765	Bcc_06653___43729	Bcc_03617___51853	Bcc_06456___72023	Bcc_04935___83325	Bcc_02636___93431	Bcc_02722___107907	Bcc_06798___130289	Bcc_07219___146089	Bcc_06619___159863	Bcc_03668___167991	Bcc_05298___185765	Bcc_07063___203441	Bcc_06649___217345	Bcc_06059___231205	Bcc_06381___246331	Bcc_02719___253897	Bcc_05380___273945	Bcc_02726___283967	Bcc_00963___294873	Bcc_01619___310499	Bcc_00013___322257	Bcc_00193___337625	Bcc_06647___365471	Bcc_02845___372671	Bcc_00771___383365	Bcc_02891___402753	Bcc_02128___416115	Bcc_06804___438441	Bcc_06886___453261	Bcc_02981___460169	Bcc_00502___470117	Bcc_04553___493281	Bcc_06856___513113
rpsP		30S ribosomal protein S16	209	209	1	1	17930				254	254	254	Bcc_02697	Bcc_06867___13733	Bcc_01646___18523	Bcc_01457___33337	Bcc_06259___57137	Bcc_06031___71173	Bcc_05974___85403	Bcc_06338___100835	Bcc_01315___105093	Bcc_02475___121643	Bcc_02205___136061	Bcc_05161___156947	Bcc_07088___174831	Bcc_02044___179257	Bcc_05840___200995	Bcc_00638___205323	Bcc_05620___230327	Bcc_02226___238021	Bcc_01371___251201	Bcc_03281___269747	Bcc_02938___284391	Bcc_01934___296815	Bcc_01855___310971	Bcc_06461___335153	Bcc_01080___339399	Bcc_07329___366835	Bcc_01176___369333	Bcc_01647___385117	Bcc_00573___398117	Bcc_01892___415643	Bcc_02194___429221	Bcc_05594___450677	Bcc_00167___454541	Bcc_05109___479331	Bcc_06102___496379	Bcc_06998___513397
rfaE		D-beta-D-heptose 7-phosphate kinase	209	209	1	1	18118				950	950	950	Bcc_02680	Bcc_06850___13699	Bcc_01663___18557	Bcc_01440___33303	Bcc_06276___57171	Bcc_06048___71207	Bcc_05957___85369	Bcc_06355___100869	Bcc_01298___105059	Bcc_02458___121609	Bcc_02188___136027	Bcc_05178___156981	Bcc_07105___174865	Bcc_02027___179223	Bcc_05857___201029	Bcc_00621___205289	Bcc_05603___230293	Bcc_02209___237987	Bcc_01354___251167	Bcc_03298___269781	Bcc_02955___284425	Bcc_01917___296781	Bcc_01838___310937	Bcc_06478___335187	Bcc_01063___339365	Bcc_07346___366869	Bcc_01159___369299	Bcc_01630___385083	Bcc_00556___398083	Bcc_01909___415677	Bcc_02177___429187	Bcc_05611___450711	Bcc_00184___454575	Bcc_05092___479297	Bcc_06085___496345	Bcc_06981___513363
acdA_2		Acyl-CoA dehydrogenase	209	209	1	1	14775				1196	1196	1196	Bcc_04322	Bcc_03005___6009	Bcc_03043___21317	Bcc_03527___37477	Bcc_02232___49083	Bcc_03095___65301	Bcc_02935___79325	Bcc_02338___92835	Bcc_03613___109689	Bcc_05904___128501	Bcc_00527___132705	Bcc_01875___150375	Bcc_05511___171677	Bcc_00638___176445	Bcc_00210___189735	Bcc_02178___208403	Bcc_03224___225535	Bcc_03164___239897	Bcc_05765___259989	Bcc_01401___265987	Bcc_05939___290393	Bcc_03540___300027	Bcc_03575___314411	Bcc_00537___323305	Bcc_03060___343359	Bcc_00698___353573	Bcc_04917___376815	Bcc_00704___383231	Bcc_00342___397655	Bcc_00545___412949	Bcc_07286___439405	Bcc_00679___440847	Bcc_00915___456037	Bcc_00416___469945	Bcc_05232___494639	Bcc_00447___500295
livK_1		Leucine-specific-binding protein	209	209	1	1	30206				1175	1178	1177	Bcc_05159	Bcc_06717___13433	Bcc_06514___28259	Bcc_06437___43297	Bcc_07232___59083	Bcc_02063___63237	Bcc_01480___76415	Bcc_04173___96505	Bcc_02579___107621	Bcc_03822___124337	Bcc_05928___143507	Bcc_03401___153427	Bcc_01998___164651	Bcc_04765___184699	Bcc_05138___199591	Bcc_01582___207211	Bcc_01064___221215	Bcc_05885___245339	Bcc_05226___258911	Bcc_05689___274563	Bcc_04062___286639	Bcc_04262___301471	Bcc_07142___321545	Bcc_02233___326697	Bcc_00860___338959	Bcc_07079___366335	Bcc_04137___375255	Bcc_00472___382767	Bcc_01871___400713	Bcc_06145___424149	Bcc_05059___434951	Bcc_03402___446293	Bcc_04157___462521	Bcc_03326___475765	Bcc_06847___497869	Bcc_03272___505945
group_36863		hypothetical protein	209	209	1	1	7881				572	572	572	Bcc_02082	Bcc_00350___699	Bcc_00300___15831	Bcc_06714___43851	Bcc_06387___57393	Bcc_00531___60173	Bcc_02611___78677	Bcc_01858___91875	Bcc_02367___107197	Bcc_00031___116755	Bcc_06940___145531	Bcc_01586___149797	Bcc_02195___165045	Bcc_06533___188235	Bcc_01823___192961	Bcc_01656___207359	Bcc_01211___221509	Bcc_01596___236761	Bcc_06554___261567	Bcc_00426___264037	Bcc_01785___282085	Bcc_01313___295573	Bcc_01264___309789	Bcc_00785___323801	Bcc_00035___337309	Bcc_04963___362103	Bcc_00442___367865	Bcc_00035___381893	Bcc_05692___408355	Bcc_00161___412181	Bcc_01691___428215	Bcc_04023___447535	Bcc_00035___454277	Bcc_01511___472135	Bcc_02611___489397	Bcc_00035___499471
trpA		Tryptophan synthase alpha chain	209	209	1	1	32272				815	815	815	Bcc_00116	Bcc_06173___12345	Bcc_02634___20499	Bcc_02840___36103	Bcc_05321___55261	Bcc_04707___68525	Bcc_04523___82501	Bcc_00225___88609	Bcc_03855___110173	Bcc_05063___126819	Bcc_03184___138019	Bcc_06907___160439	Bcc_00182___161019	Bcc_06819___188807	Bcc_02042___193399	Bcc_07017___218081	Bcc_07164___233415	Bcc_00227___234023	Bcc_07174___262807	Bcc_07537___278259	Bcc_01677___281869	Bcc_05619___304185	Bcc_05613___318487	Bcc_03799___329829	Bcc_05726___348691	Bcc_04419___361015	Bcc_05540___378061	Bcc_06146___394115	Bcc_04850___406671	Bcc_04617___421093	Bcc_05850___436533	Bcc_04361___448211	Bcc_05736___465679	Bcc_05737___480587	Bcc_01528___487231	Bcc_04844___509089
curA_2		NADPH-dependent curcumin reductase	209	209	1	1	31865				1016	1016	1016	Bcc_06326	Bcc_03960___7919	Bcc_06772___28775	Bcc_01790___34003	Bcc_05568___55755	Bcc_02335___63781	Bcc_01775___77005	Bcc_03591___95341	Bcc_01774___106011	Bcc_03722___124137	Bcc_03520___138691	Bcc_04763___156151	Bcc_00583___161821	Bcc_03440___182049	Bcc_00900___191115	Bcc_06727___217501	Bcc_02523___224133	Bcc_04105___241779	Bcc_03730___255919	Bcc_06597___276379	Bcc_01297___281109	Bcc_05431___303809	Bcc_05460___318181	Bcc_06903___336037	Bcc_02877___342993	Bcc_06054___364285	Bcc_06151___379283	Bcc_01934___385691	Bcc_01730___400431	Bcc_04464___420787	Bcc_04115___433063	Bcc_07096___453681	Bcc_07217___468641	Bcc_06667___482447	Bcc_07470___499115	Bcc_06276___511953
nicT_2		Putative metabolite transport protein NicT	209	209	1	1	14354				1304	1304	1304	Bcc_00867	Bcc_03676___7351	Bcc_04766___24763	Bcc_05792___42007	Bcc_02262___49143	Bcc_02720___64551	Bcc_03016___79487	Bcc_04687___97533	Bcc_06480___115423	Bcc_05922___128537	Bcc_05063___141777	Bcc_00132___146889	Bcc_05340___171335	Bcc_00002___175173	Bcc_05304___199923	Bcc_02454___208955	Bcc_04474___228035	Bcc_05457___244483	Bcc_05374___259207	Bcc_06361___275907	Bcc_01550___281615	Bcc_00140___293227	Bcc_03399___314059	Bcc_01995___326221	Bcc_02116___341471	Bcc_03133___358443	Bcc_01840___370661	Bcc_01831___385485	Bcc_03911___404793	Bcc_00369___412597	Bcc_03888___432609	Bcc_01562___442613	Bcc_03568___461343	Bcc_01372___471857	Bcc_05682___495539	Bcc_01679___502759
group_36935		hypothetical protein	209	209	1	1	7853				1835	1838	1835	Bcc_02064	Bcc_00332___663	Bcc_00282___15795	Bcc_06732___43887	Bcc_06405___57429	Bcc_00513___60137	Bcc_02629___78713	Bcc_01840___91839	Bcc_02349___107161	Bcc_00013___116719	Bcc_06958___145567	Bcc_01568___149761	Bcc_02177___165009	Bcc_06515___188199	Bcc_01805___192925	Bcc_01638___207323	Bcc_01193___221473	Bcc_01578___236725	Bcc_06572___261603	Bcc_00408___264001	Bcc_01767___282049	Bcc_01331___295609	Bcc_01246___309753	Bcc_00803___323837	Bcc_00017___337273	Bcc_04945___362067	Bcc_00424___367829	Bcc_00017___381857	Bcc_05674___408319	Bcc_00143___412145	Bcc_01673___428179	Bcc_04005___447499	Bcc_00017___454241	Bcc_01493___472099	Bcc_02593___489361	Bcc_00017___499435
group_36962		hypothetical protein	209	209	1	1	6346				3590	3590	3590	Bcc_01896	Bcc_01015___2029	Bcc_02572___20375	Bcc_02957___36337	Bcc_00302___45223	Bcc_01021___61153	Bcc_02873___79201	Bcc_01998___92155	Bcc_02839___108141	Bcc_05137___126967	Bcc_05441___142533	Bcc_01548___149721	Bcc_06358___173371	Bcc_04874___184917	Bcc_03266___195847	Bcc_04725___213497	Bcc_05278___229643	Bcc_03568___240705	Bcc_02768___253995	Bcc_03629___270443	Bcc_02775___284065	Bcc_00029___293005	Bcc_01091___309443	Bcc_01271___324773	Bcc_03149___343537	Bcc_01266___354709	Bcc_03292___373565	Bcc_02170___386163	Bcc_05408___407787	Bcc_02456___416771	Bcc_04209___433251	Bcc_05401___450291	Bcc_04128___462463	Bcc_05462___480037	Bcc_03606___491387	Bcc_04789___508979
tsaC		Threonylcarbamoyl-AMP synthase	209	209	1	1	5978				632	632	632	Bcc_04166	Bcc_00619___1237	Bcc_00590___16411	Bcc_00678___31779	Bcc_00329___45277	Bcc_05820___70751	Bcc_06481___86417	Bcc_04920___97999	Bcc_03409___109281	Bcc_05416___127525	Bcc_04852___141355	Bcc_04219___155063	Bcc_04324___169303	Bcc_03063___181295	Bcc_03402___196119	Bcc_00314___204675	Bcc_03040___225167	Bcc_04708___242985	Bcc_00899___250257	Bcc_06058___275301	Bcc_00456___279427	Bcc_03386___299719	Bcc_03039___313339	Bcc_07092___336415	Bcc_03565___344369	Bcc_00066___352309	Bcc_06777___380535	Bcc_05089___392001	Bcc_06904___410779	Bcc_00705___413269	Bcc_00280___425393	Bcc_06578___452645	Bcc_06495___467197	Bcc_03755___476623	Bcc_05840___495855	Bcc_01422___502245
zntB		Zinc transport protein ZntB	209	209	1	1	7872				1028	1028	1028	Bcc_02073	Bcc_00341___681	Bcc_00291___15813	Bcc_06723___43869	Bcc_06396___57411	Bcc_00522___60155	Bcc_02620___78695	Bcc_01849___91857	Bcc_02358___107179	Bcc_00022___116737	Bcc_06949___145549	Bcc_01577___149779	Bcc_02186___165027	Bcc_06524___188217	Bcc_01814___192943	Bcc_01647___207341	Bcc_01202___221491	Bcc_01587___236743	Bcc_06563___261585	Bcc_00417___264019	Bcc_01776___282067	Bcc_01322___295591	Bcc_01255___309771	Bcc_00794___323819	Bcc_00026___337291	Bcc_04954___362085	Bcc_00433___367847	Bcc_00026___381875	Bcc_05683___408337	Bcc_00152___412163	Bcc_01682___428197	Bcc_04014___447517	Bcc_00026___454259	Bcc_01502___472117	Bcc_02602___489379	Bcc_00026___499453
gmd		GDP-mannose 4,6-dehydratase	209	209	1	1	32280				1046	1046	1046	Bcc_00124	Bcc_06165___12329	Bcc_02626___20483	Bcc_02832___36087	Bcc_05313___55245	Bcc_04715___68541	Bcc_04515___82485	Bcc_00217___88593	Bcc_03847___110157	Bcc_05071___126835	Bcc_03176___138003	Bcc_06915___160455	Bcc_00174___161003	Bcc_06827___188823	Bcc_02034___193383	Bcc_07009___218065	Bcc_07156___233399	Bcc_00235___234039	Bcc_07182___262823	Bcc_07545___278275	Bcc_01669___281853	Bcc_05627___304201	Bcc_05621___318503	Bcc_03791___329813	Bcc_05734___348707	Bcc_04411___360999	Bcc_05548___378077	Bcc_06154___394131	Bcc_04842___406655	Bcc_04625___421109	Bcc_05842___436517	Bcc_04353___448195	Bcc_05744___465695	Bcc_05729___480571	Bcc_01536___487247	Bcc_04852___509105
livH_2		High-affinity branched-chain amino acid transport system permease protein LivH	209	209	1	1	6874				1055	1055	1055	Bcc_01744	Bcc_06260___12519	Bcc_00065___15361	Bcc_00854___32131	Bcc_01211___47041	Bcc_00128___59367	Bcc_05554___84563	Bcc_03015___94189	Bcc_05696___113855	Bcc_05816___128325	Bcc_01398___134447	Bcc_01396___149417	Bcc_04062___168779	Bcc_06732___188633	Bcc_00070___189455	Bcc_05008___214063	Bcc_06661___232409	Bcc_01052___235673	Bcc_06393___261245	Bcc_01903___266991	Bcc_07167___292849	Bcc_01565___296077	Bcc_00926___309113	Bcc_06272___334775	Bcc_01676___340591	Bcc_02789___357755	Bcc_06016___379013	Bcc_04167___390157	Bcc_05148___407267	Bcc_02621___417101	Bcc_03756___432345	Bcc_00080___439649	Bcc_03772___461751	Bcc_02030___473173	Bcc_02490___489155	Bcc_05297___509995
lysA		Diaminopimelate decarboxylase	209	209	1	1	20463				1238	1238	1238	Bcc_04661	Bcc_05038___10075	Bcc_02772___20775	Bcc_05148___40719	Bcc_05213___55045	Bcc_05170___69451	Bcc_02323___78101	Bcc_00450___89059	Bcc_01962___106387	Bcc_05282___127257	Bcc_05529___142709	Bcc_04137___154899	Bcc_00813___162281	Bcc_05478___186125	Bcc_00390___190095	Bcc_00803___205653	Bcc_00581___220249	Bcc_05699___244967	Bcc_05543___259545	Bcc_06451___276087	Bcc_05516___289547	Bcc_03763___300473	Bcc_06688___320637	Bcc_06151___334533	Bcc_05079___347397	Bcc_05354___362885	Bcc_04977___376935	Bcc_05513___392849	Bcc_05472___407915	Bcc_05689___423237	Bcc_03582___431997	Bcc_00921___441331	Bcc_02127___458461	Bcc_05226___479565	Bcc_01655___487485	Bcc_04562___508525
cmpR_3		HTH-type transcriptional activator CmpR	209	209	1	1	20464				914	920	915	Bcc_04660	Bcc_05037___10073	Bcc_02771___20773	Bcc_05147___40717	Bcc_05214___55047	Bcc_05169___69449	Bcc_02324___78103	Bcc_00449___89057	Bcc_01963___106389	Bcc_05281___127255	Bcc_05530___142711	Bcc_04138___154901	Bcc_00812___162279	Bcc_05479___186127	Bcc_00389___190093	Bcc_00802___205651	Bcc_00580___220247	Bcc_05700___244969	Bcc_05544___259547	Bcc_06452___276089	Bcc_05517___289549	Bcc_03762___300471	Bcc_06687___320635	Bcc_06152___334535	Bcc_05078___347395	Bcc_05355___362887	Bcc_04976___376933	Bcc_05512___392847	Bcc_05471___407913	Bcc_05688___423235	Bcc_03581___431995	Bcc_00922___441333	Bcc_02126___458459	Bcc_05225___479563	Bcc_01654___487483	Bcc_04561___508523
lpxB		Lipid-A-disaccharide synthase	209	209	1	1	6161				1169	1169	1169	Bcc_04064	Bcc_06511___13021	Bcc_06033___27297	Bcc_06307___43037	Bcc_05951___56521	Bcc_06240___71591	Bcc_05751___84957	Bcc_05873___99905	Bcc_01836___106135	Bcc_05119___126931	Bcc_01644___134939	Bcc_04658___155941	Bcc_01435___163525	Bcc_04281___183731	Bcc_01626___192567	Bcc_06456___216959	Bcc_05944___230975	Bcc_05176___243921	Bcc_06631___261721	Bcc_06900___276985	Bcc_01359___281233	Bcc_03284___299515	Bcc_02935___313131	Bcc_05303___332837	Bcc_05038___347315	Bcc_04536___361249	Bcc_04832___376645	Bcc_03918___389659	Bcc_04999___406969	Bcc_00809___413477	Bcc_05112___435057	Bcc_04824___449137	Bcc_04604___463415	Bcc_04434___477981	Bcc_03366___490907	Bcc_03240___505881
atpH_2		ATP synthase subunit delta	209	209	1	1	6889				539	539	539	Bcc_01756	Bcc_06272___12543	Bcc_00077___15385	Bcc_00866___32155	Bcc_01223___47065	Bcc_00140___59391	Bcc_05566___84587	Bcc_03027___94213	Bcc_05708___113879	Bcc_05828___128349	Bcc_01410___134471	Bcc_01408___149441	Bcc_04050___168755	Bcc_06720___188609	Bcc_00082___189479	Bcc_05020___214087	Bcc_06649___232385	Bcc_01064___235697	Bcc_06405___261269	Bcc_01915___267015	Bcc_07179___292873	Bcc_01577___296101	Bcc_00938___309137	Bcc_06284___334799	Bcc_01688___340615	Bcc_02801___357779	Bcc_06028___379037	Bcc_04179___390181	Bcc_05160___407291	Bcc_02609___417077	Bcc_03768___432369	Bcc_00092___439673	Bcc_03784___461775	Bcc_02042___473197	Bcc_02478___489131	Bcc_05309___510019
hsrA_4		putative transport protein HsrA	209	209	1	1	20487				1388	1388	1388	Bcc_04651	Bcc_05028___10055	Bcc_02762___20755	Bcc_05138___40699	Bcc_05223___55065	Bcc_05160___69431	Bcc_02333___78121	Bcc_00440___89039	Bcc_01972___106407	Bcc_05272___127237	Bcc_05539___142729	Bcc_04147___154919	Bcc_00803___162261	Bcc_05488___186145	Bcc_00380___190075	Bcc_00793___205633	Bcc_00571___220229	Bcc_05709___244987	Bcc_05553___259565	Bcc_06461___276107	Bcc_05526___289567	Bcc_03753___300453	Bcc_06678___320617	Bcc_06161___334553	Bcc_05069___347377	Bcc_05364___362905	Bcc_04967___376915	Bcc_05503___392829	Bcc_05462___407895	Bcc_05679___423217	Bcc_03572___431977	Bcc_00931___441351	Bcc_02117___458441	Bcc_05216___479545	Bcc_01645___487465	Bcc_04552___508505
skp		Chaperone protein Skp	209	209	1	1	6157				527	527	527	Bcc_04068	Bcc_06515___13029	Bcc_06037___27305	Bcc_06311___43045	Bcc_05955___56529	Bcc_06244___71599	Bcc_05755___84965	Bcc_05877___99913	Bcc_01840___106143	Bcc_05123___126939	Bcc_01648___134947	Bcc_04662___155949	Bcc_01439___163533	Bcc_04277___183723	Bcc_01630___192575	Bcc_06460___216967	Bcc_05948___230983	Bcc_05180___243929	Bcc_06635___261729	Bcc_06904___276993	Bcc_01363___281241	Bcc_03288___299523	Bcc_02939___313139	Bcc_05307___332845	Bcc_05034___347307	Bcc_04532___361241	Bcc_04836___376653	Bcc_03914___389651	Bcc_05003___406977	Bcc_00805___413469	Bcc_05116___435065	Bcc_04828___449145	Bcc_04608___463423	Bcc_04438___477989	Bcc_03362___490899	Bcc_03244___505889
act		Methanol dehydrogenase activator	209	209	1	1	14777				590	590	590	Bcc_04324	Bcc_03003___6005	Bcc_03041___21313	Bcc_03525___37473	Bcc_02230___49079	Bcc_03093___65297	Bcc_02933___79321	Bcc_02340___92839	Bcc_03611___109685	Bcc_05902___128497	Bcc_00525___132701	Bcc_01873___150371	Bcc_05509___171673	Bcc_00636___176441	Bcc_00208___189731	Bcc_02176___208399	Bcc_03222___225531	Bcc_03162___239893	Bcc_05763___259985	Bcc_01399___265983	Bcc_05937___290389	Bcc_03542___300031	Bcc_03573___314407	Bcc_00535___323301	Bcc_03062___343363	Bcc_00696___353569	Bcc_04915___376811	Bcc_00702___383227	Bcc_00340___397651	Bcc_00543___412945	Bcc_07288___439409	Bcc_00677___440843	Bcc_00913___456033	Bcc_00414___469941	Bcc_05234___494643	Bcc_00445___500291
ldhA		D-lactate dehydrogenase	209	209	1	1	21804				998	998	998	Bcc_02421	Bcc_03832___7663	Bcc_05277___25785	Bcc_06643___43709	Bcc_03627___51873	Bcc_06446___72003	Bcc_04925___83305	Bcc_02626___93411	Bcc_02712___107887	Bcc_06788___130269	Bcc_07209___146069	Bcc_06629___159883	Bcc_03678___168011	Bcc_05308___185785	Bcc_07073___203461	Bcc_06639___217325	Bcc_06069___231225	Bcc_06371___246311	Bcc_02709___253877	Bcc_05370___273925	Bcc_02716___283947	Bcc_00973___294893	Bcc_01609___310479	Bcc_00023___322277	Bcc_00203___337645	Bcc_06657___365491	Bcc_02835___372651	Bcc_00761___383345	Bcc_02881___402733	Bcc_02138___416135	Bcc_06814___438461	Bcc_06896___453281	Bcc_02971___460149	Bcc_00512___470137	Bcc_04563___493301	Bcc_00185___499771
ttgR_2		HTH-type transcriptional regulator TtgR	209	209	1	1	14818				758	758	758	Bcc_04363	Bcc_02964___5927	Bcc_03002___21235	Bcc_03486___37395	Bcc_02191___49001	Bcc_03054___65219	Bcc_02894___79243	Bcc_02379___92917	Bcc_03572___109607	Bcc_05863___128419	Bcc_00486___132623	Bcc_01834___150293	Bcc_05470___171595	Bcc_00597___176363	Bcc_00169___189653	Bcc_02137___208321	Bcc_03183___225453	Bcc_03123___239815	Bcc_05724___259907	Bcc_01360___265905	Bcc_05898___290311	Bcc_03581___300109	Bcc_03533___314327	Bcc_02449___327129	Bcc_01532___340303	Bcc_02058___356293	Bcc_05740___378461	Bcc_02434___386691	Bcc_03777___404525	Bcc_00503___412865	Bcc_01926___428685	Bcc_01428___442345	Bcc_03363___460933	Bcc_05501___480115	Bcc_06487___497149	Bcc_01816___503033
mutS		DNA mismatch repair protein MutS	209	209	1	1	5990				2615	2657	2654	Bcc_04156	Bcc_00609___1217	Bcc_00600___16431	Bcc_00668___31759	Bcc_00319___45257	Bcc_05830___70771	Bcc_06491___86437	Bcc_04930___98019	Bcc_03399___109261	Bcc_05406___127505	Bcc_04842___141335	Bcc_04209___155043	Bcc_04314___169283	Bcc_03053___181275	Bcc_03392___196099	Bcc_00324___204695	Bcc_03030___225147	Bcc_04698___242965	Bcc_00889___250237	Bcc_06048___275281	Bcc_00446___279407	Bcc_03376___299699	Bcc_03029___313319	Bcc_07102___336435	Bcc_03555___344349	Bcc_00076___352329	Bcc_06767___380515	Bcc_05099___392021	Bcc_06894___410759	Bcc_00715___413289	Bcc_00270___425373	Bcc_06568___452625	Bcc_06505___467217	Bcc_03765___476643	Bcc_05830___495835	Bcc_01412___502225
tsaC1_1		4-formylbenzenesulfonate dehydrogenase TsaC1/TsaC2	209	209	1	1	14355				758	758	758	Bcc_00866	Bcc_03677___7353	Bcc_04767___24765	Bcc_05791___42005	Bcc_02261___49141	Bcc_02719___64549	Bcc_03015___79485	Bcc_04688___97535	Bcc_06479___115421	Bcc_05921___128535	Bcc_05064___141779	Bcc_00131___146887	Bcc_05339___171333	Bcc_00001___175171	Bcc_05303___199921	Bcc_02453___208953	Bcc_04475___228037	Bcc_05458___244485	Bcc_05373___259205	Bcc_06360___275905	Bcc_01551___281617	Bcc_00139___293225	Bcc_03400___314061	Bcc_01996___326223	Bcc_02115___341469	Bcc_03132___358441	Bcc_01839___370659	Bcc_01832___385487	Bcc_03910___404791	Bcc_00370___412599	Bcc_03887___432607	Bcc_01561___442611	Bcc_03567___461341	Bcc_01371___471855	Bcc_05683___495541	Bcc_01678___502757
rpsF		30S ribosomal protein S6	209	209	1	1	2992				374	374	374	Bcc_03860	Bcc_02906___5811	Bcc_01885___19001	Bcc_06293___43009	Bcc_02431___49481	Bcc_05479___70069	Bcc_03260___79975	Bcc_05729___99617	Bcc_02969___108401	Bcc_01281___119255	Bcc_05846___143343	Bcc_02678___151981	Bcc_03630___167915	Bcc_00220___175609	Bcc_03302___195919	Bcc_02997___210041	Bcc_02612___224311	Bcc_04419___242407	Bcc_02896___254251	Bcc_06236___275657	Bcc_02385___283285	Bcc_03082___299111	Bcc_02798___312857	Bcc_00836___323903	Bcc_03480___344199	Bcc_05243___362663	Bcc_07238___381457	Bcc_00307___382437	Bcc_04265___405501	Bcc_00946___413751	Bcc_03073___430979	Bcc_05948___451385	Bcc_03088___460383	Bcc_02688___474489	Bcc_02281___488737	Bcc_06775___512951
phhB		Putative pterin-4-alpha-carbinolamine dehydratase	209	209	1	1	6857				308	308	308	Bcc_01731	Bcc_06247___12493	Bcc_00052___15335	Bcc_00841___32105	Bcc_01198___47015	Bcc_06932___72975	Bcc_05541___84537	Bcc_03002___94163	Bcc_05683___113829	Bcc_05803___128299	Bcc_01385___134421	Bcc_01383___149391	Bcc_04075___168805	Bcc_00295___175759	Bcc_01261___191837	Bcc_04995___214037	Bcc_06674___232435	Bcc_01039___235647	Bcc_06380___261219	Bcc_01889___266963	Bcc_07154___292823	Bcc_01552___296051	Bcc_00913___309087	Bcc_06259___334749	Bcc_01663___340565	Bcc_03304___358785	Bcc_06003___378987	Bcc_04154___390131	Bcc_05135___407241	Bcc_02634___417127	Bcc_03309___431451	Bcc_00067___439623	Bcc_03759___461725	Bcc_02017___473147	Bcc_02503___489181	Bcc_05284___509969
group_37452		hypothetical protein	209	209	1	1	9508				194	194	194	Bcc_00997	Bcc_00754___1507	Bcc_03081___21393	Bcc_00922___32267	Bcc_01938___48495	Bcc_02600___64311	Bcc_05332___84119	Bcc_05159___98477	Bcc_02077___106617	Bcc_06882___130457	Bcc_05392___142435	Bcc_06759___160143	Bcc_06759___174173	Bcc_04205___183579	Bcc_06980___203275	Bcc_01150___206347	Bcc_01350___221787	Bcc_03549___240667	Bcc_06608___261675	Bcc_07111___277407	Bcc_00392___279299	Bcc_00270___293487	Bcc_03267___313795	Bcc_04504___331239	Bcc_00703___338645	Bcc_04127___360431	Bcc_01282___369545	Bcc_01296___384415	Bcc_00774___398519	Bcc_00237___412333	Bcc_06093___437019	Bcc_01287___442063	Bcc_01542___457291	Bcc_04788___478689	Bcc_03335___490845	Bcc_00813___501027
nnr		Bifunctional NAD(P)H-hydrate repair enzyme Nnr	209	209	1	1	3161				287	1550	1525	Bcc_03924	Bcc_07005___14009	Bcc_07181___29593	Bcc_05013___40449	Bcc_01562___47743	Bcc_01803___62717	Bcc_06280___86015	Bcc_02278___92715	Bcc_04838___112139	Bcc_01025___118743	Bcc_04511___140673	Bcc_03352___153329	Bcc_02850___166355	Bcc_02483___180135	Bcc_02275___193865	Bcc_07186___218419	Bcc_03330___225747	Bcc_03268___240105	Bcc_03298___255055	Bcc_06997___277179	Bcc_07020___292555	Bcc_03145___299237	Bcc_02841___312943	Bcc_00879___323989	Bcc_03437___344113	Bcc_05573___363323	Bcc_00804___368589	Bcc_03166___388155	Bcc_03101___403173	Bcc_00903___413665	Bcc_03030___430893	Bcc_05991___451471	Bcc_03889___461985	Bcc_06105___481323	Bcc_07123___498421	Bcc_06077___511555
group_37518		hypothetical protein	209	213	1.02	1	4896				569	569	569	Bcc_04970	Bcc_07571___15141	Bcc_05953___27137	Bcc_01254___32931	Bcc_03049___50717	Bcc_03300___65711	Bcc_00356___74167	Bcc_00814___89787	Bcc_04049___110561 Bcc_05622___113707	Bcc_04244___125181	Bcc_00885___133421	Bcc_00676___147977	Bcc_01048___162751	Bcc_03592___182353	Bcc_00719___190753	Bcc_05161___214369	Bcc_00724___220535	Bcc_01388___236345	Bcc_00472___249403 Bcc_01043___250545	Bcc_01291___265767	Bcc_00622___279759	Bcc_04073___301093	Bcc_06961___321183	Bcc_07261___336753	Bcc_01193___339625	Bcc_01837___355851	Bcc_06262___379505	Bcc_07109___396041	Bcc_05957___408885	Bcc_05963___423785	Bcc_01362___427557	Bcc_03926___447341	Bcc_02190___458587	Bcc_05811___480735	Bcc_04306___492787	Bcc_03629___506659
pobA		p-hydroxybenzoate hydroxylase	209	211	1.01	1	29226				1232	1232	1232	Bcc_05548	Bcc_06354___12707	Bcc_06593___28417	Bcc_06123___42669	Bcc_05714___56047	Bcc_06878___72867	Bcc_03375___80205	Bcc_00667___89493	Bcc_04568___111599	Bcc_00681___118055	Bcc_06716___145083	Bcc_00220___147065	Bcc_04709___170073	Bcc_00960___177089	Bcc_02710___194735	Bcc_03778___211603	Bcc_01564___222215	Bcc_02904___239377	Bcc_06457___261373	Bcc_06841___276867	Bcc_06289___291093	Bcc_04652___302251	Bcc_04610___316481	Bcc_06817___335865	Bcc_03291___343821	Bcc_04569___361315	Bcc_05813___378607	Bcc_04311___390445	Bcc_00742___398455	Bcc_03610___419079	Bcc_05556___435945	Bcc_03842___447173	Bcc_04079___462365	Bcc_00276___469665	Bcc_07556___499287	Bcc_06735___512871
metN_2		Methionine import ATP-binding protein MetN	209	209	1	1	18111				1034	1034	1034	Bcc_02687	Bcc_06857___13713	Bcc_01656___18543	Bcc_01447___33317	Bcc_06269___57157	Bcc_06041___71193	Bcc_05964___85383	Bcc_06348___100855	Bcc_01305___105073	Bcc_02465___121623	Bcc_02195___136041	Bcc_05171___156967	Bcc_07098___174851	Bcc_02034___179237	Bcc_05850___201015	Bcc_00628___205303	Bcc_05610___230307	Bcc_02216___238001	Bcc_01361___251181	Bcc_03291___269767	Bcc_02948___284411	Bcc_01924___296795	Bcc_01845___310951	Bcc_06471___335173	Bcc_01070___339379	Bcc_07339___366855	Bcc_01166___369313	Bcc_01637___385097	Bcc_00563___398097	Bcc_01902___415663	Bcc_02184___429201	Bcc_05604___450697	Bcc_00177___454561	Bcc_05099___479311	Bcc_06092___496359	Bcc_06988___513377
atpB		ATP synthase subunit a	209	209	1	1	6886				851	851	851	Bcc_01753	Bcc_06269___12537	Bcc_00074___15379	Bcc_00863___32149	Bcc_01220___47059	Bcc_00137___59385	Bcc_05563___84581	Bcc_03024___94207	Bcc_05705___113873	Bcc_05825___128343	Bcc_01407___134465	Bcc_01405___149435	Bcc_04053___168761	Bcc_06723___188615	Bcc_00079___189473	Bcc_05017___214081	Bcc_06652___232391	Bcc_01061___235691	Bcc_06402___261263	Bcc_01912___267009	Bcc_07176___292867	Bcc_01574___296095	Bcc_00935___309131	Bcc_06281___334793	Bcc_01685___340609	Bcc_02798___357773	Bcc_06025___379031	Bcc_04176___390175	Bcc_05157___407285	Bcc_02612___417083	Bcc_03765___432363	Bcc_00089___439667	Bcc_03781___461769	Bcc_02039___473191	Bcc_02481___489137	Bcc_05306___510013
group_37570		hypothetical protein	209	209	1	1	14870				854	854	854	Bcc_04408	Bcc_05973___11945	Bcc_02957___21145	Bcc_06872___44167	Bcc_05412___55443	Bcc_05616___70343	Bcc_03755___80965	Bcc_02424___93007	Bcc_01865___106193	Bcc_03243___123179	Bcc_00441___132533	Bcc_01789___150203	Bcc_07211___175077	Bcc_05656___186481	Bcc_05088___199491	Bcc_02092___208231	Bcc_05792___230671	Bcc_05276___244121	Bcc_01636___251731	Bcc_07286___277757	Bcc_05853___290221	Bcc_03626___300199	Bcc_03488___314237	Bcc_02494___327219	Bcc_01577___340393	Bcc_00455___353087	Bcc_06575___380131	Bcc_06833___395489	Bcc_03822___404615	Bcc_00458___412775	Bcc_01881___428595	Bcc_01473___442435	Bcc_03318___460843	Bcc_05876___480865	Bcc_07170___498515	Bcc_01861___503123
ycgJ		putative methyltransferase YcgJ	209	209	1	1	14347				752	752	752	Bcc_00874	Bcc_03669___7337	Bcc_04759___24749	Bcc_05799___42021	Bcc_02269___49157	Bcc_02727___64565	Bcc_03023___79501	Bcc_04680___97519	Bcc_06487___115437	Bcc_05929___128551	Bcc_05056___141763	Bcc_00139___146903	Bcc_05347___171349	Bcc_00009___175187	Bcc_05311___199937	Bcc_02461___208969	Bcc_04467___228021	Bcc_05450___244469	Bcc_05381___259221	Bcc_06368___275921	Bcc_01543___281601	Bcc_00147___293241	Bcc_03392___314045	Bcc_01988___326207	Bcc_02123___341485	Bcc_03140___358457	Bcc_01847___370675	Bcc_01824___385471	Bcc_03918___404807	Bcc_00362___412583	Bcc_03895___432623	Bcc_01569___442627	Bcc_03575___461357	Bcc_01379___471871	Bcc_05675___495525	Bcc_01686___502773
group_37612		hypothetical protein	209	209	1	1	14638				908	908	908	Bcc_04441	Bcc_03783___7565	Bcc_06846___28923	Bcc_06248___42919	Bcc_06705___58029	Bcc_06142___71395	Bcc_03722___80899	Bcc_00346___88851	Bcc_06307___115077	Bcc_00458___117609	Bcc_01728___135107	Bcc_01756___150137	Bcc_00742___162139	Bcc_05933___187035	Bcc_00286___189887	Bcc_02059___208165	Bcc_05825___230737	Bcc_00669___234907	Bcc_00819___250097	Bcc_00521___264227	Bcc_06493___291501	Bcc_03659___300265	Bcc_03455___314171	Bcc_02051___326333	Bcc_02060___341359	Bcc_03027___358231	Bcc_07325___381631	Bcc_03553___388929	Bcc_03855___404681	Bcc_00425___412709	Bcc_06533___437899	Bcc_01506___442501	Bcc_05974___466155	Bcc_02583___474279	Bcc_07212___498599	Bcc_01894___503189
group_37660		Outer membrane porin protein 32	209	210	1.01	1	13401				1073	1076	1075	Bcc_01442	Bcc_05416___10831	Bcc_02882___20995	Bcc_03836___38095	Bcc_02091___48801	Bcc_01999___63109	Bcc_05015___83485	Bcc_05290___98739	Bcc_00496___103455	Bcc_01737___120167	Bcc_04582___140815	Bcc_02614___151853	Bcc_02730___166115	Bcc_02285___179739	Bcc_06127___201569	Bcc_05563___215173	Bcc_01972___223031	Bcc_02477___238523	Bcc_04174___256807	Bcc_04068___271321	Bcc_06080___290675	Bcc_00717___294381	Bcc_00448___308157	Bcc_03426___329083	Bcc_01419___340077	Bcc_02690___357557	Bcc_02633___372247	Bcc_04019___389861	Bcc_03217___403405	Bcc_03109___418077	Bcc_04844___434521	Bcc_03082___445653	Bcc_06885___467977	Bcc_04919___478951	Bcc_00749___485673	Bcc_02601___504603
group_37723		hypothetical protein	209	209	1	1	6870				977	977	977	Bcc_01741	Bcc_06257___12513	Bcc_00062___15355	Bcc_00851___32125	Bcc_01208___47035	Bcc_00125___59361	Bcc_05551___84557	Bcc_03012___94183	Bcc_05693___113849	Bcc_05813___128319	Bcc_01395___134441	Bcc_01393___149411	Bcc_04065___168785	Bcc_06735___188639	Bcc_00067___189449	Bcc_05005___214057	Bcc_06664___232415	Bcc_01049___235667	Bcc_06390___261239	Bcc_01900___266985	Bcc_07164___292843	Bcc_01562___296071	Bcc_00923___309107	Bcc_06269___334769	Bcc_01673___340585	Bcc_02786___357749	Bcc_06013___379007	Bcc_04164___390151	Bcc_05145___407261	Bcc_02624___417107	Bcc_03753___432339	Bcc_00077___439643	Bcc_03769___461745	Bcc_02027___473167	Bcc_02493___489161	Bcc_05294___509989
pcpR_7		PCP degradation transcriptional activation protein	209	211	1.01	1	29227				926	926	926	Bcc_05547	Bcc_06355___12709	Bcc_06592___28415	Bcc_06124___42671	Bcc_05715___56049	Bcc_06879___72869	Bcc_03376___80207	Bcc_00668___89495	Bcc_04569___111601	Bcc_00680___118053	Bcc_06715___145081	Bcc_00219___147063	Bcc_04708___170071	Bcc_00961___177091	Bcc_02709___194733	Bcc_03777___211601	Bcc_01563___222213	Bcc_02905___239379	Bcc_06456___261371	Bcc_06842___276869	Bcc_06288___291091	Bcc_04651___302249	Bcc_04609___316479	Bcc_06816___335863	Bcc_03292___343823	Bcc_04570___361317	Bcc_05812___378605	Bcc_04312___390447	Bcc_00741___398453	Bcc_03609___419077	Bcc_05557___435947	Bcc_03843___447175	Bcc_04080___462367	Bcc_00275___469663	Bcc_07557___499289	Bcc_06736___512873
group_37787		hypothetical protein	209	209	1	1	21820				389	389	389	Bcc_02406	Bcc_03847___7693	Bcc_05292___25815	Bcc_06628___43679	Bcc_03642___51903	Bcc_06431___71973	Bcc_04910___83275	Bcc_02611___93381	Bcc_02697___107857	Bcc_06773___130239	Bcc_07194___146039	Bcc_06644___159913	Bcc_03693___168041	Bcc_05323___185815	Bcc_07088___203491	Bcc_06624___217295	Bcc_06084___231255	Bcc_06356___246281	Bcc_02694___253847	Bcc_05355___273895	Bcc_02701___283917	Bcc_00988___294923	Bcc_01594___310449	Bcc_00038___322307	Bcc_00218___337675	Bcc_06672___365521	Bcc_02820___372621	Bcc_00746___383315	Bcc_02866___402703	Bcc_02153___416165	Bcc_06829___438491	Bcc_06911___453311	Bcc_02956___460119	Bcc_00527___470167	Bcc_04578___493331	Bcc_00200___499801
lpxD		UDP-3-O-acylglucosamine N-acyltransferase	209	209	1	1	6158				1079	1094	1080	Bcc_04067	Bcc_06514___13027	Bcc_06036___27303	Bcc_06310___43043	Bcc_05954___56527	Bcc_06243___71597	Bcc_05754___84963	Bcc_05876___99911	Bcc_01839___106141	Bcc_05122___126937	Bcc_01647___134945	Bcc_04661___155947	Bcc_01438___163531	Bcc_04278___183725	Bcc_01629___192573	Bcc_06459___216965	Bcc_05947___230981	Bcc_05179___243927	Bcc_06634___261727	Bcc_06903___276991	Bcc_01362___281239	Bcc_03287___299521	Bcc_02938___313137	Bcc_05306___332843	Bcc_05035___347309	Bcc_04533___361243	Bcc_04835___376651	Bcc_03915___389653	Bcc_05002___406975	Bcc_00806___413471	Bcc_05115___435063	Bcc_04827___449143	Bcc_04607___463421	Bcc_04437___477987	Bcc_03363___490901	Bcc_03243___505887
group_37844		hypothetical protein	209	212	1.02	1	29263				2504	2504	2504	Bcc_05534	Bcc_06368___12735	Bcc_06579___28389	Bcc_06137___42697	Bcc_05728___56075	Bcc_06892___72895	Bcc_03389___80233	Bcc_00681___89521	Bcc_04582___111627	Bcc_00667___118027	Bcc_06702___145055	Bcc_00206___147037	Bcc_04695___170045	Bcc_00974___177117	Bcc_02696___194707	Bcc_03764___211575	Bcc_01550___222187	Bcc_02918___239405	Bcc_06443___261345	Bcc_06855___276895	Bcc_06275___291065	Bcc_04638___302223	Bcc_04596___316453	Bcc_06803___335837	Bcc_03305___343849	Bcc_04583___361343	Bcc_05799___378579	Bcc_04325___390473	Bcc_00728___398427	Bcc_03596___419051	Bcc_05570___435973	Bcc_03856___447201	Bcc_04093___462393	Bcc_00262___469637	Bcc_07570___499315	Bcc_06749___512899
egtB		Iron(II)-dependent oxidoreductase EgtB	209	209	1	1	6792				1226	1226	1226	Bcc_01677	Bcc_06689___13377	Bcc_03937___23105	Bcc_00945___32313	Bcc_01893___48405	Bcc_02115___63341	Bcc_02707___78869	Bcc_05938___100035	Bcc_06013___114489	Bcc_03585___123863	Bcc_06341___144333	Bcc_02824___152273	Bcc_05746___172147	Bcc_00274___175717	Bcc_03528___196371	Bcc_00693___205433	Bcc_00112___219311	Bcc_04473___242515	Bcc_00326___249111	Bcc_00361___263907	Bcc_00411___279337	Bcc_01498___295943	Bcc_00859___308979	Bcc_06205___334641	Bcc_01609___340457	Bcc_03443___359063	Bcc_05949___378879	Bcc_04100___390023	Bcc_05081___407133	Bcc_02688___417235	Bcc_01979___428791	Bcc_00013___439515	Bcc_03705___461617	Bcc_01963___473039	Bcc_02557___489289	Bcc_05230___509861
group_37862		2-(acetamidomethylene)succinate hydrolase	209	209	1	1	5976				890	890	890	Bcc_04168	Bcc_00621___1241	Bcc_00588___16407	Bcc_00680___31783	Bcc_00331___45281	Bcc_05818___70747	Bcc_06479___86413	Bcc_04918___97995	Bcc_03411___109285	Bcc_05418___127529	Bcc_04854___141359	Bcc_04221___155067	Bcc_04326___169307	Bcc_03065___181299	Bcc_03404___196123	Bcc_00312___204671	Bcc_03042___225171	Bcc_04710___242989	Bcc_00901___250261	Bcc_06060___275305	Bcc_00458___279431	Bcc_03388___299723	Bcc_03041___313343	Bcc_07090___336411	Bcc_03567___344373	Bcc_00064___352305	Bcc_06779___380539	Bcc_05087___391997	Bcc_06906___410783	Bcc_00703___413265	Bcc_00282___425397	Bcc_06580___452649	Bcc_06493___467193	Bcc_03753___476619	Bcc_05842___495859	Bcc_01424___502249
fliP_2		Flagellar biosynthetic protein FliP	209	209	1	1	6808				761	761	761	Bcc_01693	Bcc_06209___12417	Bcc_00014___15259	Bcc_00803___32029	Bcc_01160___46939	Bcc_06988___73087	Bcc_05502___84459	Bcc_02963___94085	Bcc_05645___113753	Bcc_05763___128219	Bcc_01345___134341	Bcc_01343___149311	Bcc_04113___168881	Bcc_00333___175835	Bcc_01301___191917	Bcc_04957___213961	Bcc_06712___232511	Bcc_00999___235567	Bcc_06342___261143	Bcc_01851___266887	Bcc_07114___292743	Bcc_01514___295975	Bcc_00874___309009	Bcc_06220___334671	Bcc_01624___340487	Bcc_03265___358707	Bcc_05964___378909	Bcc_04115___390053	Bcc_05096___407163	Bcc_02673___417205	Bcc_03348___431529	Bcc_00028___439545	Bcc_03720___461647	Bcc_01978___473069	Bcc_02542___489259	Bcc_05245___509891
betT		High-affinity choline transport protein	209	209	1	1	34442				2003	2021	2004	Bcc_00331	Bcc_00124___247	Bcc_03274___21779	Bcc_00497___31417	Bcc_07156___58931	Bcc_03974___67059	Bcc_01106___75667	Bcc_00030___88219	Bcc_01029___104521	Bcc_00843___118379	Bcc_00639___132929	Bcc_00744___148113	Bcc_02493___165641	Bcc_01740___178649	Bcc_07313___203941	Bcc_03090___210227	Bcc_07044___233175	Bcc_06431___246431	Bcc_04027___256513	Bcc_02148___267481	Bcc_03722___285959	Bcc_05837___304621	Bcc_05837___318935	Bcc_01856___325943	Bcc_07321___351881	Bcc_04057___360291	Bcc_07072___381125	Bcc_04906___391635	Bcc_01032___399035	Bcc_04836___421531	Bcc_06942___438717	Bcc_02249___443987	Bcc_01094___456395	Bcc_02990___475093	Bcc_05029___494233	Bcc_01303___502007
group_37947		hypothetical protein	209	209	1	1	4404				200	200	200	Bcc_04789	Bcc_00581___1161	Bcc_05772___26775	Bcc_01073___32569	Bcc_05485___55589	Bcc_06625___72361	Bcc_04260___81975	Bcc_01395___90949	Bcc_05441___113345	Bcc_01539___119771	Bcc_00704___133059	Bcc_00495___147615	Bcc_02265___165185	Bcc_01318___177805	Bcc_02334___193983	Bcc_05342___214731	Bcc_00905___220897	Bcc_01207___235983	Bcc_02984___254427	Bcc_01738___266661	Bcc_00803___280121	Bcc_03892___300731	Bcc_06778___320817	Bcc_06061___334353	Bcc_02008___341255	Bcc_00789___353755	Bcc_06705___380391	Bcc_02289___386401	Bcc_03492___403955	Bcc_05780___423419	Bcc_01307___427447	Bcc_04976___449441	Bcc_06302___466811	Bcc_05011___479135	Bcc_01410___486995	Bcc_00570___500541
ssuD_1		Alkanesulfonate monooxygenase	209	209	1	1	33594				1094	1094	1094	Bcc_00455	Bcc_01631___3261	Bcc_01054___17339	Bcc_01941___34305	Bcc_04055___52729	Bcc_04248___67607	Bcc_02651___78757	Bcc_01945___92049	Bcc_01881___106225	Bcc_05355___127403	Bcc_01791___135233	Bcc_01007___148639	Bcc_06922___174499	Bcc_00702___176573	Bcc_03979___197273	Bcc_01295___206637	Bcc_01143___221373	Bcc_04332___242233	Bcc_02575___253609	Bcc_06950___277085	Bcc_03634___285783	Bcc_05961___304869	Bcc_06213___319687	Bcc_03340___328911	Bcc_04188___345615	Bcc_03775___359727	Bcc_01442___369865	Bcc_02467___386757	Bcc_04165___405301	Bcc_05213___422285	Bcc_06782___438397	Bcc_03979___447447	Bcc_01146___456499	Bcc_01329___471771	Bcc_05279___494733	Bcc_03716___506833
frzE		Gliding motility regulatory protein	209	209	1	1	31832				2309	2309	2309	Bcc_06312	Bcc_03974___7947	Bcc_06786___28803	Bcc_01804___34031	Bcc_05554___55727	Bcc_03556___66223	Bcc_01789___77033	Bcc_03577___95313	Bcc_01788___106039	Bcc_03736___124165	Bcc_03506___138663	Bcc_04749___156123	Bcc_00569___161793	Bcc_03454___182077	Bcc_00914___191143	Bcc_06741___217529	Bcc_02537___224161	Bcc_04091___241751	Bcc_03716___255891	Bcc_06611___276407	Bcc_01283___281081	Bcc_05417___303781	Bcc_05446___318153	Bcc_06917___336065	Bcc_02863___342965	Bcc_06068___364313	Bcc_06137___379255	Bcc_01948___385719	Bcc_01716___400403	Bcc_04450___420759	Bcc_04129___433091	Bcc_07082___453653	Bcc_07203___468613	Bcc_06681___482475	Bcc_06258___496691	Bcc_06290___511981
tpiA		Triosephosphate isomerase	209	209	1	1	14794				755	755	755	Bcc_04342	Bcc_02985___5969	Bcc_03023___21277	Bcc_03507___37437	Bcc_02212___49043	Bcc_03075___65261	Bcc_02915___79285	Bcc_02358___92875	Bcc_03593___109649	Bcc_05884___128461	Bcc_00507___132665	Bcc_01855___150335	Bcc_05491___171637	Bcc_00618___176405	Bcc_00190___189695	Bcc_02158___208363	Bcc_03204___225495	Bcc_03144___239857	Bcc_05745___259949	Bcc_01381___265947	Bcc_05919___290353	Bcc_03560___300067	Bcc_03555___314371	Bcc_00517___323265	Bcc_03080___343399	Bcc_00678___353533	Bcc_04897___376775	Bcc_00684___383191	Bcc_00322___397615	Bcc_00525___412909	Bcc_07306___439445	Bcc_00659___440807	Bcc_00895___455997	Bcc_00396___469905	Bcc_05252___494679	Bcc_00427___500255
nlhH_1		Carboxylesterase NlhH	209	214	1.03	1	4792				956	956	956	Bcc_04921	Bcc_07522___15043	Bcc_05904___27039	Bcc_01205___32833	Bcc_03000___50619	Bcc_03349___65809	Bcc_00307___74069	Bcc_00765___89689	Bcc_04098___110659 Bcc_05573___113609	Bcc_04293___125279	Bcc_00836___133323	Bcc_00627___147879	Bcc_00999___162653	Bcc_03641___182451	Bcc_00670___190655	Bcc_05210___214467	Bcc_00773___220633	Bcc_01339___236247	Bcc_00521___249501 Bcc_01092___250643	Bcc_01241___265667	Bcc_00671___279857	Bcc_04024___300995	Bcc_06910___321081	Bcc_04440___331111	Bcc_00295___337829	Bcc_00168___352513	Bcc_00041___367063	Bcc_00187___382197	Bcc_00041___397053	Bcc_05912___423683	Bcc_00068___424969	Bcc_00272___440033	Bcc_03982___462171	Bcc_03651___476415	Bcc_06181___496537	Bcc_03814___507029
fabG3_2		3-beta-hydroxysteroid dehydrogenase	209	209	1	1	31858				788	788	788	Bcc_06325	Bcc_03961___7921	Bcc_06773___28777	Bcc_01791___34005	Bcc_05567___55753	Bcc_02336___63783	Bcc_01776___77007	Bcc_03590___95339	Bcc_01775___106013	Bcc_03723___124139	Bcc_03519___138689	Bcc_04762___156149	Bcc_00582___161819	Bcc_03441___182051	Bcc_00901___191117	Bcc_06728___217503	Bcc_02524___224135	Bcc_04104___241777	Bcc_03729___255917	Bcc_06598___276381	Bcc_01296___281107	Bcc_05430___303807	Bcc_05459___318179	Bcc_06904___336039	Bcc_02876___342991	Bcc_06055___364287	Bcc_06150___379281	Bcc_01935___385693	Bcc_01729___400429	Bcc_04463___420785	Bcc_04116___433065	Bcc_07095___453679	Bcc_07216___468639	Bcc_06668___482449	Bcc_07469___499113	Bcc_06277___511955
hscA		Chaperone protein HscA	209	209	1	1	5948				1838	1868	1839	Bcc_04189	Bcc_00642___1283	Bcc_00567___16365	Bcc_00701___31825	Bcc_00352___45323	Bcc_05797___70705	Bcc_06458___86371	Bcc_04897___97953	Bcc_03432___109327	Bcc_05439___127571	Bcc_04875___141401	Bcc_04242___155109	Bcc_04347___169349	Bcc_03086___181341	Bcc_03425___196165	Bcc_00291___204629	Bcc_03063___225213	Bcc_04731___243031	Bcc_00922___250303	Bcc_06081___275347	Bcc_00479___279473	Bcc_03409___299765	Bcc_03062___313385	Bcc_07069___336369	Bcc_03588___344415	Bcc_00043___352263	Bcc_06800___380581	Bcc_05066___391955	Bcc_06927___410825	Bcc_00682___413223	Bcc_00303___425439	Bcc_06601___452691	Bcc_06472___467151	Bcc_03732___476577	Bcc_05863___495901	Bcc_01445___502291
garD		D-galactarate dehydratase	209	209	1	1	30213				1544	1553	1550	Bcc_05164	Bcc_06722___13443	Bcc_06519___28269	Bcc_06432___43287	Bcc_07227___59073	Bcc_02068___63247	Bcc_01485___76425	Bcc_04178___96515	Bcc_02574___107611	Bcc_03827___124347	Bcc_05933___143517	Bcc_03406___153437	Bcc_02003___164661	Bcc_04770___184709	Bcc_05143___199601	Bcc_01577___207201	Bcc_01069___221225	Bcc_05890___245349	Bcc_05231___258921	Bcc_05694___274573	Bcc_04067___286649	Bcc_04267___301481	Bcc_07147___321555	Bcc_02238___326707	Bcc_00865___338969	Bcc_07074___366325	Bcc_04132___375245	Bcc_00467___382757	Bcc_01876___400723	Bcc_06150___424159	Bcc_05064___434961	Bcc_03397___446283	Bcc_04162___462531	Bcc_03331___475775	Bcc_06842___497859	Bcc_03277___505955
ygfZ		tRNA-modifying protein YgfZ	209	209	1	1	3019				932	932	932	Bcc_03881	Bcc_02885___5769	Bcc_01864___18959	Bcc_06939___44301	Bcc_02410___49439	Bcc_05458___70027	Bcc_03239___79933	Bcc_05708___99575	Bcc_02948___108359	Bcc_01260___119213	Bcc_05867___143385	Bcc_02657___151939	Bcc_03651___167957	Bcc_00241___175651	Bcc_07006___203327	Bcc_03018___210083	Bcc_02591___224269	Bcc_06646___246861	Bcc_02875___254209	Bcc_07177___277539	Bcc_02364___283243	Bcc_03103___299153	Bcc_02819___312899	Bcc_00857___323945	Bcc_03459___344157	Bcc_05551___363279	Bcc_00782___368545	Bcc_03144___388111	Bcc_03079___403129	Bcc_00925___413709	Bcc_03052___430937	Bcc_05969___451427	Bcc_03109___460425	Bcc_06083___481279	Bcc_07145___498465	Bcc_06055___511511
egtD		Histidine-specific methyltransferase EgtD	209	209	1	1	6793				1013	1013	1013	Bcc_01678	Bcc_06690___13379	Bcc_03938___23107	Bcc_00944___32311	Bcc_01892___48403	Bcc_02114___63339	Bcc_02706___78867	Bcc_05939___100037	Bcc_06012___114487	Bcc_03584___123861	Bcc_06340___144331	Bcc_02823___152271	Bcc_05745___172145	Bcc_00273___175715	Bcc_03527___196369	Bcc_00692___205431	Bcc_00111___219309	Bcc_04474___242517	Bcc_00325___249109	Bcc_00360___263905	Bcc_00410___279335	Bcc_01499___295945	Bcc_00860___308981	Bcc_06206___334643	Bcc_01610___340459	Bcc_03444___359065	Bcc_05950___378881	Bcc_04101___390025	Bcc_05082___407135	Bcc_02687___417233	Bcc_01978___428789	Bcc_00014___439517	Bcc_03706___461619	Bcc_01964___473041	Bcc_02556___489287	Bcc_05231___509863
lrpC_2		HTH-type transcriptional regulator LrpC	209	210	1.01	1	13396				491	491	491	Bcc_01438	Bcc_05412___10823	Bcc_02886___21003	Bcc_03840___38103	Bcc_02095___48809	Bcc_01995___63101	Bcc_05011___83477	Bcc_05294___98747	Bcc_00500___103463	Bcc_01741___120175	Bcc_04578___140807	Bcc_02618___151861	Bcc_02726___166107	Bcc_02281___179731	Bcc_06131___201577	Bcc_05559___215165	Bcc_01976___223039	Bcc_02473___238515	Bcc_04170___256799	Bcc_04072___271329	Bcc_06084___290683	Bcc_00713___294373	Bcc_00444___308149	Bcc_03422___329075	Bcc_01415___340069	Bcc_02686___357549	Bcc_02629___372239	Bcc_04023___389869	Bcc_03221___403413	Bcc_03113___418085	Bcc_04840___434513	Bcc_03078___445645	Bcc_06881___467969	Bcc_04923___478959	Bcc_00745___485665	Bcc_02597___504595
pheA		P-protein	209	209	1	1	18148				1082	1088	1082	Bcc_02671	Bcc_06841___13681	Bcc_01672___18575	Bcc_01431___33285	Bcc_06285___57189	Bcc_06057___71225	Bcc_05948___85351	Bcc_06364___100887	Bcc_01289___105041	Bcc_02449___121591	Bcc_02179___136009	Bcc_05187___156999	Bcc_07114___174883	Bcc_02018___179205	Bcc_05866___201047	Bcc_00612___205271	Bcc_05594___230275	Bcc_02200___237969	Bcc_01345___251149	Bcc_03307___269799	Bcc_02964___284443	Bcc_01908___296763	Bcc_01829___310919	Bcc_06487___335205	Bcc_01054___339347	Bcc_07355___366887	Bcc_01150___369281	Bcc_01621___385065	Bcc_00547___398065	Bcc_01918___415695	Bcc_02168___429169	Bcc_05620___450729	Bcc_00193___454593	Bcc_05083___479279	Bcc_06076___496327	Bcc_06972___513345
marR_4		Multiple antibiotic resistance protein MarR	209	209	1	1	6822				488	488	488	Bcc_01703	Bcc_06219___12437	Bcc_00024___15279	Bcc_00813___32049	Bcc_01170___46959	Bcc_06978___73067	Bcc_05512___84479	Bcc_02973___94105	Bcc_05655___113773	Bcc_05773___128239	Bcc_01355___134361	Bcc_01353___149331	Bcc_04103___168861	Bcc_00323___175815	Bcc_01291___191897	Bcc_04967___213981	Bcc_06702___232491	Bcc_01009___235587	Bcc_06352___261163	Bcc_01861___266907	Bcc_07124___292763	Bcc_01524___295995	Bcc_00885___309031	Bcc_06231___334693	Bcc_01635___340509	Bcc_03276___358729	Bcc_05975___378931	Bcc_04126___390075	Bcc_05107___407185	Bcc_02662___417183	Bcc_03337___431507	Bcc_00039___439567	Bcc_03731___461669	Bcc_01989___473091	Bcc_02531___489237	Bcc_05256___509913
dapA_1		4-hydroxy-tetrahydrodipicolinate synthase	209	209	1	1	5982				902	902	902	Bcc_04162	Bcc_00615___1229	Bcc_00594___16419	Bcc_00674___31771	Bcc_00325___45269	Bcc_05824___70759	Bcc_06485___86425	Bcc_04924___98007	Bcc_03405___109273	Bcc_05412___127517	Bcc_04848___141347	Bcc_04215___155055	Bcc_04320___169295	Bcc_03059___181287	Bcc_03398___196111	Bcc_00318___204683	Bcc_03036___225159	Bcc_04704___242977	Bcc_00895___250249	Bcc_06054___275293	Bcc_00452___279419	Bcc_03382___299711	Bcc_03035___313331	Bcc_07096___336423	Bcc_03561___344361	Bcc_00070___352317	Bcc_06773___380527	Bcc_05093___392009	Bcc_06900___410771	Bcc_00709___413277	Bcc_00276___425385	Bcc_06574___452637	Bcc_06499___467205	Bcc_03759___476631	Bcc_05836___495847	Bcc_01418___502237
dmlR_44		HTH-type transcriptional regulator DmlR	209	209	1	1	6044				905	923	921	Bcc_04107	Bcc_07409___14817	Bcc_06076___27383	Bcc_06900___44223	Bcc_06641___57901	Bcc_00254___59619	Bcc_05794___85043	Bcc_05916___99991	Bcc_06760___115983	Bcc_07154___131001	Bcc_07435___146521	Bcc_06957___160539	Bcc_01636___163927	Bcc_04238___183645	Bcc_07215___203745	Bcc_03224___210495	Bcc_05987___231061	Bcc_05219___244007	Bcc_06674___261807	Bcc_07302___277789	Bcc_01402___281319	Bcc_03327___299601	Bcc_02980___313221	Bcc_03701___329633	Bcc_03034___343307	Bcc_03328___358833	Bcc_07200___381381	Bcc_03467___388757	Bcc_07216___411403	Bcc_00764___413387	Bcc_00815___426463	Bcc_06306___452101	Bcc_06556___467319	Bcc_01218___471549	Bcc_04394___492963	Bcc_05603___510607
hxcR_2		putative type II secretion system protein HxcR	209	209	1	1	6837				1499	1499	1499	Bcc_01716	Bcc_06232___12463	Bcc_00037___15305	Bcc_00826___32075	Bcc_01183___46985	Bcc_06917___72945	Bcc_05526___84507	Bcc_02987___94133	Bcc_05668___113799	Bcc_05786___128265	Bcc_01368___134387	Bcc_01366___149357	Bcc_04090___168835	Bcc_00310___175789	Bcc_01278___191871	Bcc_04980___214007	Bcc_06689___232465	Bcc_01022___235613	Bcc_06365___261189	Bcc_01874___266933	Bcc_07137___292789	Bcc_01537___296021	Bcc_00898___309057	Bcc_06244___334719	Bcc_01648___340535	Bcc_03289___358755	Bcc_05988___378957	Bcc_04139___390101	Bcc_05120___407211	Bcc_02649___417157	Bcc_03324___431481	Bcc_00052___439593	Bcc_03744___461695	Bcc_02002___473117	Bcc_02518___489211	Bcc_05269___509939
ybaK_3		Cys-tRNA(Pro)/Cys-tRNA(Cys) deacylase YbaK	209	209	1	1	9519				491	491	491	Bcc_01008	Bcc_00743___1485	Bcc_03070___21371	Bcc_00911___32245	Bcc_01927___48473	Bcc_02589___64289	Bcc_05321___84097	Bcc_05170___98499	Bcc_02088___106639	Bcc_06871___130435	Bcc_05403___142457	Bcc_06770___160165	Bcc_06748___174151	Bcc_04216___183601	Bcc_06969___203253	Bcc_01139___206325	Bcc_01361___221809	Bcc_03538___240645	Bcc_06597___261653	Bcc_07100___277385	Bcc_00381___279277	Bcc_00281___293509	Bcc_03256___313773	Bcc_04515___331261	Bcc_00692___338623	Bcc_04138___360453	Bcc_01271___369523	Bcc_01285___384393	Bcc_00763___398497	Bcc_00226___412311	Bcc_06082___436997	Bcc_01276___442041	Bcc_01531___457269	Bcc_04777___478667	Bcc_03324___490823	Bcc_00802___501005
group_38319		hypothetical protein	209	209	1	1	34418				737	737	737	Bcc_00347	Bcc_00140___279	Bcc_03258___21747	Bcc_00481___31385	Bcc_07140___58899	Bcc_03958___67027	Bcc_01090___75635	Bcc_00046___88251	Bcc_01013___104489	Bcc_00859___118411	Bcc_00623___132897	Bcc_00760___148145	Bcc_02509___165673	Bcc_01724___178617	Bcc_07297___203909	Bcc_03106___210259	Bcc_07028___233143	Bcc_06447___246463	Bcc_04043___256545	Bcc_02164___267513	Bcc_03738___285991	Bcc_05853___304653	Bcc_05853___318967	Bcc_01840___325911	Bcc_07305___351849	Bcc_00324___352825	Bcc_07056___381093	Bcc_04890___391603	Bcc_01016___399003	Bcc_04852___421563	Bcc_06926___438685	Bcc_02233___443955	Bcc_01078___456363	Bcc_02974___475061	Bcc_05045___494265	Bcc_01287___501975
group_38335		hypothetical protein	209	209	1	1	6805				1004	1004	1004	Bcc_01690	Bcc_06206___12411	Bcc_00011___15253	Bcc_00800___32023	Bcc_01157___46933	Bcc_06991___73093	Bcc_05499___84453	Bcc_02960___94079	Bcc_05642___113747	Bcc_05760___128213	Bcc_01342___134335	Bcc_01340___149305	Bcc_04116___168887	Bcc_00336___175841	Bcc_01304___191923	Bcc_04954___213955	Bcc_06715___232517	Bcc_00996___235561	Bcc_06339___261137	Bcc_01848___266881	Bcc_07111___292737	Bcc_01511___295969	Bcc_00871___309003	Bcc_06217___334665	Bcc_01621___340481	Bcc_03262___358701	Bcc_05961___378903	Bcc_04112___390047	Bcc_05093___407157	Bcc_02676___417211	Bcc_01967___428767	Bcc_00025___439539	Bcc_03717___461641	Bcc_01975___473063	Bcc_02545___489265	Bcc_05242___509885
lysN_2		2-aminoadipate transaminase	209	209	1	1	14637				1181	1181	1181	Bcc_04442	Bcc_03782___7563	Bcc_06845___28921	Bcc_06247___42917	Bcc_06704___58027	Bcc_06141___71393	Bcc_03721___80897	Bcc_00347___88853	Bcc_06306___115075	Bcc_00457___117607	Bcc_01727___135105	Bcc_01755___150135	Bcc_00743___162141	Bcc_05932___187033	Bcc_00287___189889	Bcc_02058___208163	Bcc_05826___230739	Bcc_00670___234909	Bcc_00820___250099	Bcc_00522___264229	Bcc_06492___291499	Bcc_03660___300267	Bcc_03454___314169	Bcc_02050___326331	Bcc_02061___341361	Bcc_03028___358233	Bcc_07324___381629	Bcc_03554___388931	Bcc_03856___404683	Bcc_00424___412707	Bcc_06532___437897	Bcc_01507___442503	Bcc_05975___466157	Bcc_02584___474281	Bcc_07211___498597	Bcc_01895___503191
ygiD		4,5-DOPA dioxygenase extradiol	209	209	1	1	7889				791	791	791	Bcc_02089	Bcc_00357___713	Bcc_00307___15845	Bcc_06707___43837	Bcc_06380___57379	Bcc_00538___60187	Bcc_02604___78663	Bcc_01865___91889	Bcc_02374___107211	Bcc_00038___116769	Bcc_06933___145517	Bcc_01593___149811	Bcc_02202___165059	Bcc_06540___188249	Bcc_01830___192975	Bcc_01663___207373	Bcc_01218___221523	Bcc_01603___236775	Bcc_06547___261553	Bcc_00433___264051	Bcc_01792___282099	Bcc_01305___295557	Bcc_01271___309803	Bcc_00778___323787	Bcc_00042___337323	Bcc_04970___362117	Bcc_00449___367879	Bcc_00042___381907	Bcc_05699___408369	Bcc_00168___412195	Bcc_01698___428229	Bcc_04030___447549	Bcc_00042___454291	Bcc_01518___472149	Bcc_02618___489411	Bcc_00042___499485
ndhD1		NAD(P)H-quinone oxidoreductase chain 4 1	209	209	1	1	6007				1529	1529	1529	Bcc_04140	Bcc_00296___591	Bcc_05627___26485	Bcc_00244___30911	Bcc_01783___48185	Bcc_05846___70803	Bcc_06507___86469	Bcc_04946___98051	Bcc_03383___109229	Bcc_05390___127473	Bcc_02413___136477	Bcc_00012___146649	Bcc_01605___163865	Bcc_03037___181243	Bcc_02898___195111	Bcc_00340___204727	Bcc_02329___223745	Bcc_05834___245237	Bcc_00873___250205	Bcc_02849___268883	Bcc_02228___282971	Bcc_03360___299667	Bcc_03013___313287	Bcc_02512___327255	Bcc_02329___341897	Bcc_00092___352361	Bcc_06751___380483	Bcc_03813___389449	Bcc_06878___410727	Bcc_00731___413321	Bcc_00254___425341	Bcc_06552___452593	Bcc_06521___467249	Bcc_02870___474853	Bcc_07252___498679	Bcc_01396___502193
hpd_1		4-hydroxyphenylpyruvate dioxygenase	209	209	1	1	6344				1097	1097	1097	Bcc_01898	Bcc_01013___2025	Bcc_02574___20379	Bcc_02959___36341	Bcc_00304___45227	Bcc_01023___61157	Bcc_02875___79205	Bcc_02000___92159	Bcc_02841___108145	Bcc_05135___126963	Bcc_05439___142529	Bcc_01550___149725	Bcc_06360___173375	Bcc_04872___184913	Bcc_03268___195851	Bcc_04723___213493	Bcc_05276___229639	Bcc_03566___240701	Bcc_02770___253999	Bcc_03631___270447	Bcc_02777___284069	Bcc_00027___293001	Bcc_01093___309447	Bcc_01269___324769	Bcc_03147___343533	Bcc_01264___354705	Bcc_03294___373569	Bcc_02172___386167	Bcc_05406___407783	Bcc_02454___416767	Bcc_04211___433255	Bcc_05399___450287	Bcc_04130___462467	Bcc_05460___480033	Bcc_03604___491383	Bcc_04787___508975
nuoH		NADH-quinone oxidoreductase subunit H	209	209	1	1	14785				1067	1067	1067	Bcc_04332	Bcc_02995___5989	Bcc_03033___21297	Bcc_03517___37457	Bcc_02222___49063	Bcc_03085___65281	Bcc_02925___79305	Bcc_02348___92855	Bcc_03603___109669	Bcc_05894___128481	Bcc_00517___132685	Bcc_01865___150355	Bcc_05501___171657	Bcc_00628___176425	Bcc_00200___189715	Bcc_02168___208383	Bcc_03214___225515	Bcc_03154___239877	Bcc_05755___259969	Bcc_01391___265967	Bcc_05929___290373	Bcc_03550___300047	Bcc_03565___314391	Bcc_00527___323285	Bcc_03070___343379	Bcc_00688___353553	Bcc_04907___376795	Bcc_00694___383211	Bcc_00332___397635	Bcc_00535___412929	Bcc_07296___439425	Bcc_00669___440827	Bcc_00905___456017	Bcc_00406___469925	Bcc_05242___494659	Bcc_00437___500275
malK_1		Maltose/maltodextrin import ATP-binding protein MalK	209	214	1.03	1	9584				1106	1109	1108	Bcc_01041	Bcc_03185___6369	Bcc_04082___23395	Bcc_04313___39049	Bcc_03491___51601	Bcc_00437___59985	Bcc_03306___80067	Bcc_02097___92353	Bcc_03217___108897	Bcc_07274___131241	Bcc_02090___135831	Bcc_01912___150449	Bcc_03911___168477	Bcc_04148___183465	Bcc_00017___189349	Bcc_07407___218861	Bcc_03005___225097	Bcc_00585___234739	Bcc_04808___258075	Bcc_03965___271115	Bcc_06203___290921	Bcc_00314___293575	Bcc_00021___307303	Bcc_01254___324739	Bcc_06759___350757	Bcc_00869___353915	Bcc_04331___375643	Bcc_06098___394019	Bcc_06049___409069	Bcc_03537___418933	Bcc_03504___431841	Bcc_05893___451275	Bcc_04585___463377	Bcc_05963___481039	Bcc_00652___485479	Bcc_02908___505217
group_38492		hypothetical protein	209	209	1	1	6829				1109	1109	1109	Bcc_01709	Bcc_06225___12449	Bcc_00030___15291	Bcc_00819___32061	Bcc_01176___46971	Bcc_06910___72931	Bcc_05519___84493	Bcc_02980___94119	Bcc_05661___113785	Bcc_05779___128251	Bcc_01361___134373	Bcc_01359___149343	Bcc_04097___168849	Bcc_00317___175803	Bcc_01285___191885	Bcc_04973___213993	Bcc_06696___232479	Bcc_01015___235599	Bcc_06358___261175	Bcc_01867___266919	Bcc_07130___292775	Bcc_01530___296007	Bcc_00891___309043	Bcc_06237___334705	Bcc_01641___340521	Bcc_03282___358741	Bcc_05981___378943	Bcc_04132___390087	Bcc_05113___407197	Bcc_02656___417171	Bcc_03331___431495	Bcc_00045___439579	Bcc_03737___461681	Bcc_01995___473103	Bcc_02525___489225	Bcc_05262___509925
pcaG		Protocatechuate 3,4-dioxygenase alpha chain	209	209	1	1	34421				593	593	593	Bcc_00344	Bcc_00137___273	Bcc_03261___21753	Bcc_00484___31391	Bcc_07143___58905	Bcc_03961___67033	Bcc_01093___75641	Bcc_00043___88245	Bcc_01016___104495	Bcc_00856___118405	Bcc_00626___132903	Bcc_00757___148139	Bcc_02506___165667	Bcc_01727___178623	Bcc_07300___203915	Bcc_03103___210253	Bcc_07031___233149	Bcc_06444___246457	Bcc_04040___256539	Bcc_02161___267507	Bcc_03735___285985	Bcc_05850___304647	Bcc_05850___318961	Bcc_01843___325917	Bcc_07308___351855	Bcc_00327___352831	Bcc_07059___381099	Bcc_04893___391609	Bcc_01019___399009	Bcc_04849___421557	Bcc_06929___438691	Bcc_02236___443961	Bcc_01081___456369	Bcc_02977___475067	Bcc_05042___494259	Bcc_01290___501981
purT		Phosphoribosylglycinamide formyltransferase 2	209	209	1	1	14875				1214	1214	1214	Bcc_04413	Bcc_05978___11955	Bcc_02952___21135	Bcc_06867___44157	Bcc_05417___55453	Bcc_05621___70353	Bcc_03750___80955	Bcc_02429___93017	Bcc_01870___106203	Bcc_03248___123189	Bcc_00436___132523	Bcc_01784___150193	Bcc_07216___175087	Bcc_05661___186491	Bcc_05093___199501	Bcc_02087___208221	Bcc_05797___230681	Bcc_05281___244131	Bcc_01641___251741	Bcc_07291___277767	Bcc_05848___290211	Bcc_03631___300209	Bcc_03483___314227	Bcc_02499___327229	Bcc_01582___340403	Bcc_00460___353097	Bcc_06580___380141	Bcc_06838___395499	Bcc_03827___404625	Bcc_00453___412765	Bcc_01876___428585	Bcc_01478___442445	Bcc_03313___460833	Bcc_05881___480875	Bcc_07175___498525	Bcc_01866___503133
group_38523	ydhP_4	Inner membrane transport protein YdhP	209	209	1	1	21806				1169	1169	1169	Bcc_02419	Bcc_03834___7667	Bcc_05279___25789	Bcc_06641___43705	Bcc_03629___51877	Bcc_06444___71999	Bcc_04923___83301	Bcc_02624___93407	Bcc_02710___107883	Bcc_06786___130265	Bcc_07207___146065	Bcc_06631___159887	Bcc_03680___168015	Bcc_05310___185789	Bcc_07075___203465	Bcc_06637___217321	Bcc_06071___231229	Bcc_06369___246307	Bcc_02707___253873	Bcc_05368___273921	Bcc_02714___283943	Bcc_00975___294897	Bcc_01607___310475	Bcc_00025___322281	Bcc_00205___337649	Bcc_06659___365495	Bcc_02833___372647	Bcc_00759___383341	Bcc_02879___402729	Bcc_02140___416139	Bcc_06816___438465	Bcc_06898___453285	Bcc_02969___460145	Bcc_00514___470141	Bcc_04565___493305	Bcc_00187___499775
group_38525		hypothetical protein	209	209	1	1	3020				845	845	845	Bcc_03882	Bcc_02884___5767	Bcc_01863___18957	Bcc_06940___44303	Bcc_02409___49437	Bcc_05457___70025	Bcc_03238___79931	Bcc_05707___99573	Bcc_02947___108357	Bcc_01259___119211	Bcc_05868___143387	Bcc_02656___151937	Bcc_03652___167959	Bcc_00242___175653	Bcc_07007___203329	Bcc_03019___210085	Bcc_02590___224267	Bcc_06647___246863	Bcc_02874___254207	Bcc_07178___277541	Bcc_02363___283241	Bcc_03104___299155	Bcc_02820___312901	Bcc_00858___323947	Bcc_03458___344155	Bcc_05552___363281	Bcc_00783___368547	Bcc_03145___388113	Bcc_03080___403131	Bcc_00924___413707	Bcc_03051___430935	Bcc_05970___451429	Bcc_03110___460427	Bcc_06084___481281	Bcc_07144___498463	Bcc_06056___511513
menB_2		1,4-dihydroxy-2-naphthoyl-CoA synthase	209	209	1	1	32413				785	785	785	Bcc_05071	Bcc_04034___8067	Bcc_07076___29383	Bcc_02334___35091	Bcc_02894___50407	Bcc_02207___63525	Bcc_01594___76643	Bcc_03404___94967	Bcc_04886___112235	Bcc_03796___124285	Bcc_03276___138203	Bcc_00967___148559	Bcc_01881___164417	Bcc_03513___182195	Bcc_03754___196823	Bcc_03688___211423	Bcc_01269___221625	Bcc_06621___246811	Bcc_03348___255155	Bcc_03646___270477	Bcc_03426___285367	Bcc_04174___301295	Bcc_07061___321383	Bcc_04473___331177	Bcc_03101___343441	Bcc_03962___360101	Bcc_00563___368107	Bcc_06495___394813	Bcc_00103___397177	Bcc_06064___423987	Bcc_00451___425735	Bcc_03661___446811	Bcc_06044___466295	Bcc_06207___481527	Bcc_00373___484921	Bcc_02479___504359
group_38673		hypothetical protein	209	213	1.02	1	4904				1253	1253	1253	Bcc_04978	Bcc_07579___15157	Bcc_05961___27153	Bcc_01262___32947	Bcc_03057___50733	Bcc_03292___65695	Bcc_00364___74183	Bcc_00822___89803	Bcc_04041___110545 Bcc_05630___113723	Bcc_04236___125165	Bcc_00893___133437	Bcc_00684___147993	Bcc_01056___162767	Bcc_03584___182337	Bcc_00727___190769	Bcc_05153___214353	Bcc_00716___220519	Bcc_01396___236361	Bcc_00464___249387 Bcc_01035___250529	Bcc_01299___265783	Bcc_00614___279743	Bcc_04081___301109	Bcc_06969___321199	Bcc_07269___336769	Bcc_01185___339609	Bcc_01829___355835	Bcc_06254___379489	Bcc_07101___396025	Bcc_05949___408869	Bcc_05971___423801	Bcc_01354___427541	Bcc_03934___447357	Bcc_02182___458571	Bcc_05803___480719	Bcc_04314___492803	Bcc_03621___506643
ssuB_2		Aliphatic sulfonates import ATP-binding protein SsuB	209	209	1	1	6804				797	797	797	Bcc_01689	Bcc_06205___12409	Bcc_00010___15251	Bcc_00799___32021	Bcc_01156___46931	Bcc_06992___73095	Bcc_05498___84451	Bcc_02959___94077	Bcc_05641___113745	Bcc_05759___128211	Bcc_01341___134333	Bcc_01339___149303	Bcc_04117___168889	Bcc_00337___175843	Bcc_01305___191925	Bcc_04953___213953	Bcc_06716___232519	Bcc_00995___235559	Bcc_06338___261135	Bcc_01847___266879	Bcc_07110___292735	Bcc_01510___295967	Bcc_00870___309001	Bcc_06216___334663	Bcc_01620___340479	Bcc_03261___358699	Bcc_05960___378901	Bcc_04111___390045	Bcc_05092___407155	Bcc_02677___417213	Bcc_01968___428769	Bcc_00024___439537	Bcc_03716___461639	Bcc_01974___473061	Bcc_02546___489267	Bcc_05241___509883
group_38752		hypothetical protein	209	209	1	1	3010				1175	1175	1175	Bcc_03873	Bcc_02893___5785	Bcc_01872___18975	Bcc_06931___44285	Bcc_02418___49455	Bcc_05466___70043	Bcc_03247___79949	Bcc_05716___99591	Bcc_02956___108375	Bcc_01268___119229	Bcc_05859___143369	Bcc_02665___151955	Bcc_03643___167941	Bcc_00233___175635	Bcc_06998___203311	Bcc_03010___210067	Bcc_02599___224285	Bcc_06638___246845	Bcc_02883___254225	Bcc_07169___277523	Bcc_02372___283259	Bcc_03095___299137	Bcc_02811___312883	Bcc_00849___323929	Bcc_03467___344173	Bcc_05543___363263	Bcc_00774___368529	Bcc_03136___388095	Bcc_03071___403113	Bcc_00933___413725	Bcc_03060___430953	Bcc_05961___451411	Bcc_03101___460409	Bcc_06075___481263	Bcc_07153___498481	Bcc_06047___511495
wspC		putative biofilm formation methyltransferase WspC	209	209	1	1	31830				236	1421	1367	Bcc_06310	Bcc_03976___7951	Bcc_06788___28807	Bcc_01806___34035	Bcc_05552___55723	Bcc_03554___66219	Bcc_01791___77037	Bcc_03575___95309	Bcc_01790___106043	Bcc_03738___124169	Bcc_03504___138659	Bcc_04747___156119	Bcc_00567___161789	Bcc_03456___182081	Bcc_00916___191147	Bcc_06743___217533	Bcc_02539___224165	Bcc_04089___241747	Bcc_03714___255887	Bcc_06613___276411	Bcc_01281___281077	Bcc_05415___303777	Bcc_05444___318149	Bcc_06919___336069	Bcc_02861___342961	Bcc_06070___364317	Bcc_06135___379251	Bcc_01950___385723	Bcc_01714___400399	Bcc_04448___420755	Bcc_04131___433095	Bcc_07080___453649	Bcc_07201___468609	Bcc_06683___482479	Bcc_06256___496687	Bcc_06292___511985
group_4307		hypothetical protein	209	209	1	1	14853			Hypothetical protein with no hits to refseq/uniprot/clusters/cdd/tigrfams/pfam overlapping another protein with hits	551	968	786	Bcc_04395	Bcc_05960___11919	Bcc_02970___21171	Bcc_06885___44193	Bcc_05399___55417	Bcc_05603___70317	Bcc_03768___80991	Bcc_02411___92981	Bcc_01852___106167	Bcc_03230___123153	Bcc_00454___132559	Bcc_01802___150229	Bcc_07198___175051	Bcc_05643___186455	Bcc_05075___199465	Bcc_02105___208257	Bcc_05779___230645	Bcc_05263___244095	Bcc_01623___251705	Bcc_07273___277731	Bcc_05866___290247	Bcc_03613___300173	Bcc_03501___314263	Bcc_02481___327193	Bcc_01564___340367	Bcc_00442___353061	Bcc_06562___380105	Bcc_06820___395463	Bcc_03809___404589	Bcc_00471___412801	Bcc_01894___428621	Bcc_01460___442409	Bcc_03331___460869	Bcc_05863___480839	Bcc_07157___498489	Bcc_01848___503097
group_4631		hypothetical protein	209	215	1.03	1	4790				299	302	299	Bcc_04919	Bcc_07520___15039	Bcc_05902___27035	Bcc_01203___32829	Bcc_02998___50615	Bcc_03351___65813	Bcc_00305___74065	Bcc_00763___89685	Bcc_04100___110663 Bcc_05571___113605	Bcc_04295___125283	Bcc_00834___133319	Bcc_00625___147875	Bcc_00997___162649	Bcc_03643___182455	Bcc_00668___190651	Bcc_05212___214471	Bcc_00775___220637	Bcc_01337___236243	Bcc_00523___249505 Bcc_01094___250647	Bcc_01239___265663	Bcc_00673___279861	Bcc_04022___300991	Bcc_06908___321077	Bcc_04438___331107	Bcc_00293___337825	Bcc_00166___352509	Bcc_00039___367059	Bcc_00185___382193	Bcc_00039___397049	Bcc_05910___423679	Bcc_00066___424965	Bcc_00270___440029	Bcc_03980___462167	Bcc_03653___476419	Bcc_06179___496533	Bcc_03812___507025
group_4743		hypothetical protein	209	255	1.23	1	14440				362	1010	372	Bcc_00836	Bcc_03707___7413	Bcc_04797___24825	Bcc_03196___36815	Bcc_06087___56793 Bcc_06088___56795	Bcc_02689___64489	Bcc_02985___79425	Bcc_04718___97595	Bcc_00592___103647	Bcc_06157___129007	Bcc_05094___141839	Bcc_00101___146827	Bcc_05309___171273	Bcc_01627___178423	Bcc_05273___199861	Bcc_02423___208893	Bcc_02886___224859 Bcc_02885___224857	Bcc_05488___244545	Bcc_05343___259145	Bcc_06330___275845	Bcc_01581___281677	Bcc_00109___293165	Bcc_03430___314121	Bcc_02026___326283	Bcc_02085___341409	Bcc_03052___358281	Bcc_07300___381581	Bcc_03578___388979	Bcc_03880___404731	Bcc_00400___412659	Bcc_06508___437849 Bcc_06507___437847	Bcc_01531___442551	Bcc_05999___466205 Bcc_06000___466207	Bcc_02608___474329	Bcc_00833___485841 Bcc_00832___485839	Bcc_01919___503239
gfa		Glutathione-dependent formaldehyde-activating enzyme	209	216	1.04	1	12287				347	1352	352	Bcc_01129	Bcc_05637___11273	Bcc_06884___28999	Bcc_04149___38721	Bcc_06964___58547	Bcc_01035___61181	Bcc_00543___74541 Bcc_06876___87207	Bcc_03663___95485	Bcc_06281___115025	Bcc_02819___122331	Bcc_01325___134301	Bcc_03059___152743	Bcc_06030___172715	Bcc_06429___188027	Bcc_06018___201351	Bcc_01790___207627	Bcc_05477___230041	Bcc_04611___242791	Bcc_05981___260421	Bcc_02456___268097	Bcc_05019___288553	Bcc_00402___293751	Bcc_00109___307479	Bcc_01525___325281	Bcc_06702___350643	Bcc_05952___364081	Bcc_02112___371205	Bcc_06435___394693	Bcc_07044___411059	Bcc_03450___418759	Bcc_01649___428131	Bcc_06099___451687	Bcc_00512___455231	Bcc_03612___476337	Bcc_00609___485393	Bcc_03468___506337
group_4848		hypothetical protein	209	209	1	1	13263				1241	1253	1249	Bcc_01380	Bcc_05354___10707	Bcc_02944___21119	Bcc_03898___38219	Bcc_02153___48925	Bcc_01937___62985	Bcc_04953___83361	Bcc_05352___98863	Bcc_05348___113159	Bcc_04153___124999	Bcc_02036___135723	Bcc_04626___155877	Bcc_02668___165991	Bcc_02223___179615	Bcc_05756___200827	Bcc_05501___215049	Bcc_02034___223155	Bcc_05145___243859	Bcc_02364___253187	Bcc_04130___271445	Bcc_05819___290153	Bcc_00655___294257	Bcc_00385___308031	Bcc_03364___328959	Bcc_01357___339953	Bcc_02628___357433	Bcc_05391___377763	Bcc_04081___389985	Bcc_00228___397427	Bcc_03171___418201	Bcc_04731___434295	Bcc_03020___445529	Bcc_06823___467853	Bcc_04981___479075	Bcc_00687___485549	Bcc_04838___509077
gph_3		Phosphoglycolate phosphatase	209	216	1.04	1	34918				626	1292	792	Bcc_01568	Bcc_05694___11387	Bcc_01484___18199	Bcc_02988___36399	Bcc_04154___52927	Bcc_04653___68417	Bcc_04648___82751	Bcc_01310___90779	Bcc_05881___114225	Bcc_01591___119875	Bcc_06389___144429	Bcc_05821___158267	Bcc_06596___173847	Bcc_05723___186615	Bcc_01954___193223	Bcc_04896___213839	Bcc_04634___228355	Bcc_07342___248253	Bcc_06983___262425	Bcc_07244___277673	Bcc_03985___286485	Bcc_00843___294633	Bcc_00573___308407	Bcc_05038___332307	Bcc_04762___346763	Bcc_04310___360797	Bcc_04644___376269	Bcc_07275___396373	Bcc_04460___405891	Bcc_02984___417827	Bcc_05312___435457	Bcc_04458___448405	Bcc_04669___463545	Bcc_02780___474673	Bcc_03005___490185	Bcc_04311___508023
rfbB		dTDP-glucose 4,6-dehydratase	209	209	1	1	21694				1061	1061	1061	Bcc_02467	Bcc_05534___11067	Bcc_03326___21883	Bcc_04179___38781	Bcc_03280___51179	Bcc_01912___62935	Bcc_05651___84757	Bcc_05615___99389	Bcc_03677___109817	Bcc_04105___124903	Bcc_03410___138471	Bcc_03652___153929	Bcc_03937___168529	Bcc_03349___181867	Bcc_03592___196499	Bcc_06679___217405	Bcc_04981___229049	Bcc_01874___237317	Bcc_03897___256253	Bcc_02042___267269	Bcc_03827___286169	Bcc_01704___296355	Bcc_01650___310561	Bcc_00700___323631	Bcc_00790___338819	Bcc_00837___353851	Bcc_00580___368141	Bcc_06964___395751	Bcc_00447___397865	Bcc_02097___416053	Bcc_00570___425973	Bcc_00736___440961	Bcc_00945___456097	Bcc_00570___470253	Bcc_01174___486523	Bcc_00621___500643
epsE		Putative glycosyltransferase EpsE	209	209	1	1	16214				413	824	821	Bcc_02485	Bcc_05516___11031	Bcc_03344___21919	Bcc_04197___38817	Bcc_03299___51217	Bcc_01930___62971	Bcc_05633___84721	Bcc_05596___99351	Bcc_03659___109781	Bcc_04123___124939	Bcc_03428___138507	Bcc_03670___153965	Bcc_03919___168493	Bcc_03330___181829	Bcc_03573___196461	Bcc_06698___217443	Bcc_05000___229087	Bcc_01892___237353	Bcc_03915___256289	Bcc_02060___267305	Bcc_03845___286205	Bcc_01722___296391	Bcc_01674___310609	Bcc_00170___322571	Bcc_00787___338813	Bcc_00645___353467	Bcc_00549___368079	Bcc_00844___383511	Bcc_00444___397859	Bcc_02073___416005	Bcc_00437___425707	Bcc_00222___439933	Bcc_01466___457139	Bcc_00469___470051	Bcc_03053___490281	Bcc_03680___506761
group_5189		hypothetical protein	209	209	1	1	5981				311	602	599	Bcc_04163	Bcc_00616___1231	Bcc_00593___16417	Bcc_00675___31773	Bcc_00326___45271	Bcc_05823___70757	Bcc_06484___86423	Bcc_04923___98005	Bcc_03406___109275	Bcc_05413___127519	Bcc_04849___141349	Bcc_04216___155057	Bcc_04321___169297	Bcc_03060___181289	Bcc_03399___196113	Bcc_00317___204681	Bcc_03037___225161	Bcc_04705___242979	Bcc_00896___250251	Bcc_06055___275295	Bcc_00453___279421	Bcc_03383___299713	Bcc_03036___313333	Bcc_07095___336421	Bcc_03562___344363	Bcc_00069___352315	Bcc_06774___380529	Bcc_05092___392007	Bcc_06901___410773	Bcc_00708___413275	Bcc_00277___425387	Bcc_06575___452639	Bcc_06498___467203	Bcc_03758___476629	Bcc_05837___495849	Bcc_01419___502239
group_5191		hypothetical protein	209	209	1	1	5975				617	896	885	Bcc_04169	Bcc_00622___1243	Bcc_00587___16405	Bcc_00681___31785	Bcc_00332___45283	Bcc_05817___70745	Bcc_06478___86411	Bcc_04917___97993	Bcc_03412___109287	Bcc_05419___127531	Bcc_04855___141361	Bcc_04222___155069	Bcc_04327___169309	Bcc_03066___181301	Bcc_03405___196125	Bcc_00311___204669	Bcc_03043___225173	Bcc_04711___242991	Bcc_00902___250263	Bcc_06061___275307	Bcc_00459___279433	Bcc_03389___299725	Bcc_03042___313345	Bcc_07089___336409	Bcc_03568___344375	Bcc_00063___352303	Bcc_06780___380541	Bcc_05086___391995	Bcc_06907___410785	Bcc_00702___413263	Bcc_00283___425399	Bcc_06581___452651	Bcc_06492___467191	Bcc_03752___476617	Bcc_05843___495861	Bcc_01425___502251
group_5228		hypothetical protein	209	209	1	1	14813				425	506	505	Bcc_04359	Bcc_02968___5935	Bcc_03006___21243	Bcc_03490___37403	Bcc_02195___49009	Bcc_03058___65227	Bcc_02898___79251	Bcc_02375___92909	Bcc_03576___109615	Bcc_05867___128427	Bcc_00490___132631	Bcc_01838___150301	Bcc_05474___171603	Bcc_00601___176371	Bcc_00173___189661	Bcc_02141___208329	Bcc_03187___225461	Bcc_03127___239823	Bcc_05728___259915	Bcc_01364___265913	Bcc_05902___290319	Bcc_03577___300101	Bcc_03537___314335	Bcc_02445___327121	Bcc_01528___340295	Bcc_02062___356301	Bcc_05744___378469	Bcc_02438___386699	Bcc_03773___404517	Bcc_00507___412873	Bcc_01930___428693	Bcc_01424___442337	Bcc_00246___454699	Bcc_05497___480107	Bcc_06491___497157	Bcc_01812___503025
group_5232		hypothetical protein	209	209	1	1	14639				659	695	692	Bcc_04440	Bcc_03784___7567	Bcc_06847___28925	Bcc_06249___42921	Bcc_06706___58031	Bcc_06143___71397	Bcc_03723___80901	Bcc_00345___88849	Bcc_06308___115079	Bcc_00459___117611	Bcc_01729___135109	Bcc_01757___150139	Bcc_00741___162137	Bcc_05934___187037	Bcc_00285___189885	Bcc_02060___208167	Bcc_05824___230735	Bcc_00668___234905	Bcc_00818___250095	Bcc_00520___264225	Bcc_06494___291503	Bcc_03658___300263	Bcc_03456___314173	Bcc_02052___326335	Bcc_02059___341357	Bcc_03026___358229	Bcc_07326___381633	Bcc_03552___388927	Bcc_03854___404679	Bcc_00426___412711	Bcc_06534___437901	Bcc_01505___442499	Bcc_05973___466153	Bcc_02582___474277	Bcc_07213___498601	Bcc_01893___503187
group_5272		hypothetical protein	209	209	1	1	20492				137	137	137	Bcc_04646	Bcc_05023___10045	Bcc_02757___20745	Bcc_05133___40689	Bcc_05228___55075	Bcc_05155___69421	Bcc_02338___78131	Bcc_00435___89029	Bcc_01977___106417	Bcc_05267___127227	Bcc_05544___142739	Bcc_04152___154929	Bcc_00798___162251	Bcc_05493___186155	Bcc_00375___190065	Bcc_00788___205623	Bcc_00566___220219	Bcc_05714___244997	Bcc_05558___259575	Bcc_06466___276117	Bcc_05531___289577	Bcc_03748___300443	Bcc_06673___320607	Bcc_06166___334563	Bcc_05064___347367	Bcc_05369___362915	Bcc_04962___376905	Bcc_05498___392819	Bcc_05457___407885	Bcc_05674___423207	Bcc_03567___431967	Bcc_00936___441361	Bcc_02112___458431	Bcc_05211___479535	Bcc_01640___487455	Bcc_04547___508495
[truncated: 38,244 more rows]
[truncated: 173 more columns]
