# Supplementary material for: Phenotypic diversity and genotypic flexibility of Burkholderia cenocepacia during long-term chronic infection of cystic fibrosis lungs
Source: Genome Res. 2017 Apr;27(4):650–62. doi: 10.1101/gr.213363.116 (PMC5378182; doi:10.1101/gr.213363.116)
Supplement: Supplemental Material [file supp_gr.213363.116_Supplemental_FigureS11_Roary_gene_presence_absence_paralogs_merged.csv]

Gene	Non-unique Gene name	Annotation	No. isolates	No. sequences	Avg sequences per isolate	Genome Fragment	Order within Fragment	Accessory Fragment	Accessory Order with Fragment	QC	Bcc001	Bcc002	Bcc003	Bcc004	Bcc005	Bcc006	Bcc007	Bcc008	Bcc009	Bcc010	Bcc011	Bcc012	Bcc013	Bcc014	Bcc015	Bcc016	Bcc017	Bcc018	Bcc019	Bcc020	Bcc021	Bcc022	Bcc023	Bcc024	Bcc025	Bcc026	Bcc027	Bcc028	Bcc029	Bcc030	Bcc031	Bcc032	Bcc033	Bcc034	Bcc035	Bcc036	Bcc037	Bcc038	Bcc039
group_10202 group_10203		hypothetical protein hypothetical protein	209 1	209 1	1 1	1 1	14353 13979	1	21243		Bcc_00868	Bcc_03675___7349	Bcc_04765___24761	Bcc_05793___42009	Bcc_02263___49145	Bcc_02721___64553	Bcc_03017___79489	Bcc_04686___97531	Bcc_06481___115425	Bcc_05923___128539	Bcc_05062___141775	Bcc_00133___146891	Bcc_05341___171337	Bcc_00003___175175	Bcc_05305___199925	Bcc_02455___208957	Bcc_04473___228033	Bcc_05456___244481	Bcc_05375___259209	Bcc_06362___275909	Bcc_01549___281613	Bcc_00141___293229	Bcc_03398___314057	Bcc_01994___326219	Bcc_02117___341473	Bcc_03134___358445	Bcc_01841___370663	Bcc_01830___385483	Bcc_03912___404795	Bcc_00368___412595	Bcc_03889___432611	Bcc_01563___442615	Bcc_03569___461345	Bcc_01373___471859	Bcc_05681___495537	Bcc_01680___502761	Bcc_03830___521581	Bcc_07008___542569	Bcc_03636___550457
hemD hemD_2		Uroporphyrinogen-III synthase Uroporphyrinogen-III synthase	209 1	209 1	1 1	1 1	14350 13976	1	21240		Bcc_00871	Bcc_03672___7343	Bcc_04762___24755	Bcc_05796___42015	Bcc_02266___49151	Bcc_02724___64559	Bcc_03020___79495	Bcc_04683___97525	Bcc_06484___115431	Bcc_05926___128545	Bcc_05059___141769	Bcc_00136___146897	Bcc_05344___171343	Bcc_00006___175181	Bcc_05308___199931	Bcc_02458___208963	Bcc_04470___228027	Bcc_05453___244475	Bcc_05378___259215	Bcc_06365___275915	Bcc_01546___281607	Bcc_00144___293235	Bcc_03395___314051	Bcc_01991___326213	Bcc_02120___341479	Bcc_03137___358451	Bcc_01844___370669	Bcc_01827___385477	Bcc_03915___404801	Bcc_00365___412589	Bcc_03892___432617	Bcc_01566___442621	Bcc_03572___461351	Bcc_01376___471865	Bcc_05678___495531	Bcc_01683___502767	Bcc_03833___521587	Bcc_07011___542575	Bcc_03633___550451
lcfB_1		Long-chain-fatty-acid--CoA ligase	209	209	1	1	9520				Bcc_01009	Bcc_00742___1483	Bcc_03069___21369	Bcc_00910___32243	Bcc_01926___48471	Bcc_02588___64287	Bcc_05320___84095	Bcc_05171___98501	Bcc_02089___106641	Bcc_06870___130433	Bcc_05404___142459	Bcc_06771___160167	Bcc_06747___174149	Bcc_04217___183603	Bcc_06968___203251	Bcc_01138___206323	Bcc_01362___221811	Bcc_03537___240643	Bcc_06596___261651	Bcc_07099___277383	Bcc_00380___279275	Bcc_00282___293511	Bcc_03255___313771	Bcc_04516___331263	Bcc_00691___338621	Bcc_04139___360455	Bcc_01270___369521	Bcc_01284___384391	Bcc_00762___398495	Bcc_00225___412309	Bcc_06081___436995	Bcc_01275___442039	Bcc_01530___457267	Bcc_04776___478665	Bcc_03323___490821	Bcc_00801___501003	Bcc_05662___525245	Bcc_06445___541443	Bcc_04814___552813
xerD_3		Tyrosine recombinase XerD	209	209	1	1	9521				Bcc_01010	Bcc_00741___1481	Bcc_03068___21367	Bcc_00909___32241	Bcc_01925___48469	Bcc_02587___64285	Bcc_05319___84093	Bcc_05172___98503	Bcc_02090___106643	Bcc_06869___130431	Bcc_05405___142461	Bcc_06772___160169	Bcc_06746___174147	Bcc_04218___183605	Bcc_06967___203249	Bcc_01137___206321	Bcc_01363___221813	Bcc_03536___240641	Bcc_06595___261649	Bcc_07098___277381	Bcc_00379___279273	Bcc_00283___293513	Bcc_03254___313769	Bcc_04517___331265	Bcc_00690___338619	Bcc_04140___360457	Bcc_01269___369519	Bcc_01283___384389	Bcc_00761___398493	Bcc_00224___412307	Bcc_06080___436993	Bcc_01274___442037	Bcc_01529___457265	Bcc_04775___478663	Bcc_03322___490819	Bcc_00800___501001	Bcc_05661___525243	Bcc_06446___541445	Bcc_04815___552815
tsaR_6 group_10257 group_10256 group_10255 group_10254 group_10259	tsaR_6 tsaR_2 tsaR_5 tsaR_5 tsaR_3	HTH-type transcriptional regulator TsaR HTH-type transcriptional regulator TsaR HTH-type transcriptional regulator TsaR HTH-type transcriptional regulator TsaR HTH-type transcriptional regulator TsaR HTH-type transcriptional regulator TsaR	1 1 1 1 209 1	1 1 1 1 214 1	1 1 1 1 1.03 1	1 1 1 1 1 1	9398 9648 9358 9420 9576 9457	1 1 1 1 1	259 25 288 224 30935		Bcc_01034	Bcc_03178___6355	Bcc_04089___23409	Bcc_04320___39063	Bcc_03498___51615	Bcc_00444___59999	Bcc_03299___80053	Bcc_02104___92367	Bcc_03224___108911	Bcc_07281___131255	Bcc_02097___135845	Bcc_01905___150435	Bcc_03904___168463	Bcc_04155___183479	Bcc_00024___189363	Bcc_07414___218875	Bcc_03012___225111	Bcc_00592___234753	Bcc_04815___258089	Bcc_03958___271101	Bcc_06210___290935	Bcc_00307___293561	Bcc_00014___307289	Bcc_01247___324725	Bcc_06752___350743	Bcc_00876___353929	Bcc_04324___375629	Bcc_06091___394005	Bcc_06042___409055	Bcc_03544___418947	Bcc_03497___431827	Bcc_05886___451261	Bcc_04578___463363	Bcc_05956___481025	Bcc_00645___485465	Bcc_02901___505203	Bcc_03585___521091	Bcc_00946___530445	Bcc_04957___553099
group_10583 group_10582 group_10581 group_10580 group_10578 group_10579		hypothetical protein hypothetical protein hypothetical protein hypothetical protein hypothetical protein hypothetical protein	1 1 1 1 209 1	1 1 1 1 211 1	1 1 1 1 1.01 1	1 1 1 1 1 1	5434 34988 35977 34645 35961 34653	1 1 1 1 1	6416 9099 2968 6695 6402		Bcc_01636	Bcc_04091___8181	Bcc_04640___24511	Bcc_03729___37881	Bcc_04381___53381	Bcc_02351___63813	Bcc_04086___81627	Bcc_04632___97423	Bcc_03015___108493	Bcc_03908___124509	Bcc_04926___141503	Bcc_02724___152073	Bcc_03173___167001	Bcc_03225___181619	Bcc_03005___195325	Bcc_04700___213447	Bcc_02874___224835	Bcc_02831___239231	Bcc_03405___255269	Bcc_05661___274507	Bcc_04418___287351	Bcc_00911___294769	Bcc_00642___308545	Bcc_01093___324417	Bcc_04518___346275	Bcc_04028___360233	Bcc_02421___371823	Bcc_07554___396931	Bcc_01611___400193	Bcc_02915___417689	Bcc_02398___429629	Bcc_02859___445207	Bcc_02713___459633	Bcc_07269___483651	Bcc_00022___484219	Bcc_02933___505267	Bcc_03206___520333	Bcc_05824___540201	Bcc_06979___557143
rnpA group_10589 group_10588 rnpA_2 group_10587 group_10586	rnpA_2 rnpA_2 rnpA_2 rnpA_2	Ribonuclease P protein component Ribonuclease P protein component Ribonuclease P protein component Ribonuclease P protein component Ribonuclease P protein component Ribonuclease P protein component	209 1 1 1 1 1	210 1 1 1 1 1	1.01 1 1 1 1 1	1 1 1 1 1 1	35953 5440 8001 35327 35312 35392	1 1 1 1 1	6410 9108 2999 2974 6686		Bcc_01643	Bcc_04084___8167	Bcc_04647___24525	Bcc_03722___37867	Bcc_04388___53395	Bcc_02344___63799	Bcc_04093___81641	Bcc_04639___97437	Bcc_03008___108479	Bcc_03901___124495	Bcc_04933___141517	Bcc_02717___152059	Bcc_03166___166987	Bcc_03218___181605	Bcc_03012___195339	Bcc_04707___213461	Bcc_02867___224821	Bcc_02824___239217	Bcc_03398___255255	Bcc_05668___274521	Bcc_04425___287365	Bcc_00918___294783	Bcc_00651___308563	Bcc_01084___324399	Bcc_04527___346293	Bcc_04037___360251	Bcc_02430___371841	Bcc_07563___396949	Bcc_01620___400211	Bcc_02906___417671	Bcc_02407___429647	Bcc_02868___445225	Bcc_02722___459651	Bcc_07278___483669	Bcc_00031___484237	Bcc_02924___505249	Bcc_03215___520351	Bcc_06080___540713	Bcc_04438___552061
sigR_1 sigR_3		ECF RNA polymerase sigma factor SigR ECF RNA polymerase sigma factor SigR	209 1	209 1	1 1	1 1	6781 6774	1	17242		Bcc_01667	Bcc_06679___13357	Bcc_03927___23085	Bcc_00955___32333	Bcc_01903___48425	Bcc_02125___63361	Bcc_02717___78889	Bcc_05928___100015	Bcc_06023___114509	Bcc_03595___123883	Bcc_06351___144353	Bcc_02834___152293	Bcc_05756___172167	Bcc_00284___175737	Bcc_03538___196391	Bcc_00703___205453	Bcc_00122___219331	Bcc_04463___242495	Bcc_00336___249131	Bcc_00371___263927	Bcc_00421___279357	Bcc_01488___295923	Bcc_00849___308959	Bcc_06195___334621	Bcc_01599___340437	Bcc_03433___359043	Bcc_05939___378859	Bcc_04090___390003	Bcc_05071___407113	Bcc_02698___417255	Bcc_01989___428811	Bcc_00003___439495	Bcc_03695___461597	Bcc_01953___473019	Bcc_02567___489309	Bcc_05220___509841	Bcc_00003___513927	Bcc_00884___530321	Bcc_02650___548485
group_10593 group_10594		hypothetical protein hypothetical protein	209 1	209 1	1 1	1 1	6783 6772	1	17244		Bcc_01669	Bcc_06681___13361	Bcc_03929___23089	Bcc_00953___32329	Bcc_01901___48421	Bcc_02123___63357	Bcc_02715___78885	Bcc_05930___100019	Bcc_06021___114505	Bcc_03593___123879	Bcc_06349___144349	Bcc_02832___152289	Bcc_05754___172163	Bcc_00282___175733	Bcc_03536___196387	Bcc_00701___205449	Bcc_00120___219327	Bcc_04465___242499	Bcc_00334___249127	Bcc_00369___263923	Bcc_00419___279353	Bcc_01490___295927	Bcc_00851___308963	Bcc_06197___334625	Bcc_01601___340441	Bcc_03435___359047	Bcc_05941___378863	Bcc_04092___390007	Bcc_05073___407117	Bcc_02696___417251	Bcc_01987___428807	Bcc_00005___439499	Bcc_03697___461601	Bcc_01955___473023	Bcc_02565___489305	Bcc_05222___509845	Bcc_00005___513931	Bcc_00882___530317	Bcc_02652___548489
group_10595 group_10596		hypothetical protein hypothetical protein	209 1	209 1	1 1	1 1	6785 6770	1	17246		Bcc_01671	Bcc_06683___13365	Bcc_03931___23093	Bcc_00951___32325	Bcc_01899___48417	Bcc_02121___63353	Bcc_02713___78881	Bcc_05932___100023	Bcc_06019___114501	Bcc_03591___123875	Bcc_06347___144345	Bcc_02830___152285	Bcc_05752___172159	Bcc_00280___175729	Bcc_03534___196383	Bcc_00699___205445	Bcc_00118___219323	Bcc_04467___242503	Bcc_00332___249123	Bcc_00367___263919	Bcc_00417___279349	Bcc_01492___295931	Bcc_00853___308967	Bcc_06199___334629	Bcc_01603___340445	Bcc_03437___359051	Bcc_05943___378867	Bcc_04094___390011	Bcc_05075___407121	Bcc_02694___417247	Bcc_01985___428803	Bcc_00007___439503	Bcc_03699___461605	Bcc_01957___473027	Bcc_02563___489301	Bcc_05224___509849	Bcc_00007___513935	Bcc_00880___530313	Bcc_02654___548493
group_10598 group_10597		hypothetical protein hypothetical protein	1 209	1 209	1 1	1 1	6768 6787	1	17248		Bcc_01674	Bcc_06686___13371	Bcc_03934___23099	Bcc_00948___32319	Bcc_01896___48411	Bcc_02118___63347	Bcc_02710___78875	Bcc_05935___100029	Bcc_06016___114495	Bcc_03588___123869	Bcc_06344___144339	Bcc_02827___152279	Bcc_05749___172153	Bcc_00277___175723	Bcc_03531___196377	Bcc_00696___205439	Bcc_00115___219317	Bcc_04470___242509	Bcc_00329___249117	Bcc_00364___263913	Bcc_00414___279343	Bcc_01495___295937	Bcc_00856___308973	Bcc_06202___334635	Bcc_01606___340451	Bcc_03440___359057	Bcc_05946___378873	Bcc_04097___390017	Bcc_05078___407127	Bcc_02691___417241	Bcc_01982___428797	Bcc_00010___439509	Bcc_03702___461611	Bcc_01960___473033	Bcc_02560___489295	Bcc_05227___509855	Bcc_00010___513941	Bcc_00877___530307	Bcc_02657___548499
group_10600 sigJ_1	sigJ_3	ECF RNA polymerase sigma factor SigJ ECF RNA polymerase sigma factor SigJ	1 209	1 209	1 1	1 1	6767 6788	1	17249		Bcc_01675	Bcc_06687___13373	Bcc_03935___23101	Bcc_00947___32317	Bcc_01895___48409	Bcc_02117___63345	Bcc_02709___78873	Bcc_05936___100031	Bcc_06015___114493	Bcc_03587___123867	Bcc_06343___144337	Bcc_02826___152277	Bcc_05748___172151	Bcc_00276___175721	Bcc_03530___196375	Bcc_00695___205437	Bcc_00114___219315	Bcc_04471___242511	Bcc_00328___249115	Bcc_00363___263911	Bcc_00413___279341	Bcc_01496___295939	Bcc_00857___308975	Bcc_06203___334637	Bcc_01607___340453	Bcc_03441___359059	Bcc_05947___378875	Bcc_04098___390019	Bcc_05079___407129	Bcc_02690___417239	Bcc_01981___428795	Bcc_00011___439511	Bcc_03703___461613	Bcc_01961___473035	Bcc_02559___489293	Bcc_05228___509857	Bcc_00011___513943	Bcc_00876___530305	Bcc_02658___548501
rssA_4 group_10603 group_10602	rssA_5 rssA_2	Swarming motility regulation sensor protein RssA Swarming motility regulation sensor protein RssA Swarming motility regulation sensor protein RssA	209 1 1	209 1 1	1 1 1	1 1 1	6802 6756 29394	1 1	17260 24449		Bcc_01687	Bcc_06203___12405	Bcc_00008___15247	Bcc_00797___32017	Bcc_01154___46927	Bcc_06994___73099	Bcc_05496___84447	Bcc_02957___94073	Bcc_05639___113741	Bcc_05757___128207	Bcc_01339___134329	Bcc_01337___149299	Bcc_04119___168893	Bcc_00339___175847	Bcc_01307___191929	Bcc_04951___213949	Bcc_06718___232523	Bcc_00993___235555 Bcc_03780___241129	Bcc_06336___261131	Bcc_01845___266875	Bcc_07108___292731	Bcc_01508___295963	Bcc_00868___308997	Bcc_06214___334659	Bcc_01618___340475	Bcc_03259___358695	Bcc_05958___378897	Bcc_04109___390041	Bcc_05090___407151	Bcc_02679___417217	Bcc_01970___428773	Bcc_00022___439533	Bcc_03714___461635	Bcc_01972___473057	Bcc_02548___489271	Bcc_05239___509879	Bcc_00022___513965	Bcc_00865___530283	Bcc_02669___548523
oprM_19 oprM_4 group_10605	oprM_8	Outer membrane protein OprM Outer membrane protein OprM Outer membrane protein OprM	1 209 1	1 209 1	1 1 1	1 1 1	6737 6824 29376	1 1	17279 24431		Bcc_01705	Bcc_06221___12441	Bcc_00026___15283	Bcc_00815___32053	Bcc_01172___46963	Bcc_06976___73063	Bcc_05514___84483	Bcc_02975___94109	Bcc_05657___113777	Bcc_05775___128243	Bcc_01357___134365	Bcc_01355___149335	Bcc_04101___168857	Bcc_00321___175811	Bcc_01289___191893	Bcc_04969___213985	Bcc_06700___232487	Bcc_01011___235591 Bcc_03762___241093	Bcc_06354___261167	Bcc_01863___266911	Bcc_07126___292767	Bcc_01526___295999	Bcc_00887___309035	Bcc_06233___334697	Bcc_01637___340513	Bcc_03278___358733	Bcc_05977___378935	Bcc_04128___390079	Bcc_05109___407189	Bcc_02660___417179	Bcc_03335___431503	Bcc_00041___439571	Bcc_03733___461673	Bcc_01991___473095	Bcc_02529___489233	Bcc_05258___509917	Bcc_00041___514003	Bcc_00846___530245	Bcc_02688___548561
group_10608 group_10609 group_10607		hypothetical protein hypothetical protein hypothetical protein	1 1 209	1 1 209	1 1 1	1 1 1	29371 6732 6830	1 1	24426 17284		Bcc_01710	Bcc_06226___12451	Bcc_00031___15293	Bcc_00820___32063	Bcc_01177___46973	Bcc_06911___72933	Bcc_05520___84495	Bcc_02981___94121	Bcc_05662___113787	Bcc_05780___128253	Bcc_01362___134375	Bcc_01360___149345	Bcc_04096___168847	Bcc_00316___175801	Bcc_01284___191883	Bcc_04974___213995	Bcc_06695___232477	Bcc_03757___241083 Bcc_01016___235601	Bcc_06359___261177	Bcc_01868___266921	Bcc_07131___292777	Bcc_01531___296009	Bcc_00892___309045	Bcc_06238___334707	Bcc_01642___340523	Bcc_03283___358743	Bcc_05982___378945	Bcc_04133___390089	Bcc_05114___407199	Bcc_02655___417169	Bcc_03330___431493	Bcc_00046___439581	Bcc_03738___461683	Bcc_01996___473105	Bcc_02524___489223	Bcc_05263___509927	Bcc_00046___514013	Bcc_00840___530233	Bcc_02693___548571
group_10612 group_10611 group_10610		hypothetical protein hypothetical protein hypothetical protein	1 1 209	1 1 209	1 1 1	1 1 1	6731 29370 6831	1 1	17285 24425		Bcc_01711	Bcc_06227___12453	Bcc_00032___15295	Bcc_00821___32065	Bcc_01178___46975	Bcc_06912___72935	Bcc_05521___84497	Bcc_02982___94123	Bcc_05663___113789	Bcc_05781___128255	Bcc_01363___134377	Bcc_01361___149347	Bcc_04095___168845	Bcc_00315___175799	Bcc_01283___191881	Bcc_04975___213997	Bcc_06694___232475	Bcc_03756___241081 Bcc_01017___235603	Bcc_06360___261179	Bcc_01869___266923	Bcc_07132___292779	Bcc_01532___296011	Bcc_00893___309047	Bcc_06239___334709	Bcc_01643___340525	Bcc_03284___358745	Bcc_05983___378947	Bcc_04134___390091	Bcc_05115___407201	Bcc_02654___417167	Bcc_03329___431491	Bcc_00047___439583	Bcc_03739___461685	Bcc_01997___473107	Bcc_02523___489221	Bcc_05264___509929	Bcc_00047___514015	Bcc_00839___530231	Bcc_02694___548573
group_10614 guaA_3 guaA_2	guaA_3	GMP synthase [glutamine-hydrolyzing] GMP synthase [glutamine-hydrolyzing] GMP synthase [glutamine-hydrolyzing]	1 1 209	1 1 209	1 1 1	1 1 1	32458 6717 6849	1 1	24410 17299		Bcc_01725	Bcc_06241___12481	Bcc_00046___15323	Bcc_00835___32093	Bcc_01192___47003	Bcc_06926___72963	Bcc_05535___84525	Bcc_02996___94151	Bcc_05677___113817	Bcc_05797___128287	Bcc_01379___134409	Bcc_01377___149379	Bcc_04081___168817	Bcc_00301___175771	Bcc_01267___191849	Bcc_04989___214025	Bcc_06680___232447	Bcc_03740___241049 Bcc_01033___235635	Bcc_06374___261207	Bcc_01883___266951	Bcc_07148___292811	Bcc_01546___296039	Bcc_00907___309075	Bcc_06253___334737	Bcc_01657___340553	Bcc_03298___358773	Bcc_05997___378975	Bcc_04148___390119	Bcc_05129___407229	Bcc_02640___417139	Bcc_03315___431463	Bcc_00061___439611	Bcc_03753___461713	Bcc_02011___473135	Bcc_02509___489193	Bcc_05278___509957	Bcc_00061___514043	Bcc_00825___530203	Bcc_02708___548601
group_10617 namA_3 namA_1	namA_2	NADPH dehydrogenase NADPH dehydrogenase NADPH dehydrogenase	1 1 209	1 1 209	1 1 1	1 1 1	32459 30509 6851	1 1	24409 17300		Bcc_01726	Bcc_06242___12483	Bcc_00047___15325	Bcc_00836___32095	Bcc_01193___47005	Bcc_06927___72965	Bcc_05536___84527	Bcc_02997___94153	Bcc_05678___113819	Bcc_05798___128289	Bcc_01380___134411	Bcc_01378___149381	Bcc_04080___168815	Bcc_00300___175769	Bcc_01266___191847	Bcc_04990___214027	Bcc_06679___232445	Bcc_03739___241047 Bcc_01034___235637	Bcc_06375___261209	Bcc_01884___266953	Bcc_07149___292813	Bcc_01547___296041	Bcc_00908___309077	Bcc_06254___334739	Bcc_01658___340555	Bcc_03299___358775	Bcc_05998___378977	Bcc_04149___390121	Bcc_05130___407231	Bcc_02639___417137	Bcc_03314___431461	Bcc_00062___439613	Bcc_03754___461715	Bcc_02012___473137	Bcc_02508___489191	Bcc_05279___509959	Bcc_00062___514045	Bcc_00824___530201	Bcc_02709___548603
phhA_2 group_10620 phhA	phhA_2	Phenylalanine-4-hydroxylase Phenylalanine-4-hydroxylase Phenylalanine-4-hydroxylase	1 1 209	1 1 209	1 1 1	1 1 1	30515 32465 6858	1 1	17306 24403		Bcc_01732	Bcc_06248___12495	Bcc_00053___15337	Bcc_00842___32107	Bcc_01199___47017	Bcc_06933___72977	Bcc_05542___84539	Bcc_03003___94165	Bcc_05684___113831	Bcc_05804___128301	Bcc_01386___134423	Bcc_01384___149393	Bcc_04074___168803	Bcc_00294___175757	Bcc_01260___191835	Bcc_04996___214039	Bcc_06673___232433	Bcc_03733___241035 Bcc_01040___235649	Bcc_06381___261221	Bcc_01890___266965	Bcc_07155___292825	Bcc_01553___296053	Bcc_00914___309089	Bcc_06260___334751	Bcc_01664___340567	Bcc_03305___358787	Bcc_06004___378989	Bcc_04155___390133	Bcc_05136___407243	Bcc_02633___417125	Bcc_03308___431449	Bcc_00068___439625	Bcc_03760___461727	Bcc_02018___473149	Bcc_02502___489179	Bcc_05285___509971	Bcc_00068___514057	Bcc_00818___530189	Bcc_02715___548615
group_10745 group_10744 group_10747 group_10746 group_10748		hypothetical protein hypothetical protein hypothetical protein hypothetical protein hypothetical protein	1 209 1 1 1	1 209 1 1 1	1 1 1 1 1	1 1 1 1 1	20192 7848 7044 6960 7353	1 1 44 1	19339 10517 12 11542		Bcc_02059	Bcc_00327___653	Bcc_00277___15785	Bcc_06737___43897	Bcc_06410___57439	Bcc_00508___60127	Bcc_02634___78723	Bcc_01835___91829	Bcc_02344___107151	Bcc_00008___116709	Bcc_06963___145577	Bcc_01563___149751	Bcc_02172___164999	Bcc_06510___188189	Bcc_01800___192915	Bcc_01633___207313	Bcc_01188___221463	Bcc_01573___236715	Bcc_06577___261613	Bcc_00403___263991	Bcc_01762___282039	Bcc_01336___295619	Bcc_01241___309743	Bcc_00808___323847	Bcc_00012___337263	Bcc_04940___362057	Bcc_00419___367819	Bcc_00012___381847	Bcc_05669___408309	Bcc_00138___412135	Bcc_01668___428169	Bcc_04000___447489	Bcc_00012___454231	Bcc_01488___472089	Bcc_02588___489351	Bcc_00012___499425	Bcc_02323___518567	Bcc_00688___529929	Bcc_00939___545063
group_10752 group_10753 group_10750 group_10751 group_10749		hypothetical protein hypothetical protein hypothetical protein hypothetical protein hypothetical protein	1 1 1 1 209	1 1 1 1 209	1 1 1 1 1	1 1 1 1 1	7036 7345 20184 7905 7857	1 1 1 44	10509 11534 19331 90		Bcc_02067	Bcc_00335___669	Bcc_00285___15801	Bcc_06729___43881	Bcc_06402___57423	Bcc_00516___60143	Bcc_02626___78707	Bcc_01843___91845	Bcc_02352___107167	Bcc_00016___116725	Bcc_06955___145561	Bcc_01571___149767	Bcc_02180___165015	Bcc_06518___188205	Bcc_01808___192931	Bcc_01641___207329	Bcc_01196___221479	Bcc_01581___236731	Bcc_06569___261597	Bcc_00411___264007	Bcc_01770___282055	Bcc_01328___295603	Bcc_01249___309759	Bcc_00800___323831	Bcc_00020___337279	Bcc_04948___362073	Bcc_00427___367835	Bcc_00020___381863	Bcc_05677___408325	Bcc_00146___412151	Bcc_01676___428185	Bcc_04008___447505	Bcc_00020___454247	Bcc_01496___472105	Bcc_02596___489367	Bcc_00020___499441	Bcc_02331___518583	Bcc_00696___529945	Bcc_00931___545047
group_10763 group_10762 group_10761 group_10760 group_10764		hypothetical protein hypothetical protein hypothetical protein hypothetical protein hypothetical protein	1 1 1 209 1	1 1 1 209 1	1 1 1 1 1	1 1 1 1 1	7031 7910 20179 7870 7340	1 44 1 1	10504 85 19326 11529		Bcc_02072	Bcc_00340___679	Bcc_00290___15811	Bcc_06724___43871	Bcc_06397___57413	Bcc_00521___60153	Bcc_02621___78697	Bcc_01848___91855	Bcc_02357___107177	Bcc_00021___116735	Bcc_06950___145551	Bcc_01576___149777	Bcc_02185___165025	Bcc_06523___188215	Bcc_01813___192941	Bcc_01646___207339	Bcc_01201___221489	Bcc_01586___236741	Bcc_06564___261587	Bcc_00416___264017	Bcc_01775___282065	Bcc_01323___295593	Bcc_01254___309769	Bcc_00795___323821	Bcc_00025___337289	Bcc_04953___362083	Bcc_00432___367845	Bcc_00025___381873	Bcc_05682___408335	Bcc_00151___412161	Bcc_01681___428195	Bcc_04013___447515	Bcc_00025___454257	Bcc_01501___472115	Bcc_02601___489377	Bcc_00025___499451	Bcc_02336___518593	Bcc_00701___529955	Bcc_00926___545037
mas mas_2 group_10767 group_10769 group_10766	mas_2 mas_2 mas_2	Mycocerosic acid synthase Mycocerosic acid synthase Mycocerosic acid synthase Mycocerosic acid synthase Mycocerosic acid synthase	209 1 1 1 1	209 1 1 1 1	1 1 1 1 1	1 1 1 1 1	7874 7028 7913 7337 20176	1 44 1 1	10501 82 11526 19323		Bcc_02075	Bcc_00343___685	Bcc_00293___15817	Bcc_06721___43865	Bcc_06394___57407	Bcc_00524___60159	Bcc_02618___78691	Bcc_01851___91861	Bcc_02360___107183	Bcc_00024___116741	Bcc_06947___145545	Bcc_01579___149783	Bcc_02188___165031	Bcc_06526___188221	Bcc_01816___192947	Bcc_01649___207345	Bcc_01204___221495	Bcc_01589___236747	Bcc_06561___261581	Bcc_00419___264023	Bcc_01778___282071	Bcc_01320___295587	Bcc_01257___309775	Bcc_00792___323815	Bcc_00028___337295	Bcc_04956___362089	Bcc_00435___367851	Bcc_00028___381879	Bcc_05685___408341	Bcc_00154___412167	Bcc_01684___428201	Bcc_04016___447521	Bcc_00028___454263	Bcc_01504___472121	Bcc_02604___489383	Bcc_00028___499457	Bcc_02339___518599	Bcc_00704___529961	Bcc_00923___545031
group_10770 group_10771 group_10772 group_10773 group_10774		hypothetical protein hypothetical protein hypothetical protein hypothetical protein hypothetical protein	209 1 1 1 1	209 1 1 1 1	1 1 1 1 1	1 1 1 1 1	7877 20173 7916 7025 7334	1 44 1 1	19320 79 10498 11523		Bcc_02078	Bcc_00346___691	Bcc_00296___15823	Bcc_06718___43859	Bcc_06391___57401	Bcc_00527___60165	Bcc_02615___78685	Bcc_01854___91867	Bcc_02363___107189	Bcc_00027___116747	Bcc_06944___145539	Bcc_01582___149789	Bcc_02191___165037	Bcc_06529___188227	Bcc_01819___192953	Bcc_01652___207351	Bcc_01207___221501	Bcc_01592___236753	Bcc_06558___261575	Bcc_00422___264029	Bcc_01781___282077	Bcc_01317___295581	Bcc_01260___309781	Bcc_00789___323809	Bcc_00031___337301	Bcc_04959___362095	Bcc_00438___367857	Bcc_00031___381885	Bcc_05688___408347	Bcc_00157___412173	Bcc_01687___428207	Bcc_04019___447527	Bcc_00031___454269	Bcc_01507___472127	Bcc_02607___489389	Bcc_00031___499463	Bcc_02342___518605	Bcc_00707___529967	Bcc_00920___545025
prmC_4 prmC_1 group_10776 prmC_3 group_10779	prmC_4 prmC_3	Release factor glutamine methyltransferase Release factor glutamine methyltransferase Release factor glutamine methyltransferase Release factor glutamine methyltransferase Release factor glutamine methyltransferase	1 209 1 1 1	1 209 1 1 1	1 1 1 1 1	1 1 1 1 1	7023 7879 20171 7918 7332	1 1 44 1	10496 19318 77 11521		Bcc_02080	Bcc_00348___695	Bcc_00298___15827	Bcc_06716___43855	Bcc_06389___57397	Bcc_00529___60169	Bcc_02613___78681	Bcc_01856___91871	Bcc_02365___107193	Bcc_00029___116751	Bcc_06942___145535	Bcc_01584___149793	Bcc_02193___165041	Bcc_06531___188231	Bcc_01821___192957	Bcc_01654___207355	Bcc_01209___221505	Bcc_01594___236757	Bcc_06556___261571	Bcc_00424___264033	Bcc_01783___282081	Bcc_01315___295577	Bcc_01262___309785	Bcc_00787___323805	Bcc_00033___337305	Bcc_04961___362099	Bcc_00440___367861	Bcc_00033___381889	Bcc_05690___408351	Bcc_00159___412177	Bcc_01689___428211	Bcc_04021___447531	Bcc_00033___454273	Bcc_01509___472131	Bcc_02609___489393	Bcc_00033___499467	Bcc_02344___518609	Bcc_00709___529971	Bcc_00918___545021
group_10781 group_10783 group_10782 group_10785 group_10784 prmC_2	prmC_3 prmC_3 prmC_4 prmC_4 prmC_3	Release factor glutamine methyltransferase Release factor glutamine methyltransferase Release factor glutamine methyltransferase Release factor glutamine methyltransferase Release factor glutamine methyltransferase Release factor glutamine methyltransferase	1 1 1 1 1 209	1 1 1 1 1 209	1 1 1 1 1 1	1 1 1 1 1 1	20159 7967 7965 7320 7011 7893	1 44 44 1 1	19306 65 54 11509 10484		Bcc_02092	Bcc_00360___719	Bcc_00310___15851	Bcc_06704___43831	Bcc_06377___57373	Bcc_00541___60193	Bcc_02601___78657	Bcc_01868___91895	Bcc_02377___107217	Bcc_00041___116775	Bcc_06930___145511	Bcc_01596___149817	Bcc_02205___165065	Bcc_06543___188255	Bcc_01833___192981	Bcc_01666___207379	Bcc_01221___221529	Bcc_01606___236781	Bcc_06544___261547	Bcc_00436___264057	Bcc_01795___282105	Bcc_01302___295551	Bcc_01274___309809	Bcc_00775___323781	Bcc_00045___337329	Bcc_04973___362123	Bcc_00452___367885	Bcc_00045___381913	Bcc_05702___408375	Bcc_00171___412201	Bcc_01701___428235	Bcc_04033___447555	Bcc_00045___454297	Bcc_01521___472155	Bcc_02621___489417	Bcc_00045___499491	Bcc_02356___518633	Bcc_00721___529995	Bcc_00906___544997
rny		hypothetical protein	209	209	1	1	21831				Bcc_02397	Bcc_03856___7711	Bcc_05301___25833	Bcc_06619___43661	Bcc_03651___51921	Bcc_06422___71955	Bcc_04901___83257	Bcc_02602___93363	Bcc_02688___107839	Bcc_06764___130221	Bcc_07185___146021	Bcc_06653___159931	Bcc_03702___168059	Bcc_05332___185833	Bcc_07097___203509	Bcc_06615___217277	Bcc_06093___231273	Bcc_06347___246263	Bcc_02685___253829	Bcc_05346___273877	Bcc_02692___283899	Bcc_00997___294941	Bcc_01585___310431	Bcc_00047___322325	Bcc_00227___337693	Bcc_06681___365539	Bcc_02811___372603	Bcc_00737___383297	Bcc_02857___402685	Bcc_02162___416183	Bcc_06838___438509	Bcc_06920___453329	Bcc_02947___460101	Bcc_00536___470185	Bcc_04587___493349	Bcc_00209___499819	Bcc_03732___521385	Bcc_03207___534967	Bcc_01182___545549
group_10923 group_10922		hypothetical protein hypothetical protein	1 209	1 209	1 1	1 1	21594 21811	1	17753		Bcc_02414	Bcc_03839___7677	Bcc_05284___25799	Bcc_06636___43695	Bcc_03634___51887	Bcc_06439___71989	Bcc_04918___83291	Bcc_02619___93397	Bcc_02705___107873	Bcc_06781___130255	Bcc_07202___146055	Bcc_06636___159897	Bcc_03685___168025	Bcc_05315___185799	Bcc_07080___203475	Bcc_06632___217311	Bcc_06076___231239	Bcc_06364___246297	Bcc_02702___253863	Bcc_05363___273911	Bcc_02709___283933	Bcc_00980___294907	Bcc_01602___310465	Bcc_00030___322291	Bcc_00210___337659	Bcc_06664___365505	Bcc_02828___372637	Bcc_00754___383331	Bcc_02874___402719	Bcc_02145___416149	Bcc_06821___438475	Bcc_06903___453295	Bcc_02964___460135	Bcc_00519___470151	Bcc_04570___493315	Bcc_00192___499785	Bcc_03715___521351	Bcc_03190___534933	Bcc_01199___545583
group_10932 group_10931		hypothetical protein hypothetical protein	1 209	1 209	1 1	1 1	1601 16231	1	11733		Bcc_02502	Bcc_03065___6129	Bcc_01010___17251	Bcc_06031___42485	Bcc_02516___49651	Bcc_02635___64381	Bcc_05293___84041	Bcc_05579___99317	Bcc_03642___109747	Bcc_06050___128793	Bcc_03445___138541	Bcc_03687___153999	Bcc_02618___165891	Bcc_03313___181795	Bcc_03556___196427	Bcc_01391___206829	Bcc_05017___229121	Bcc_01830___237229	Bcc_02945___254349	Bcc_06671___276527	Bcc_03609___285733	Bcc_01739___296425	Bcc_01691___310643	Bcc_00153___322537	Bcc_04554___346347	Bcc_00662___353501	Bcc_04887___376755	Bcc_00275___382373	Bcc_07379___411729	Bcc_02056___415971	Bcc_01471___427775	Bcc_00205___439899	Bcc_01483___457173	Bcc_00066___469245	Bcc_01349___486873	Bcc_03697___506795	Bcc_00589___515099	Bcc_05527___539607	Bcc_00761___544707
group_10990 comEA_1 comEA group_10991 group_10989	comEA_2 comEA_2 comEA_2	ComE operon protein 1 ComE operon protein 1 ComE operon protein 1 ComE operon protein 1 ComE operon protein 1	1 1 209 1 1	1 1 209 1 1	1 1 1 1 1	1 1 1 1 1	17828 31919 18116 1422 18078	1 1 1 107	27563 7917 12137 152		Bcc_02682	Bcc_06852___13703	Bcc_01661___18553	Bcc_01442___33307	Bcc_06274___57167	Bcc_06046___71203	Bcc_05959___85373	Bcc_06353___100865	Bcc_01300___105063	Bcc_02460___121613	Bcc_02190___136031	Bcc_05176___156977	Bcc_07103___174861	Bcc_02029___179227	Bcc_05855___201025	Bcc_00623___205293	Bcc_05605___230297	Bcc_04919___243407 Bcc_02211___237991	Bcc_01356___251171	Bcc_03296___269777 Bcc_05859___274903	Bcc_02953___284421	Bcc_01919___296785	Bcc_01840___310941	Bcc_06476___335183	Bcc_01065___339369	Bcc_07344___366865	Bcc_01161___369303	Bcc_01632___385087	Bcc_00558___398087	Bcc_01907___415673	Bcc_02179___429191	Bcc_05609___450707	Bcc_00182___454571	Bcc_05094___479301	Bcc_06087___496349	Bcc_06983___513367	Bcc_06175___526271	Bcc_01764___532081	Bcc_02463___548111
group_10995 group_10996 group_10997 mltB_2 mltB_1 mltB	mltB_2 mltB_2 mltB_2	Membrane-bound lytic murein transglycosylase B Membrane-bound lytic murein transglycosylase B Membrane-bound lytic murein transglycosylase B Membrane-bound lytic murein transglycosylase B Membrane-bound lytic murein transglycosylase B Membrane-bound lytic murein transglycosylase B	1 1 1 1 1 209	1 1 1 1 1 209	1 1 1 1 1 1	1 1 1 1 1 1	17830 1424 18102 18080 31917 18114	1 1 103 107 1	27561 12139 10 150 7915		Bcc_02684	Bcc_06854___13707	Bcc_01659___18549	Bcc_01444___33311	Bcc_06272___57163	Bcc_06044___71199	Bcc_05961___85377	Bcc_06351___100861	Bcc_01302___105067	Bcc_02462___121617	Bcc_02192___136035	Bcc_05174___156973	Bcc_07101___174857	Bcc_02031___179231	Bcc_05853___201021	Bcc_00625___205297	Bcc_05607___230301	Bcc_04921___243411 Bcc_02213___237995	Bcc_01358___251175	Bcc_05857___274899 Bcc_03294___269773	Bcc_02951___284417	Bcc_01921___296789	Bcc_01842___310945	Bcc_06474___335179	Bcc_01067___339373	Bcc_07342___366861	Bcc_01163___369307	Bcc_01634___385091	Bcc_00560___398091	Bcc_01905___415669	Bcc_02181___429195	Bcc_05607___450703	Bcc_00180___454567	Bcc_05096___479305	Bcc_06089___496353	Bcc_06985___513371	Bcc_06177___526275	Bcc_01766___532085	Bcc_02465___548115
group_10998 group_10999 group_11001 group_11000 group_11003 group_11002		hypothetical protein hypothetical protein hypothetical protein hypothetical protein hypothetical protein hypothetical protein	209 1 1 1 1 1	210 1 1 1 1 1	1.01 1 1 1 1 1	1 1 1 1 1 1	18096 17899 16598 17840 16532 1434	158 1 1 1 1	8 24226 27551 10402 12149		Bcc_02694	Bcc_06864___13727	Bcc_01649___18529	Bcc_01454___33331	Bcc_06262___57143	Bcc_06034___71179	Bcc_05971___85397	Bcc_06341___100841	Bcc_01312___105087	Bcc_02472___121637	Bcc_02202___136055	Bcc_05164___156953	Bcc_07091___174837	Bcc_02041___179251	Bcc_05843___201001	Bcc_00635___205317	Bcc_05617___230321 Bcc_06631___232349	Bcc_02223___238015 Bcc_04931___243431	Bcc_01368___251195	Bcc_03284___269753 Bcc_05847___274879	Bcc_02941___284397	Bcc_01931___296809	Bcc_01852___310965	Bcc_06464___335159	Bcc_01077___339393	Bcc_07332___366841	Bcc_01173___369327	Bcc_01644___385111	Bcc_00570___398111	Bcc_01895___415649	Bcc_02191___429215	Bcc_05597___450683	Bcc_00170___454547	Bcc_05106___479325	Bcc_06099___496373	Bcc_06995___513391	Bcc_06187___526295	Bcc_01776___532105	Bcc_02475___548135
group_11005 group_11004 group_11007 group_11006 group_11009 group_11008		hypothetical protein hypothetical protein hypothetical protein hypothetical protein hypothetical protein hypothetical protein	1 209 1 1 1 1	1 210 1 1 1 1	1 1.01 1 1 1 1	1 1 1 1 1 1	17913 17919 16548 17854 1448 16612	158 66 1 1 1	22 14 27537 12163 24240		Bcc_02708	Bcc_06878___13755	Bcc_01635___18501	Bcc_01468___33359	Bcc_06248___57115	Bcc_06020___71151	Bcc_05985___85425 Bcc_06145___85745	Bcc_06327___100813	Bcc_01326___105115	Bcc_02486___121665	Bcc_02216___136083	Bcc_05150___156925	Bcc_07077___174809	Bcc_02055___179279	Bcc_05829___200973	Bcc_00649___205345	Bcc_05631___230349 Bcc_06617___232321	Bcc_02237___238043 Bcc_04945___243459	Bcc_01382___251223	Bcc_03270___269725 Bcc_05833___274851	Bcc_02927___284369	Bcc_01945___296837	Bcc_01866___310993	Bcc_06450___335131	Bcc_01091___339421	Bcc_07318___366813	Bcc_01187___369355	Bcc_01658___385139	Bcc_00584___398139	Bcc_01881___415621	Bcc_02205___429243	Bcc_05583___450655	Bcc_00156___454519	Bcc_05120___479353	Bcc_06113___496401	Bcc_07009___513419	Bcc_06201___526323	Bcc_01790___532133	Bcc_02489___548163
group_11418 group_11419 group_11420		hypothetical protein hypothetical protein hypothetical protein	209 1 1	209 1 1	1 1 1	1 1 1	37747 37921 37791	1 1	16031 15905		Bcc_03335	Bcc_00461___921	Bcc_07219___29669	Bcc_03115___36653	Bcc_02466___49551	Bcc_06937___72985	Bcc_07171___87797	Bcc_03046___94251	Bcc_02906___108275	Bcc_07071___130835	Bcc_02906___137463	Bcc_02481___151587	Bcc_04628___169911	Bcc_00351___175871	Bcc_01364___192043	Bcc_03022___210091	Bcc_02646___224379	Bcc_02110___237789	Bcc_02833___254125	Bcc_03095___269375	Bcc_00586___279687	Bcc_02558___298063	Bcc_02301___311863	Bcc_02932___328095	Bcc_05195___347629	Bcc_00420___353017	Bcc_06640___380261	Bcc_00321___382465	Bcc_00180___397331	Bcc_01446___414751	Bcc_05644___436121	Bcc_01896___443281	Bcc_05053___464313	Bcc_01309___471731	Bcc_02674___489523	Bcc_05745___510891	Bcc_02229___518379	Bcc_00362___529277	Bcc_00305___543795
group_11553 group_11551 mscM group_11554 mscM_3 mscM_2	mscM_2 mscM_2	Miniconductance mechanosensitive channel MscM Miniconductance mechanosensitive channel MscM Miniconductance mechanosensitive channel MscM hypothetical protein Miniconductance mechanosensitive channel MscM Miniconductance mechanosensitive channel MscM	1 1 209 1 1 1	1 1 209 1 1 1	1 1 1 1 1 1	1 1 1 1 1 1	1919 3127 3011 1661 1811 1305	114 1 926 1 1	108 12013 1 11949 11115		Bcc_03874	Bcc_02892___5783	Bcc_01871___18973	Bcc_06932___44287	Bcc_02417___49453	Bcc_05465___70041	Bcc_03246___79947	Bcc_05715___99589	Bcc_02955___108373	Bcc_01267___119227	Bcc_05860___143371	Bcc_02664___151953	Bcc_03644___167943	Bcc_00234___175637	Bcc_06999___203313	Bcc_03011___210069	Bcc_02598___224283	Bcc_06639___246847	Bcc_02882___254223	Bcc_07170___277525	Bcc_02371___283257	Bcc_03096___299139	Bcc_02812___312885	Bcc_00850___323931	Bcc_03466___344171	Bcc_05544___363265	Bcc_00775___368531	Bcc_03137___388097	Bcc_03072___403115	Bcc_00932___413723	Bcc_03059___430951	Bcc_05962___451413	Bcc_03102___460411	Bcc_06076___481265	Bcc_07152___498479	Bcc_06048___511497	Bcc_05983___525887	Bcc_06529___541611	Bcc_06064___555313
group_11559 group_11557 group_11560 nlhH_7 nlhH_6	nlhH_4 nlhH_6 nlhH_3	Carboxylesterase NlhH Carboxylesterase NlhH Carboxylesterase NlhH Carboxylesterase NlhH Carboxylesterase NlhH	1 1 1 1 209	1 1 1 1 209	1 1 1 1 1	1 1 1 1 1	1909 3137 1315 1801 3022	114 1 1 1	54 12023 11125 11939		Bcc_03884	Bcc_02882___5763	Bcc_01861___18953	Bcc_06942___44307	Bcc_05459___55537	Bcc_05455___70021	Bcc_03236___79927	Bcc_05705___99569	Bcc_02945___108353	Bcc_01257___119207	Bcc_05870___143391	Bcc_02654___151933	Bcc_06320___173295	Bcc_00244___175657	Bcc_07009___203333	Bcc_06157___216361	Bcc_02588___224263	Bcc_06649___246867	Bcc_02872___254203	Bcc_07180___277545	Bcc_02361___283237	Bcc_03106___299159	Bcc_02822___312905	Bcc_00860___323951	Bcc_03456___344151	Bcc_05554___363285	Bcc_00785___368551	Bcc_03147___388117	Bcc_03082___403135	Bcc_00922___413703	Bcc_03049___430931	Bcc_05972___451433	Bcc_03112___460431	Bcc_06086___481285	Bcc_07142___498459	Bcc_06058___511517	Bcc_05993___525907	Bcc_06539___541631	Bcc_06074___555333
group_11572 group_11571 group_11573 lolD_3	lolD_3 lolD_2 lolD_4	Lipoprotein-releasing system ATP-binding protein LolD Lipoprotein-releasing system ATP-binding protein LolD Lipoprotein-releasing system ATP-binding protein LolD Lipoprotein-releasing system ATP-binding protein LolD	1 1 1 209	1 1 1 209	1 1 1 1	1 1 1 1	1339 1888 1780 3163	1 114 1	11149 33 11918		Bcc_03926	Bcc_07007___14013	Bcc_07179___29589	Bcc_05011___40445	Bcc_01560___47739	Bcc_01805___62721	Bcc_06282___86019	Bcc_02276___92711	Bcc_04836___112135	Bcc_01027___118747	Bcc_04509___140669	Bcc_03350___153325	Bcc_02852___166359	Bcc_02481___180131	Bcc_02273___193861	Bcc_07184___218415	Bcc_03328___225743	Bcc_03266___240101	Bcc_03296___255051	Bcc_06999___277183	Bcc_07022___292559	Bcc_03147___299241	Bcc_02843___312947	Bcc_00881___323993	Bcc_03435___344109	Bcc_05575___363327	Bcc_00806___368593	Bcc_03168___388159	Bcc_03103___403177	Bcc_00901___413661	Bcc_03028___430889	Bcc_05993___451475	Bcc_03887___461981	Bcc_06107___481327	Bcc_07121___498417	Bcc_06079___511559	Bcc_03944___521809	Bcc_03019___534591	Bcc_03515___550215
group_11650 teaD_1	teaD_2	TRAP-T-associated universal stress protein TeaD TRAP-T-associated universal stress protein TeaD	1 209	1 209	1 1	1 1	3425 6045	243	3	Hypothetical protein with no hits to refseq/uniprot/clusters/cdd/tigrfams/pfam overlapping another protein with hits	Bcc_04106	Bcc_07408___14815	Bcc_06075___27381	Bcc_06901___44225	Bcc_06642___57903	Bcc_00253___59617	Bcc_05793___85041	Bcc_05915___99989	Bcc_06761___115985	Bcc_07155___131003	Bcc_07436___146523	Bcc_06958___160541	Bcc_01637___163929	Bcc_04239___183647	Bcc_07214___203743	Bcc_03223___210493	Bcc_05986___231059	Bcc_05218___244005	Bcc_06673___261805	Bcc_07303___277791	Bcc_01401___281317	Bcc_03326___299599	Bcc_02979___313219	Bcc_03700___329631	Bcc_03033___343305	Bcc_03329___358835	Bcc_07201___381383	Bcc_03466___388755	Bcc_07217___411405	Bcc_00765___413389	Bcc_00816___426465	Bcc_06305___452099	Bcc_06557___467321	Bcc_01219___471551	Bcc_04395___492965	Bcc_05602___510605	Bcc_03561___521043	Bcc_04540___537633	Bcc_06772___556729
group_11659 group_11660		hypothetical protein hypothetical protein	209 1	209 1	1 1	1 1	5991 3584	1	28146		Bcc_04155	Bcc_00608___1215	Bcc_00601___16433	Bcc_00667___31757	Bcc_00318___45255	Bcc_05831___70773	Bcc_06492___86439	Bcc_04931___98021	Bcc_03398___109259	Bcc_05405___127503	Bcc_04841___141333	Bcc_04208___155041	Bcc_04313___169281	Bcc_03052___181273	Bcc_03391___196097	Bcc_00325___204697	Bcc_03029___225145	Bcc_04697___242963	Bcc_00888___250235	Bcc_06047___275279	Bcc_00445___279405	Bcc_03375___299697	Bcc_03028___313317	Bcc_07103___336437	Bcc_03554___344347	Bcc_00077___352331	Bcc_06766___380513	Bcc_05100___392023	Bcc_06893___410757	Bcc_00716___413291	Bcc_00269___425371	Bcc_06567___452623	Bcc_06506___467219	Bcc_03766___476645	Bcc_05829___495833	Bcc_01411___502223	Bcc_06488___526897	Bcc_02212___532977	Bcc_03078___549341
yjjV yjjV_2 group_11663 group_11664	lolD_4 yjjV_2	putative deoxyribonuclease YjjV putative deoxyribonuclease YjjV Lipoprotein-releasing system ATP-binding protein LolD putative deoxyribonuclease YjjV	209 1 1 1	209 1 1 1	1 1 1 1	1 1 1 1	5959 3460 29416 3608	1 1 1	28300 24378 28170		Bcc_04179	Bcc_00632___1263	Bcc_00577___16385	Bcc_00691___31805	Bcc_00342___45303	Bcc_05807___70725	Bcc_06468___86391	Bcc_04907___97973	Bcc_03422___109307	Bcc_05429___127551	Bcc_04865___141381	Bcc_04232___155089	Bcc_04337___169329	Bcc_03076___181321	Bcc_03415___196145	Bcc_00301___204649	Bcc_03053___225193	Bcc_04721___243011	Bcc_00912___250283	Bcc_06071___275327	Bcc_00469___279453	Bcc_03399___299745	Bcc_03052___313365	Bcc_07079___336389	Bcc_03578___344395	Bcc_00053___352283	Bcc_06790___380561	Bcc_05076___391975	Bcc_06917___410805	Bcc_00692___413243	Bcc_00293___425419	Bcc_06591___452671	Bcc_06482___467171	Bcc_03742___476597	Bcc_05853___495881	Bcc_01435___502271	Bcc_06464___526849	Bcc_02188___532929	Bcc_03054___549293
group_11666 yfkJ yfkJ_2	yfkJ_2	Low molecular weight protein-tyrosine-phosphatase YfkJ Low molecular weight protein-tyrosine-phosphatase YfkJ Low molecular weight protein-tyrosine-phosphatase YfkJ	1 209 1	1 209 1	1 1 1	1 1 1	3476 5940 3624	1 1	28316 28186		Bcc_04195	Bcc_00648___1295	Bcc_00561___16353	Bcc_00707___31837	Bcc_00358___45335	Bcc_05791___70693	Bcc_06452___86359	Bcc_04891___97941	Bcc_03438___109339	Bcc_05445___127583	Bcc_04881___141413	Bcc_04248___155121	Bcc_04353___169361	Bcc_03092___181353	Bcc_03431___196177	Bcc_00285___204617	Bcc_03069___225225	Bcc_04737___243043	Bcc_00928___250315	Bcc_06087___275359	Bcc_00485___279485	Bcc_03415___299777	Bcc_03068___313397	Bcc_07063___336357	Bcc_03594___344427	Bcc_00037___352251	Bcc_06806___380593	Bcc_05060___391943	Bcc_06933___410837	Bcc_00676___413211	Bcc_06069___436971	Bcc_06607___452703	Bcc_06466___467139	Bcc_03726___476565	Bcc_05869___495913	Bcc_01451___502303	Bcc_06448___526817	Bcc_02172___532897	Bcc_03038___549261
group_11670 group_11669 group_11668		hypothetical protein hypothetical protein hypothetical protein	1 1 209	1 1 209	1 1 1	1 1 1	3625 3477 5937	1 1	28187 28317		Bcc_04196	Bcc_00649___1297	Bcc_00560___16351	Bcc_00708___31839	Bcc_00359___45337	Bcc_05790___70691	Bcc_06451___86357	Bcc_04890___97939	Bcc_03439___109341	Bcc_05446___127585	Bcc_04882___141415	Bcc_04249___155123	Bcc_04354___169363	Bcc_03093___181355	Bcc_03432___196179	Bcc_00284___204615	Bcc_03070___225227	Bcc_04738___243045	Bcc_00929___250317	Bcc_06088___275361	Bcc_00486___279487	Bcc_03416___299779	Bcc_03069___313399	Bcc_07062___336355	Bcc_03595___344429	Bcc_00036___352249	Bcc_06807___380595	Bcc_05059___391941	Bcc_06934___410839	Bcc_00675___413209	Bcc_06068___436969	Bcc_06608___452705	Bcc_06465___467137	Bcc_03725___476563	Bcc_05870___495915	Bcc_01452___502305	Bcc_06447___526815	Bcc_02171___532895	Bcc_03037___549259
group_11742 ppsC_1	ppsC_2	Phthiocerol synthesis polyketide synthase type I PpsC Phthiocerol synthesis polyketide synthase type I PpsC	1 209	1 209	1 1	1 1	14704 14795	32	41		Bcc_04343	Bcc_02984___5967	Bcc_03022___21275	Bcc_03506___37435	Bcc_02211___49041	Bcc_03074___65259	Bcc_02914___79283	Bcc_02359___92877	Bcc_03592___109647	Bcc_05883___128459	Bcc_00506___132663	Bcc_01854___150333	Bcc_05490___171635	Bcc_00617___176403	Bcc_00189___189693	Bcc_02157___208361	Bcc_03203___225493	Bcc_03143___239855	Bcc_05744___259947	Bcc_01380___265945	Bcc_05918___290351	Bcc_03561___300069	Bcc_03554___314369	Bcc_00516___323263	Bcc_03081___343401	Bcc_00677___353531	Bcc_04896___376773	Bcc_00683___383189	Bcc_00321___397613	Bcc_00524___412907	Bcc_07307___439447	Bcc_00658___440805	Bcc_00894___455995	Bcc_00395___469903	Bcc_05253___494681	Bcc_00426___500253	Bcc_00800___515521	Bcc_06548___541649	Bcc_03086___549357
group_11743 group_11744		hypothetical protein hypothetical protein	209 1	209 1	1 1	1 1	14799 14708	32	37		Bcc_04347	Bcc_02980___5959	Bcc_03018___21267	Bcc_03502___37427	Bcc_02207___49033	Bcc_03070___65251	Bcc_02910___79275	Bcc_02363___92885	Bcc_03588___109639	Bcc_05879___128451	Bcc_00502___132655	Bcc_01850___150325	Bcc_05486___171627	Bcc_00613___176395	Bcc_00185___189685	Bcc_02153___208353	Bcc_03199___225485	Bcc_03139___239847	Bcc_05740___259939	Bcc_01376___265937	Bcc_05914___290343	Bcc_03565___300077	Bcc_03550___314361	Bcc_00512___323255	Bcc_03085___343409	Bcc_00673___353523	Bcc_04892___376765	Bcc_00679___383181	Bcc_00317___397605	Bcc_00520___412899	Bcc_07311___439455	Bcc_00654___440797	Bcc_00890___455987	Bcc_00391___469895	Bcc_05257___494689	Bcc_00422___500245	Bcc_00796___515513	Bcc_06544___541641	Bcc_03082___549349
alaS_1 group_11749	alaS_2	Alanine--tRNA ligase Alanine--tRNA ligase	209 1	209 1	1 1	1 1	14823 14729	32	16		Bcc_04368	Bcc_02959___5917	Bcc_02997___21225	Bcc_03481___37385	Bcc_02186___48991	Bcc_03049___65209	Bcc_02889___79233	Bcc_02384___92927	Bcc_03567___109597	Bcc_05858___128409	Bcc_00481___132613	Bcc_01829___150283	Bcc_05465___171585	Bcc_00592___176353	Bcc_00164___189643	Bcc_02132___208311	Bcc_03178___225443	Bcc_03118___239805	Bcc_05719___259897	Bcc_01355___265895	Bcc_05893___290301	Bcc_03586___300119	Bcc_03528___314317	Bcc_02454___327139	Bcc_01537___340313	Bcc_02053___356283	Bcc_05735___378451	Bcc_02429___386681	Bcc_03782___404535	Bcc_00498___412855	Bcc_01921___428675	Bcc_01433___442355	Bcc_03358___460923	Bcc_02908___474929	Bcc_06482___497139	Bcc_01821___503043	Bcc_04152___522225	Bcc_04501___537555	Bcc_00572___544329
group_11755 group_11756		hypothetical protein hypothetical protein	209 1	209 1	1 1	1 1	14876 14883	1	30468		Bcc_04414	Bcc_05979___11957	Bcc_02951___21133	Bcc_06866___44155	Bcc_05418___55455	Bcc_05622___70355	Bcc_03749___80953	Bcc_02430___93019	Bcc_01871___106205	Bcc_03249___123191	Bcc_00435___132521	Bcc_01783___150191	Bcc_07217___175089	Bcc_05662___186493	Bcc_05094___199503	Bcc_02086___208219	Bcc_05798___230683	Bcc_05282___244133	Bcc_01642___251743	Bcc_07292___277769	Bcc_05847___290209	Bcc_03632___300211	Bcc_03482___314225	Bcc_02500___327231	Bcc_01583___340405	Bcc_00461___353099	Bcc_06581___380143	Bcc_06839___395501	Bcc_03828___404627	Bcc_00452___412763	Bcc_01875___428583	Bcc_01479___442447	Bcc_03312___460831	Bcc_05882___480877	Bcc_07176___498527	Bcc_01867___503135	Bcc_04198___522317	Bcc_02271___533095	Bcc_00618___544421
chrA1_1 group_11765 group_11766	chrA1_4 chrA1_2	Chromate transport protein Chromate transport protein Chromate transport protein	209 1 1	209 1 1	1 1 1	1 1 1	14633 15257 13779	1 1	1939 21315		Bcc_04446	Bcc_03778___7555 Bcc_04936___9871	Bcc_06841___28913	Bcc_06243___42909	Bcc_06700___58019	Bcc_06137___71385	Bcc_03717___80889	Bcc_00351___88861	Bcc_06302___115067	Bcc_00453___117599	Bcc_01723___135097	Bcc_01751___150127	Bcc_00747___162149	Bcc_05928___187025	Bcc_00291___189897	Bcc_02054___208155	Bcc_05830___230747	Bcc_00674___234917	Bcc_00824___250107	Bcc_00526___264237	Bcc_06488___291491	Bcc_03664___300275	Bcc_03450___314161	Bcc_02046___326323	Bcc_02065___341369	Bcc_03032___358241	Bcc_07320___381621	Bcc_03558___388939	Bcc_03860___404691	Bcc_00420___412699	Bcc_06528___437889	Bcc_01511___442511	Bcc_05979___466165	Bcc_02588___474289	Bcc_07207___498589	Bcc_01899___503199	Bcc_01758___517437	Bcc_02968___534489	Bcc_06023___555231
parC_2 parC group_11769	parC_2	DNA topoisomerase 4 subunit A DNA topoisomerase 4 subunit A DNA topoisomerase 4 subunit A	1 209 1	1 209 1	1 1 1	1 1 1	15261 14629 13783	1 1	1943 21319		Bcc_04450	Bcc_04940___9879 Bcc_03774___7547	Bcc_06837___28905	Bcc_06239___42901	Bcc_06696___58011	Bcc_06133___71377	Bcc_03713___80881	Bcc_00355___88869	Bcc_06298___115059	Bcc_00449___117591	Bcc_01719___135089	Bcc_01747___150119	Bcc_00751___162157	Bcc_05924___187017	Bcc_00295___189905	Bcc_02050___208147	Bcc_05834___230755	Bcc_00678___234925	Bcc_00828___250115	Bcc_00530___264245	Bcc_06484___291483	Bcc_03668___300283	Bcc_03446___314153	Bcc_02042___326315	Bcc_02069___341377	Bcc_03036___358249	Bcc_07316___381613	Bcc_03562___388947	Bcc_03864___404699	Bcc_00416___412691	Bcc_06524___437881	Bcc_01515___442519	Bcc_05983___466173	Bcc_02592___474297	Bcc_07203___498581	Bcc_01903___503207	Bcc_01762___517445	Bcc_02964___534481	Bcc_06019___555223
group_11850 group_11849 group_11848		hypothetical protein hypothetical protein hypothetical protein	1 1 209	1 1 209	1 1 1	1 1 1	16034 1086 20495	1 1	25205 22955		Bcc_04643	Bcc_05020___10039	Bcc_05487___26205 Bcc_02754___20739	Bcc_05130___40683	Bcc_05231___55081	Bcc_05152___69415	Bcc_02341___78137	Bcc_00432___89023	Bcc_01980___106423	Bcc_05264___127221	Bcc_05547___142745	Bcc_04155___154935	Bcc_00795___162245	Bcc_05496___186161	Bcc_00372___190059	Bcc_00785___205617	Bcc_00563___220213	Bcc_05717___245003	Bcc_05561___259581	Bcc_06469___276123	Bcc_05534___289583	Bcc_03745___300437	Bcc_06670___320601	Bcc_06169___334569	Bcc_05061___347361	Bcc_05372___362921	Bcc_04959___376899	Bcc_05495___392813	Bcc_05454___407879	Bcc_05671___423201	Bcc_03564___431961	Bcc_00939___441367	Bcc_02109___458425	Bcc_05208___479529	Bcc_01637___487449	Bcc_04544___508489	Bcc_05534___524989	Bcc_01261___531075	Bcc_05594___554373
group_11856 group_11857 group_11854 group_11855		hypothetical protein hypothetical protein hypothetical protein hypothetical protein	1 1 1 209	1 1 1 209	1 1 1 1	1 1 1 1	1101 16049 20476 20466	1 1 1	22970 20352 4315		Bcc_04658	Bcc_05035___10069	Bcc_05472___26175 Bcc_02769___20769	Bcc_05145___40713	Bcc_05216___55051	Bcc_05167___69445	Bcc_02326___78107	Bcc_00447___89053	Bcc_01965___106393	Bcc_05279___127251	Bcc_05532___142715	Bcc_04140___154905	Bcc_00810___162275	Bcc_05481___186131	Bcc_00387___190089	Bcc_00800___205647	Bcc_00578___220243	Bcc_05702___244973	Bcc_05546___259551	Bcc_06454___276093	Bcc_05519___289553	Bcc_03760___300467	Bcc_03184___313629 Bcc_06685___320631	Bcc_06154___334539	Bcc_05076___347391	Bcc_05357___362891	Bcc_04974___376929	Bcc_05510___392843	Bcc_05469___407909	Bcc_05686___423231	Bcc_03579___431991	Bcc_00924___441337	Bcc_02124___458455	Bcc_05223___479559	Bcc_01652___487479	Bcc_04559___508519	Bcc_05519___524959	Bcc_01246___531045	Bcc_05579___554343
group_11919 group_11921 group_11920		hypothetical protein hypothetical protein hypothetical protein	209 1 1	209 1 1	1 1 1	1 1 1	4389 4215 4373	1 1	13250 20489		Bcc_04775	Bcc_00567___1133	Bcc_05758___26747	Bcc_01059___32541	Bcc_05471___55561	Bcc_06611___72333	Bcc_04246___81947	Bcc_01381___90921	Bcc_05427___113317	Bcc_01553___119799	Bcc_00690___133031	Bcc_00481___147587	Bcc_02251___165157	Bcc_01332___177833	Bcc_02348___194011	Bcc_05356___214759	Bcc_00919___220925	Bcc_01193___235955	Bcc_02970___254399	Bcc_01724___266633	Bcc_00817___280149	Bcc_03878___300703	Bcc_06764___320789	Bcc_06075___334381	Bcc_02022___341283	Bcc_00803___353783	Bcc_06719___380419	Bcc_02275___386373	Bcc_03478___403927	Bcc_05766___423391	Bcc_01321___427475	Bcc_04962___449413	Bcc_06288___466783	Bcc_04997___479107	Bcc_01396___486967	Bcc_00584___500569	Bcc_05754___525429	Bcc_04295___537143	Bcc_00864___544913
group_11922 group_11923 group_11924		hypothetical protein hypothetical protein hypothetical protein	209 1 1	209 1 1	1 1 1	1 1 1	4397 4367 4221	1 1	20483 13256		Bcc_04781	Bcc_00573___1145	Bcc_05764___26759	Bcc_01065___32553	Bcc_05477___55573	Bcc_06617___72345	Bcc_04252___81959	Bcc_01387___90933	Bcc_05433___113329	Bcc_01547___119787	Bcc_00696___133043	Bcc_00487___147599	Bcc_02257___165169	Bcc_01326___177821	Bcc_02342___193999	Bcc_05350___214747	Bcc_00913___220913	Bcc_01199___235967	Bcc_02976___254411	Bcc_01730___266645	Bcc_00811___280137	Bcc_03884___300715	Bcc_06770___320801	Bcc_06069___334369	Bcc_02016___341271	Bcc_00797___353771	Bcc_06713___380407	Bcc_02281___386385	Bcc_03484___403939	Bcc_05772___423403	Bcc_01315___427463	Bcc_04968___449425	Bcc_06294___466795	Bcc_05003___479119	Bcc_01402___486979	Bcc_00578___500557	Bcc_05748___525417	Bcc_04301___537155	Bcc_00870___544925
group_11926 group_11927 group_11925		hypothetical protein hypothetical protein hypothetical protein	1 1 209	1 1 209	1 1 1	1 1 1	4361 4227 4403	1 1	20477 13262		Bcc_04787	Bcc_00579___1157	Bcc_05770___26771	Bcc_01071___32565	Bcc_05483___55585	Bcc_06623___72357	Bcc_04258___81971	Bcc_01393___90945	Bcc_05439___113341	Bcc_01541___119775	Bcc_00702___133055	Bcc_00493___147611	Bcc_02263___165181	Bcc_01320___177809	Bcc_02336___193987	Bcc_05344___214735	Bcc_00907___220901	Bcc_01205___235979	Bcc_02982___254423	Bcc_01736___266657	Bcc_00805___280125	Bcc_03890___300727	Bcc_06776___320813	Bcc_06063___334357	Bcc_02010___341259	Bcc_00791___353759	Bcc_06707___380395	Bcc_02287___386397	Bcc_03490___403951	Bcc_05778___423415	Bcc_01309___427451	Bcc_04974___449437	Bcc_06300___466807	Bcc_05009___479131	Bcc_01408___486991	Bcc_00572___500545	Bcc_05742___525405	Bcc_04307___537167	Bcc_00876___544937
mauE group_12000 group_12001 group_12002 group_12003 mauE_2	mauE_2 mauE_2 mauE_2 mauE_2	Methylamine utilization protein MauE Methylamine utilization protein MauE Methylamine utilization protein MauE Methylamine utilization protein MauE Methylamine utilization protein MauE Methylamine utilization protein MauE	209 1 1 1 1 1	213 1 1 1 1 1	1.02 1 1 1 1 1	1 1 1 1 1 1	4830 4840 4815 3910 4949 5702	217 122 1 1 1	8 17 5391 5141 6765		Bcc_04934	Bcc_07535___15069	Bcc_05917___27065	Bcc_01218___32859	Bcc_03013___50645	Bcc_03336___65783	Bcc_00320___74095	Bcc_00778___89715	Bcc_04085___110633 Bcc_05586___113635	Bcc_04280___125253	Bcc_00849___133349	Bcc_00640___147905	Bcc_01012___162679	Bcc_03628___182425	Bcc_00683___190681	Bcc_05197___214441	Bcc_00760___220607	Bcc_01352___236273	Bcc_00508___249475 Bcc_01079___250617	Bcc_01254___265693	Bcc_00658___279831	Bcc_04037___301021	Bcc_06923___321107	Bcc_04453___331137	Bcc_00308___337855	Bcc_00181___352539	Bcc_00054___367089	Bcc_00200___382223	Bcc_00054___397079	Bcc_05925___423709	Bcc_00081___424995	Bcc_00285___440059	Bcc_03995___462197	Bcc_03638___476389	Bcc_06194___496563	Bcc_03827___507055	Bcc_00898___515717	Bcc_05348___539249	Bcc_04330___551845
group_12039 rhlA group_12037 rhlA_2 group_12040 group_12041	rhlA_2 rhlA_2 rhlA_2 rhlA_2	Rhamnosyltransferase 1 subunit A Rhamnosyltransferase 1 subunit A Rhamnosyltransferase 1 subunit A Rhamnosyltransferase 1 subunit A Rhamnosyltransferase 1 subunit A Rhamnosyltransferase 1 subunit A	1 209 1 1 1 1	1 213 1 1 1 1	1 1.02 1 1 1 1	1 1 1 1 1 1	3947 4897 3981 4931 4986 5739	1 1 1 1 1	5428 5252 5229 5178 6802		Bcc_04971	Bcc_07572___15143	Bcc_05954___27139	Bcc_01255___32933	Bcc_03050___50719	Bcc_03299___65709	Bcc_00357___74169	Bcc_00815___89789	Bcc_04048___110559 Bcc_05623___113709	Bcc_04243___125179	Bcc_00886___133423	Bcc_00677___147979	Bcc_01049___162753	Bcc_03591___182351	Bcc_00720___190755	Bcc_05160___214367	Bcc_00723___220533	Bcc_01389___236347	Bcc_00471___249401 Bcc_01042___250543	Bcc_01292___265769	Bcc_00621___279757	Bcc_04074___301095	Bcc_06962___321185	Bcc_07262___336755	Bcc_01192___339623	Bcc_01836___355849	Bcc_06261___379503	Bcc_07108___396039	Bcc_05956___408883	Bcc_05964___423787	Bcc_01361___427555	Bcc_03927___447343	Bcc_02189___458585	Bcc_05810___480733	Bcc_04307___492789 Bcc_05361___494897	Bcc_03628___506657	Bcc_05796___525513	Bcc_02639___533831	Bcc_05729___554643
ompW_2 group_12043 group_12044 group_12045 group_12046 group_12047	ompW_3 ompW_5 ompW_3 ompW_3 ompW_3	Outer membrane protein W Outer membrane protein W Outer membrane protein W Outer membrane protein W Outer membrane protein W Outer membrane protein W	209 1 1 1 1 1	213 1 1 1 1 1	1.02 1 1 1 1 1	1 1 1 1 1 1	4903 3975 4937 3953 4992 5745	1 1 1 1 1	5258 5235 5434 5184 6808		Bcc_04977	Bcc_07578___15155	Bcc_05960___27151	Bcc_01261___32945	Bcc_03056___50731	Bcc_03293___65697	Bcc_00363___74181	Bcc_00821___89801	Bcc_04042___110547 Bcc_05629___113721	Bcc_04237___125167	Bcc_00892___133435	Bcc_00683___147991	Bcc_01055___162765	Bcc_03585___182339	Bcc_00726___190767	Bcc_05154___214355	Bcc_00717___220521	Bcc_01395___236359	Bcc_00465___249389 Bcc_01036___250531	Bcc_01298___265781	Bcc_00615___279745	Bcc_04080___301107	Bcc_06968___321197	Bcc_07268___336767	Bcc_01186___339611	Bcc_01830___355837	Bcc_06255___379491	Bcc_07102___396027	Bcc_05950___408871	Bcc_05970___423799	Bcc_01355___427543	Bcc_03933___447355	Bcc_02183___458573	Bcc_05804___480721	Bcc_04313___492801 Bcc_05355___494885	Bcc_03622___506645	Bcc_05790___525501	Bcc_02633___533819	Bcc_05723___554631
group_12112 group_12113		hypothetical protein hypothetical protein	209 1	209 1	1 1	1 1	32399 18309	245	5		Bcc_05059	Bcc_04022___8043	Bcc_07064___29359	Bcc_02346___35115	Bcc_02882___50383	Bcc_02195___63501	Bcc_01582___76619	Bcc_03392___94943	Bcc_04898___112259	Bcc_03784___124261	Bcc_03264___138179	Bcc_00979___148583	Bcc_01869___164393	Bcc_03501___182171	Bcc_03742___196799	Bcc_03676___211399	Bcc_01281___221649	Bcc_06633___246835	Bcc_03336___255131	Bcc_03634___270453	Bcc_03414___285343	Bcc_04162___301271	Bcc_07049___321359 Bcc_04548___316357	Bcc_04485___331201	Bcc_03089___343417	Bcc_03974___360125	Bcc_00575___368131	Bcc_06483___394789	Bcc_00115___397201	Bcc_06052___423963	Bcc_00463___425759	Bcc_03673___446835	Bcc_06032___466271	Bcc_06219___481551	Bcc_00361___484897	Bcc_02467___504335	Bcc_03160___520241	Bcc_05497___539547	Bcc_00790___544765
group_12114		hypothetical protein	209	209	1	1	32404				Bcc_05064	Bcc_04027___8053	Bcc_07069___29369	Bcc_02341___35105	Bcc_02887___50393	Bcc_02200___63511	Bcc_01587___76629	Bcc_03397___94953	Bcc_04893___112249	Bcc_03789___124271	Bcc_03269___138189	Bcc_00974___148573	Bcc_01874___164403	Bcc_03506___182181	Bcc_03747___196809	Bcc_03681___211409	Bcc_01276___221639	Bcc_06628___246825	Bcc_03341___255141	Bcc_03639___270463	Bcc_03419___285353	Bcc_04167___301281	Bcc_07054___321369	Bcc_04480___331191	Bcc_03094___343427	Bcc_03969___360115	Bcc_00570___368121	Bcc_06488___394799	Bcc_00110___397191	Bcc_06057___423973	Bcc_00458___425749	Bcc_03668___446825	Bcc_06037___466281	Bcc_06214___481541	Bcc_00366___484907	Bcc_02472___504345	Bcc_03165___520251	Bcc_05502___539557	Bcc_00785___544755
plcN_5		Non-hemolytic phospholipase C	209	209	1	1	32408				Bcc_05068	Bcc_04031___8061	Bcc_07073___29377	Bcc_02337___35097	Bcc_02891___50401	Bcc_02204___63519	Bcc_01591___76637	Bcc_03401___94961	Bcc_04889___112241	Bcc_03793___124279	Bcc_03273___138197	Bcc_00970___148565	Bcc_01878___164411	Bcc_03510___182189	Bcc_03751___196817	Bcc_03685___211417	Bcc_01272___221631	Bcc_06624___246817	Bcc_03345___255149	Bcc_03643___270471	Bcc_03423___285361	Bcc_04171___301289	Bcc_07058___321377	Bcc_04476___331183	Bcc_03098___343435	Bcc_03965___360107	Bcc_00566___368113	Bcc_06492___394807	Bcc_00106___397183	Bcc_06061___423981	Bcc_00454___425741	Bcc_03664___446817	Bcc_06041___466289	Bcc_06210___481533	Bcc_00370___484915	Bcc_02476___504353	Bcc_03169___520259	Bcc_05506___539565	Bcc_00781___544747
ophA1_1		Phthalate dioxygenase reductase	209	209	1	1	32419				Bcc_05077	Bcc_04040___8079	Bcc_07082___29395	Bcc_02328___35079	Bcc_02900___50419	Bcc_02213___63537	Bcc_01600___76655	Bcc_03410___94979	Bcc_04880___112223	Bcc_03802___124297	Bcc_03282___138215	Bcc_00961___148547	Bcc_01887___164429	Bcc_03519___182207	Bcc_03760___196835	Bcc_03694___211435	Bcc_01263___221613	Bcc_06615___246799	Bcc_03354___255167	Bcc_03652___270489	Bcc_03432___285379	Bcc_04180___301307	Bcc_07067___321395	Bcc_04467___331165	Bcc_03107___343453	Bcc_03956___360089	Bcc_00557___368095	Bcc_06501___394825	Bcc_00097___397165	Bcc_06070___423999	Bcc_00445___425723	Bcc_03655___446799	Bcc_06050___466307	Bcc_06201___481515	Bcc_00379___484933	Bcc_02485___504371	Bcc_03178___520277	Bcc_05515___539583	Bcc_00772___544729
group_12117		hypothetical protein	209	209	1	1	32420				Bcc_05078	Bcc_04041___8081	Bcc_07083___29397	Bcc_02327___35077	Bcc_02901___50421	Bcc_02214___63539	Bcc_01601___76657	Bcc_03411___94981	Bcc_04879___112221	Bcc_03803___124299	Bcc_03283___138217	Bcc_00960___148545	Bcc_01888___164431	Bcc_03520___182209	Bcc_03761___196837	Bcc_03695___211437	Bcc_01262___221611	Bcc_06614___246797	Bcc_03355___255169	Bcc_03653___270491	Bcc_03433___285381	Bcc_04181___301309	Bcc_07068___321397	Bcc_04466___331163	Bcc_03108___343455	Bcc_03955___360087	Bcc_00556___368093	Bcc_06502___394827	Bcc_00096___397163	Bcc_06071___424001	Bcc_00444___425721	Bcc_03654___446797	Bcc_06051___466309	Bcc_06200___481513	Bcc_00380___484935	Bcc_02486___504373	Bcc_03179___520279	Bcc_05516___539585	Bcc_00771___544727
group_12119		hypothetical protein	209	209	1	1	32428				Bcc_05084	Bcc_00552___1103	Bcc_00477___16185	Bcc_00974___32371	Bcc_01838___48295	Bcc_04259___67629	Bcc_02688___78831	Bcc_03160___94479	Bcc_02772___108007	Bcc_00801___118295	Bcc_02536___136723	Bcc_03835___154295	Bcc_06318___173291	Bcc_02822___180813	Bcc_03067___195449	Bcc_04283___212613	Bcc_02352___223791	Bcc_04596___242761	Bcc_02534___253527	Bcc_04825___272835	Bcc_02420___283355	Bcc_04187___301321	Bcc_07075___321411	Bcc_04137___330505	Bcc_00437___338113	Bcc_03894___359965	Bcc_03306___373593	Bcc_07134___396091	Bcc_03364___403699	Bcc_06078___424015	Bcc_00117___425067	Bcc_03678___446845	Bcc_03536___461279	Bcc_06908___482929	Bcc_04412___492999	Bcc_00830___501061	Bcc_01361___516643	Bcc_06329___541211	Bcc_03857___550899
group_12121 rhtB_4	rhtB_8	Homoserine/homoserine lactone efflux protein Homoserine/homoserine lactone efflux protein	1 209	1 209	1 1	1 1	6446 32433	1	9999		Bcc_05087	Bcc_00549___1097	Bcc_00474___16179	Bcc_00971___32365	Bcc_01841___48301	Bcc_04262___67635	Bcc_02691___78837	Bcc_03163___94485	Bcc_02775___108013	Bcc_00798___118289	Bcc_02539___136729	Bcc_03832___154289	Bcc_06315___173285	Bcc_02825___180819	Bcc_03070___195455	Bcc_04286___212619	Bcc_02355___223797	Bcc_04593___242755	Bcc_02537___253533	Bcc_04822___272829	Bcc_02423___283361	Bcc_04190___301327	Bcc_07078___321417	Bcc_04140___330511	Bcc_00440___338119	Bcc_03891___359959	Bcc_03309___373599	Bcc_07137___396097	Bcc_03367___403705	Bcc_06081___424021	Bcc_00120___425073	Bcc_03681___446851	Bcc_03533___461273	Bcc_06911___482935	Bcc_04409___492993	Bcc_00833___501067	Bcc_01364___516649	Bcc_06332___541217	Bcc_03860___550905
ykuV_2 group_12123	ykuV_3	Thiol-disulfide oxidoreductase YkuV Thiol-disulfide oxidoreductase YkuV	209 1	209 1	1 1	1 1	32439 6452	1	10005		Bcc_05093	Bcc_00543___1085	Bcc_00468___16167	Bcc_00965___32353	Bcc_01847___48313	Bcc_04268___67647	Bcc_02697___78849	Bcc_03169___94497	Bcc_02781___108025	Bcc_00792___118277	Bcc_02545___136741	Bcc_03826___154277	Bcc_06309___173273	Bcc_02831___180831	Bcc_03076___195467	Bcc_04292___212631	Bcc_02361___223809	Bcc_04587___242743	Bcc_02543___253545	Bcc_04816___272817	Bcc_02429___283373	Bcc_04196___301339	Bcc_07084___321429	Bcc_04146___330523	Bcc_00446___338131	Bcc_03885___359947	Bcc_03315___373611	Bcc_07143___396109	Bcc_03373___403717	Bcc_06087___424033	Bcc_00126___425085	Bcc_03687___446863	Bcc_03527___461261	Bcc_06917___482947	Bcc_04403___492981	Bcc_00839___501079	Bcc_01370___516661	Bcc_06338___541229	Bcc_03866___550917
paiB paiB_2		Protease synthase and sporulation protein PAI 2 Protease synthase and sporulation protein PAI 2	209 1	209 1	1 1	1 1	32440 6453	1	10006		Bcc_05094	Bcc_00542___1083	Bcc_00467___16165	Bcc_00964___32351	Bcc_01848___48315	Bcc_04269___67649	Bcc_02698___78851	Bcc_03170___94499	Bcc_02782___108027	Bcc_00791___118275	Bcc_02546___136743	Bcc_03825___154275	Bcc_06308___173271	Bcc_02832___180833	Bcc_03077___195469	Bcc_04293___212633	Bcc_02362___223811	Bcc_04586___242741	Bcc_02544___253547	Bcc_04815___272815	Bcc_02430___283375	Bcc_04197___301341	Bcc_07085___321431	Bcc_04147___330525	Bcc_00447___338133	Bcc_03884___359945	Bcc_03316___373613	Bcc_07144___396111	Bcc_03374___403719	Bcc_06088___424035	Bcc_00127___425087	Bcc_03688___446865	Bcc_03526___461259	Bcc_06918___482949	Bcc_04402___492979	Bcc_00840___501081	Bcc_01371___516663	Bcc_06339___541231	Bcc_03867___550919
group_12170 group_12171 group_12169 group_12168		hypothetical protein hypothetical protein hypothetical protein hypothetical protein	1 1 1 209	1 1 1 209	1 1 1 1	1 1 1 1	32698 30143 30169 30210	1 1 1	30567 8629 8687		Bcc_05163	Bcc_06721___13441	Bcc_06518___28267	Bcc_06433___43289	Bcc_07228___59075	Bcc_02067___63245	Bcc_01484___76423	Bcc_04177___96513	Bcc_02575___107613	Bcc_03826___124345	Bcc_05932___143515	Bcc_03405___153435	Bcc_02002___164659	Bcc_04769___184707	Bcc_05142___199599	Bcc_01578___207203	Bcc_01068___221223	Bcc_05889___245347	Bcc_05230___258919	Bcc_05693___274571	Bcc_04066___286647	Bcc_04266___301479	Bcc_07146___321553	Bcc_02237___326705	Bcc_00864___338967	Bcc_07075___366327	Bcc_04133___375247	Bcc_00468___382759	Bcc_01875___400721	Bcc_06149___424157	Bcc_05063___434959	Bcc_03398___446285	Bcc_04161___462529	Bcc_03330___475773	Bcc_06843___497861	Bcc_03276___505953	Bcc_04875___523671	Bcc_02290___533133	Bcc_04705___552595
group_12174 group_12175 group_12172 group_12173		hypothetical protein hypothetical protein hypothetical protein hypothetical protein	1 1 209 1	1 1 209 1	1 1 1 1	1 1 1 1	32695 30140 30215 30166	1 1 1	30564 8632 8690		Bcc_05166	Bcc_06724___13447	Bcc_06521___28273	Bcc_06430___43283	Bcc_07225___59069	Bcc_02070___63251	Bcc_01487___76429	Bcc_04180___96519	Bcc_02572___107607	Bcc_03829___124351	Bcc_05935___143521	Bcc_03408___153441	Bcc_02005___164665	Bcc_04772___184713	Bcc_05145___199605	Bcc_01575___207197	Bcc_01071___221229	Bcc_05892___245353	Bcc_05233___258925	Bcc_05696___274577	Bcc_04069___286653	Bcc_04269___301485	Bcc_07149___321559	Bcc_02240___326711	Bcc_00867___338973	Bcc_07072___366321	Bcc_04130___375241	Bcc_00465___382753	Bcc_01878___400727	Bcc_06152___424163	Bcc_05066___434965	Bcc_03395___446279	Bcc_04164___462535	Bcc_03333___475779	Bcc_06840___497855	Bcc_03279___505959	Bcc_04878___523677	Bcc_02293___533139	Bcc_04708___552601
group_12435 group_12434 group_12437 group_12436 group_12439 group_12438		hypothetical protein hypothetical protein hypothetical protein hypothetical protein hypothetical protein hypothetical protein	1 209 1 1 1 1	1 212 1 1 1 1	1 1.02 1 1 1 1	1 1 1 1 1 1	28448 29262 28995 29289 5544 28460	1 1 153 1 1	4633 26435 9 4677 4630		Bcc_05535	Bcc_06367___12733	Bcc_06580___28391	Bcc_06136___42695	Bcc_05727___56073	Bcc_06891___72893	Bcc_03388___80231	Bcc_00680___89519	Bcc_04581___111625	Bcc_00668___118029	Bcc_06703___145057	Bcc_00207___147039	Bcc_04696___170047	Bcc_00973___177115	Bcc_02697___194709	Bcc_03765___211577	Bcc_01551___222189	Bcc_02917___239403	Bcc_06444___261347	Bcc_06854___276893	Bcc_06276___291067	Bcc_04639___302225	Bcc_04597___316455	Bcc_06804___335839	Bcc_03304___343847	Bcc_04582___361341	Bcc_05800___378581	Bcc_04324___390471 Bcc_04545___390913	Bcc_00729___398429	Bcc_03597___419053	Bcc_05569___435971	Bcc_03855___447199	Bcc_04092___462391	Bcc_00263___469639	Bcc_07569___499313	Bcc_06748___512897	Bcc_05292___524505	Bcc_03929___536411	Bcc_02155___547495
yfeX_2 group_12900	yfeX_2	putative deferrochelatase/peroxidase YfeX putative deferrochelatase/peroxidase YfeX	209 1	209 1	1 1	1 1	31851 31790	1	27821		Bcc_06319	Bcc_03967___7933	Bcc_06779___28789	Bcc_01797___34017	Bcc_05561___55741	Bcc_03563___66237	Bcc_01782___77019	Bcc_03584___95327	Bcc_01781___106025	Bcc_03729___124151	Bcc_03513___138677	Bcc_04756___156137	Bcc_00576___161807	Bcc_03447___182063	Bcc_00907___191129	Bcc_06734___217515	Bcc_02530___224147	Bcc_04098___241765	Bcc_03723___255905	Bcc_06604___276393	Bcc_01290___281095	Bcc_05424___303795	Bcc_05453___318167	Bcc_06910___336051	Bcc_02870___342979	Bcc_06061___364299	Bcc_06144___379269	Bcc_01941___385705	Bcc_01723___400417	Bcc_04457___420773	Bcc_04122___433077	Bcc_07089___453667	Bcc_07210___468627	Bcc_06674___482461	Bcc_07463___499101	Bcc_06283___511967	Bcc_02059___518039	Bcc_04696___537945	Bcc_01641___546467
group_12901 group_12902	pcpR_7 pcpR_7	PCP degradation transcriptional activation protein PCP degradation transcriptional activation protein	209 1	209 1	1 1	1 1	31854 31788	1	27819		Bcc_06321	Bcc_03965___7929	Bcc_06777___28785	Bcc_01795___34013	Bcc_05563___55745	Bcc_03565___66241	Bcc_01780___77015	Bcc_03586___95331	Bcc_01779___106021	Bcc_03727___124147	Bcc_03515___138681	Bcc_04758___156141	Bcc_00578___161811	Bcc_03445___182059	Bcc_00905___191125	Bcc_06732___217511	Bcc_02528___224143	Bcc_04100___241769	Bcc_03725___255909	Bcc_06602___276389	Bcc_01292___281099	Bcc_05426___303799	Bcc_05455___318171	Bcc_06908___336047	Bcc_02872___342983	Bcc_06059___364295	Bcc_06146___379273	Bcc_01939___385701	Bcc_01725___400421	Bcc_04459___420777	Bcc_04120___433073	Bcc_07091___453671	Bcc_07212___468631	Bcc_06672___482457	Bcc_07465___499105	Bcc_06281___511963	Bcc_02057___518035	Bcc_04694___537941	Bcc_01639___546463
group_12904 group_12903		hypothetical protein hypothetical protein	1 209	1 209	1 1	1 1	31785 31857	1	27816		Bcc_06324	Bcc_03962___7923	Bcc_06774___28779	Bcc_01792___34007	Bcc_05566___55751	Bcc_02337___63785	Bcc_01777___77009	Bcc_03589___95337	Bcc_01776___106015	Bcc_03724___124141	Bcc_03518___138687	Bcc_04761___156147	Bcc_00581___161817	Bcc_03442___182053	Bcc_00902___191119	Bcc_06729___217505	Bcc_02525___224137	Bcc_04103___241775	Bcc_03728___255915	Bcc_06599___276383	Bcc_01295___281105	Bcc_05429___303805	Bcc_05458___318177	Bcc_06905___336041	Bcc_02875___342989	Bcc_06056___364289	Bcc_06149___379279	Bcc_01936___385695	Bcc_01728___400427	Bcc_04462___420783	Bcc_04117___433067	Bcc_07094___453677	Bcc_07215___468637	Bcc_06669___482451	Bcc_07468___499111	Bcc_06278___511957	Bcc_02054___518029	Bcc_04691___537935	Bcc_01636___546457
outD_3 outD_2 outD_5 group_1300 outD_4	outD_2	Type II secretion system protein D Type II secretion system protein D Type II secretion system protein D Type II secretion system protein D Type II secretion system protein D	1 209 1 17 1	1 209 1 17 1	1 1 1 1 1	1 1 1 1 1	6725 6839 29364 6838 29363	1 1 949 1	17291 24419 1 24418		Bcc_01717	Bcc_06233___12465	Bcc_00038___15307	Bcc_00827___32077	Bcc_01184___46987	Bcc_06918___72947	Bcc_05527___84509	Bcc_02988___94135	Bcc_05669___113801	Bcc_05787___128267 Bcc_05789___128271	Bcc_01369___134389 Bcc_01371___134393	Bcc_01367___149359 Bcc_01369___149363	Bcc_04089___168833	Bcc_00309___175787	Bcc_01277___191869 Bcc_01275___191865	Bcc_04981___214009	Bcc_06688___232463	Bcc_01023___235615 Bcc_03750___241069 Bcc_01025___235619 Bcc_03748___241065	Bcc_06366___261191	Bcc_01875___266935	Bcc_07138___292791 Bcc_07140___292795	Bcc_01538___296023	Bcc_00899___309059	Bcc_06245___334721	Bcc_01649___340537	Bcc_03290___358757	Bcc_05989___378959	Bcc_04140___390103	Bcc_05121___407213	Bcc_02648___417155	Bcc_03323___431479	Bcc_00053___439595	Bcc_03745___461697	Bcc_02003___473119	Bcc_02517___489209	Bcc_05270___509941	Bcc_00053___514027	Bcc_00833___530219	Bcc_02700___548585
group_13652 group_13655 group_13654 gyrA_2 gyrA	gyrA_2 gyrA_2 gyrA_2	DNA gyrase subunit A DNA gyrase subunit A DNA gyrase subunit A DNA gyrase subunit A DNA gyrase subunit A	1 1 1 1 209	1 1 1 1 209	1 1 1 1 1	1 1 1 1 1	18064 1408 18138 17814 18151	107 1 23 1	132 12123 16 27577		Bcc_02668	Bcc_06838___13675	Bcc_01675___18581	Bcc_01428___33279	Bcc_06288___57195	Bcc_06060___71231	Bcc_05945___85345	Bcc_06367___100893	Bcc_01286___105035	Bcc_02446___121585	Bcc_02176___136003	Bcc_05190___157005	Bcc_07117___174889	Bcc_02015___179199	Bcc_05869___201053	Bcc_00609___205265	Bcc_05591___230269	Bcc_04905___243379 Bcc_02197___237963	Bcc_01342___251143	Bcc_05873___274931 Bcc_03310___269805	Bcc_02967___284449	Bcc_01905___296757	Bcc_01826___310913	Bcc_06490___335211	Bcc_01051___339341	Bcc_07358___366893	Bcc_01147___369275	Bcc_01618___385059	Bcc_00544___398059	Bcc_01921___415701	Bcc_02165___429163	Bcc_05623___450735	Bcc_00196___454599	Bcc_05080___479273	Bcc_06073___496321	Bcc_06969___513339	Bcc_06161___526243	Bcc_01750___532053	Bcc_02449___548083
ytrE_2 ytrE		ABC transporter ATP-binding protein YtrE ABC transporter ATP-binding protein YtrE	1 209	1 209	1 1	1 1	1600 16230	1	11732		Bcc_02501	Bcc_03066___6131	Bcc_01009___17249	Bcc_06032___42487	Bcc_02517___49653	Bcc_02636___64383	Bcc_05294___84043	Bcc_05580___99319	Bcc_03643___109749	Bcc_06051___128795	Bcc_03444___138539	Bcc_03686___153997	Bcc_02617___165889	Bcc_03314___181797	Bcc_03557___196429	Bcc_01390___206827	Bcc_05016___229119	Bcc_01829___237227	Bcc_02946___254351	Bcc_06672___276529	Bcc_03610___285735	Bcc_01738___296423	Bcc_01690___310641	Bcc_00154___322539	Bcc_04553___346345	Bcc_00661___353499	Bcc_04886___376753	Bcc_00276___382375	Bcc_07380___411731	Bcc_02057___415973	Bcc_01470___427773	Bcc_00206___439901	Bcc_01482___457171	Bcc_00067___469247	Bcc_01350___486875	Bcc_03696___506793	Bcc_00588___515097	Bcc_05528___539609	Bcc_00760___544705
mrcA_5 mrcA_2		Penicillin-binding protein 1A Penicillin-binding protein 1A	1 209	1 209	1 1	1 1	6455 32442	1	10008		Bcc_05096	Bcc_00540___1079	Bcc_00465___16161	Bcc_00962___32347	Bcc_01850___48319	Bcc_04271___67653	Bcc_02700___78855	Bcc_03172___94503	Bcc_02784___108031	Bcc_00789___118271	Bcc_02548___136747	Bcc_03823___154271	Bcc_06306___173267	Bcc_02834___180837	Bcc_03079___195473	Bcc_04295___212637	Bcc_02364___223815	Bcc_04584___242737	Bcc_02546___253551	Bcc_04813___272811	Bcc_02432___283379	Bcc_04199___301345	Bcc_07087___321435	Bcc_04149___330529	Bcc_00449___338137	Bcc_04830___361837	Bcc_03318___373617	Bcc_07146___396115	Bcc_03376___403723	Bcc_06090___424039	Bcc_00129___425091	Bcc_03690___446869	Bcc_03524___461255	Bcc_06920___482953	Bcc_06995___498165	Bcc_00842___501085	Bcc_01373___516667	Bcc_06341___541235	Bcc_03869___550923
kdhB_2 kdhB		6-hydroxypseudooxynicotine dehydrogenase complex subunit beta 6-hydroxypseudooxynicotine dehydrogenase complex subunit beta	1 209	1 209	1 1	1 1	21786 21798	1	17740		Bcc_02427	Bcc_03826___7651	Bcc_05271___25773	Bcc_06649___43721	Bcc_03621___51861	Bcc_06452___72015	Bcc_04931___83317	Bcc_02632___93423	Bcc_02718___107899	Bcc_06794___130281	Bcc_07215___146081	Bcc_06623___159871	Bcc_03672___167999	Bcc_05302___185773	Bcc_07067___203449	Bcc_06645___217337	Bcc_06063___231213	Bcc_06377___246323	Bcc_02715___253889	Bcc_05376___273937	Bcc_02722___283959	Bcc_00967___294881	Bcc_01615___310491	Bcc_00017___322265	Bcc_00197___337633	Bcc_06651___365479	Bcc_02841___372663	Bcc_00767___383357	Bcc_02887___402745	Bcc_02132___416123	Bcc_06808___438449	Bcc_06890___453269	Bcc_02977___460161	Bcc_00506___470125	Bcc_04557___493289	Bcc_06860___513121	Bcc_03702___521325	Bcc_03177___534907	Bcc_01212___545609
arfA_2 group_13825	arfA_1	Peptidoglycan-binding protein ArfA Peptidoglycan-binding protein ArfA	209 1	209 1	1 1	1 1	32398 18310	245	4		Bcc_05058	Bcc_04021___8041	Bcc_07063___29357	Bcc_02347___35117	Bcc_02881___50381	Bcc_02194___63499	Bcc_01581___76617	Bcc_03391___94941	Bcc_04899___112261	Bcc_03783___124259	Bcc_03263___138177	Bcc_00980___148585	Bcc_01868___164391	Bcc_03500___182169	Bcc_03741___196797	Bcc_03675___211397	Bcc_01282___221651	Bcc_06634___246837	Bcc_03335___255129	Bcc_03633___270451	Bcc_03413___285341	Bcc_04161___301269	Bcc_07048___321357 Bcc_04549___316359	Bcc_04486___331203	Bcc_03088___343415	Bcc_03975___360127	Bcc_00576___368133	Bcc_06482___394787	Bcc_00116___397203	Bcc_06051___423961	Bcc_00464___425761	Bcc_03674___446837	Bcc_06031___466269	Bcc_06220___481553	Bcc_00360___484895	Bcc_02466___504333	Bcc_03159___520239	Bcc_05496___539545	Bcc_00791___544767
treA group_13894 treA_2	treA_2	Periplasmic trehalase Periplasmic trehalase Periplasmic trehalase	209 1 1	209 1 1	1 1 1	1 1 1	20489 16040 1092	1 1	25199 22961		Bcc_04649	Bcc_05026___10051	Bcc_02760___20751 Bcc_05481___26193	Bcc_05136___40695	Bcc_05225___55069	Bcc_05158___69427	Bcc_02335___78125	Bcc_00438___89035	Bcc_01974___106411	Bcc_05270___127233	Bcc_05541___142733	Bcc_04149___154923	Bcc_00801___162257	Bcc_05490___186149	Bcc_00378___190071	Bcc_00791___205629	Bcc_00569___220225	Bcc_05711___244991	Bcc_05555___259569	Bcc_06463___276111	Bcc_05528___289571	Bcc_03751___300449	Bcc_06676___320613	Bcc_06163___334557	Bcc_05067___347373	Bcc_05366___362909	Bcc_04965___376911	Bcc_05501___392825	Bcc_05460___407891	Bcc_05677___423213	Bcc_03570___431973	Bcc_00933___441355	Bcc_02115___458437	Bcc_05214___479541	Bcc_01643___487461	Bcc_04550___508501	Bcc_05528___524977	Bcc_01255___531063	Bcc_05588___554361
group_13948 group_13946 group_13947		hypothetical protein hypothetical protein hypothetical protein	1 209 1	1 209 1	1 1 1	1 1 1	6724 6840 29362	1 1	17292 24417		Bcc_01718	Bcc_06234___12467	Bcc_00039___15309	Bcc_00828___32079	Bcc_01185___46989	Bcc_06919___72949	Bcc_05528___84511	Bcc_02989___94137	Bcc_05670___113803	Bcc_05790___128273	Bcc_01372___134395	Bcc_01370___149365	Bcc_04088___168831	Bcc_00308___175785	Bcc_01274___191863	Bcc_04982___214011	Bcc_06687___232461	Bcc_01026___235621 Bcc_03747___241063	Bcc_06367___261193	Bcc_01876___266937	Bcc_07141___292797	Bcc_01539___296025	Bcc_00900___309061	Bcc_06246___334723	Bcc_01650___340539	Bcc_03291___358759	Bcc_05990___378961	Bcc_04141___390105	Bcc_05122___407215	Bcc_02647___417153	Bcc_03322___431477	Bcc_00054___439597	Bcc_03746___461699	Bcc_02004___473121	Bcc_02516___489207	Bcc_05271___509943	Bcc_00054___514029	Bcc_00832___530217	Bcc_02701___548587
ybgC		Acyl-CoA thioesterase YbgC	209	209	1	1	21828				Bcc_02400	Bcc_03853___7705	Bcc_05298___25827	Bcc_06622___43667	Bcc_03648___51915	Bcc_06425___71961	Bcc_04904___83263	Bcc_02605___93369	Bcc_02691___107845	Bcc_06767___130227	Bcc_07188___146027	Bcc_06650___159925	Bcc_03699___168053	Bcc_05329___185827	Bcc_07094___203503	Bcc_06618___217283	Bcc_06090___231267	Bcc_06350___246269	Bcc_02688___253835	Bcc_05349___273883	Bcc_02695___283905	Bcc_00994___294935	Bcc_01588___310437	Bcc_00044___322319	Bcc_00224___337687	Bcc_06678___365533	Bcc_02814___372609	Bcc_00740___383303	Bcc_02860___402691	Bcc_02159___416177	Bcc_06835___438503	Bcc_06917___453323	Bcc_02950___460107	Bcc_00533___470179	Bcc_04584___493343	Bcc_00206___499813	Bcc_03729___521379	Bcc_03204___534961	Bcc_01185___545555
group_14169 group_14168		hypothetical protein hypothetical protein	1 209	1 209	1 1	1 1	14728 14822	32	17		Bcc_04367	Bcc_02960___5919	Bcc_02998___21227	Bcc_03482___37387	Bcc_02187___48993	Bcc_03050___65211	Bcc_02890___79235	Bcc_02383___92925	Bcc_03568___109599	Bcc_05859___128411	Bcc_00482___132615	Bcc_01830___150285	Bcc_05466___171587	Bcc_00593___176355	Bcc_00165___189645	Bcc_02133___208313	Bcc_03179___225445	Bcc_03119___239807	Bcc_05720___259899	Bcc_01356___265897	Bcc_05894___290303	Bcc_03585___300117	Bcc_03529___314319	Bcc_02453___327137	Bcc_01536___340311	Bcc_02054___356285	Bcc_05736___378453	Bcc_02430___386683	Bcc_03781___404533	Bcc_00499___412857	Bcc_01922___428677	Bcc_01432___442353	Bcc_03359___460925	Bcc_02909___474931	Bcc_06483___497141	Bcc_01820___503041	Bcc_04151___522223	Bcc_04500___537553	Bcc_00571___544327
group_14594 rsrIM rsrIM_2	rsrIM_2	Modification methylase RsrI Modification methylase RsrI Modification methylase RsrI	1 209 1	1 209 1	1 1 1	1 1 1	32258 32271 36490	102 116	16 17		Bcc_00115	Bcc_06174___12347	Bcc_02635___20501	Bcc_02841___36105	Bcc_05322___55263	Bcc_04706___68523	Bcc_04524___82503	Bcc_00226___88611	Bcc_03856___110175	Bcc_05062___126817	Bcc_03185___138021	Bcc_06906___160437	Bcc_00183___161021	Bcc_06818___188805	Bcc_02043___193401	Bcc_07018___218083	Bcc_07165___233417	Bcc_00226___234021	Bcc_07173___262805	Bcc_07536___278257	Bcc_01678___281871 Bcc_06949___292413	Bcc_05618___304183	Bcc_05612___318485	Bcc_03800___329831	Bcc_05725___348689	Bcc_04420___361017	Bcc_05539___378059	Bcc_06145___394113	Bcc_06201___409373 Bcc_04851___406673	Bcc_04616___421091	Bcc_05851___436535	Bcc_04362___448213	Bcc_05735___465677	Bcc_05738___480589	Bcc_01527___487229	Bcc_04843___509087	Bcc_03131___520183	Bcc_03309___535171	Bcc_05503___554191
group_14600 group_14597 group_14598 group_14599 tld	tld_2 tld_2 tld_3 tld_2	GDP-6-deoxy-D-talose 4-dehydrogenase GDP-6-deoxy-D-talose 4-dehydrogenase GDP-6-deoxy-D-talose 4-dehydrogenase GDP-6-deoxy-D-talose 4-dehydrogenase GDP-6-deoxy-D-talose 4-dehydrogenase	1 1 1 1 209	1 1 1 1 209	1 1 1 1 1	1 1 1 1 1	36199 32250 36498 27180 32279	1 102 116 1	5817 4 9 6080		Bcc_00123	Bcc_06166___12331	Bcc_02627___20485	Bcc_02833___36089	Bcc_05314___55247	Bcc_04714___68539	Bcc_04516___82487	Bcc_00218___88595	Bcc_03848___110159	Bcc_05070___126833	Bcc_03177___138005	Bcc_06914___160453	Bcc_00175___161005	Bcc_06826___188821	Bcc_02035___193385	Bcc_07010___218067	Bcc_07157___233401	Bcc_00234___234037	Bcc_07181___262821	Bcc_07544___278273	Bcc_06957___292429 Bcc_01670___281855	Bcc_05626___304199	Bcc_05620___318501	Bcc_03792___329815	Bcc_05733___348705	Bcc_04412___361001	Bcc_05547___378075	Bcc_06153___394129	Bcc_06209___409389 Bcc_04843___406657	Bcc_04624___421107	Bcc_05843___436519	Bcc_04354___448197	Bcc_05743___465693	Bcc_05730___480573	Bcc_01535___487245	Bcc_04851___509103	Bcc_03139___520199	Bcc_03317___535187	Bcc_05511___554207
gsiA_1 gsiA_6		Glutathione import ATP-binding protein GsiA Glutathione import ATP-binding protein GsiA	209 1	209 1	1 1	1 1	34429 34113	1	26669		Bcc_00337	Bcc_00130___259	Bcc_03268___21767	Bcc_00491___31405	Bcc_07150___58919	Bcc_03968___67047	Bcc_01100___75655	Bcc_00036___88231	Bcc_01023___104509	Bcc_00849___118391	Bcc_00633___132917	Bcc_00750___148125	Bcc_02499___165653	Bcc_01734___178637	Bcc_07307___203929	Bcc_03096___210239	Bcc_07038___233163	Bcc_06437___246443	Bcc_04033___256525	Bcc_02154___267493	Bcc_03728___285971	Bcc_05843___304633	Bcc_05843___318947	Bcc_01850___325931	Bcc_07315___351869	Bcc_04051___360279	Bcc_07066___381113	Bcc_04900___391623	Bcc_01026___399023	Bcc_04842___421543	Bcc_06936___438705	Bcc_02243___443975	Bcc_01088___456383	Bcc_02984___475081	Bcc_05035___494245	Bcc_01297___501995	Bcc_05610___525141	Bcc_00084___528721	Bcc_00204___543593
group_14921		hypothetical protein	209	209	1	1	33592				Bcc_00457	Bcc_01629___3257	Bcc_01052___17335	Bcc_01939___34301	Bcc_04057___52733	Bcc_04250___67611	Bcc_02649___78753	Bcc_01947___92053	Bcc_01879___106221	Bcc_05357___127407	Bcc_01793___135237	Bcc_01009___148643	Bcc_06924___174503	Bcc_00704___176577	Bcc_03977___197269	Bcc_01293___206633	Bcc_01141___221369	Bcc_04334___242237	Bcc_02577___253613	Bcc_06948___277081	Bcc_03632___285779	Bcc_05963___304873	Bcc_06215___319691	Bcc_03338___328907	Bcc_04186___345611	Bcc_03773___359723	Bcc_01440___369861	Bcc_02469___386761	Bcc_04163___405297	Bcc_05215___422289	Bcc_06784___438401	Bcc_03981___447451	Bcc_01144___456495	Bcc_01327___471767	Bcc_05281___494737	Bcc_03714___506829	Bcc_04477___522875	Bcc_03777___536107	Bcc_04261___551707
yusO		putative HTH-type transcriptional regulator YusO	209	209	1	1	33591				Bcc_00458	Bcc_01628___3255	Bcc_01051___17333	Bcc_01938___34299	Bcc_04058___52735	Bcc_04251___67613	Bcc_02648___78751	Bcc_01948___92055	Bcc_01878___106219	Bcc_05358___127409	Bcc_01794___135239	Bcc_01010___148645	Bcc_06925___174505	Bcc_00705___176579	Bcc_03976___197267	Bcc_01292___206631	Bcc_01140___221367	Bcc_04335___242239	Bcc_02578___253615	Bcc_06947___277079	Bcc_03631___285777	Bcc_05964___304875	Bcc_06216___319693	Bcc_03337___328905	Bcc_04185___345609	Bcc_03772___359721	Bcc_01439___369859	Bcc_02470___386763	Bcc_04162___405295	Bcc_05216___422291	Bcc_06785___438403	Bcc_03982___447453	Bcc_01143___456493	Bcc_01326___471765	Bcc_05282___494739	Bcc_03713___506827	Bcc_04476___522873	Bcc_03778___536109	Bcc_04260___551705
group_14923		hypothetical protein	209	209	1	1	33590				Bcc_00459	Bcc_01627___3253	Bcc_01050___17331	Bcc_01937___34297	Bcc_04059___52737	Bcc_04252___67615	Bcc_02647___78749	Bcc_01949___92057	Bcc_01877___106217	Bcc_05359___127411	Bcc_01795___135241	Bcc_01011___148647	Bcc_06926___174507	Bcc_00706___176581	Bcc_03975___197265	Bcc_01291___206629	Bcc_01139___221365	Bcc_04336___242241	Bcc_02579___253617	Bcc_06946___277077	Bcc_03630___285775	Bcc_05965___304877	Bcc_06217___319695	Bcc_03336___328903	Bcc_04184___345607	Bcc_03771___359719	Bcc_01438___369857	Bcc_02471___386765	Bcc_04161___405293	Bcc_05217___422293	Bcc_06786___438405	Bcc_03983___447455	Bcc_01142___456491	Bcc_01325___471763	Bcc_05283___494741	Bcc_03712___506825	Bcc_04475___522871	Bcc_03779___536111	Bcc_04259___551703
group_14924		putative TonB-dependent receptor	209	209	1	1	33588				Bcc_00461	Bcc_01625___3249	Bcc_01048___17327	Bcc_01935___34293	Bcc_04061___52741	Bcc_04254___67619	Bcc_02645___78745	Bcc_01951___92061	Bcc_01875___106213	Bcc_05361___127415	Bcc_01797___135245	Bcc_01013___148651	Bcc_06928___174511	Bcc_00708___176585	Bcc_03973___197261	Bcc_01289___206625	Bcc_01137___221361	Bcc_04338___242245	Bcc_02581___253621	Bcc_06944___277073	Bcc_03628___285771	Bcc_05967___304881	Bcc_06219___319699	Bcc_03334___328899	Bcc_04182___345603	Bcc_03769___359715	Bcc_01436___369853	Bcc_02473___386769	Bcc_04159___405289	Bcc_05219___422297	Bcc_06788___438409	Bcc_03985___447459	Bcc_01140___456487	Bcc_01323___471759	Bcc_05285___494745	Bcc_03710___506821	Bcc_04473___522867	Bcc_03781___536115	Bcc_04257___551699
group_15309 group_15311 group_15310 group_15313 group_15312 group_15314		hypothetical protein hypothetical protein hypothetical protein hypothetical protein hypothetical protein hypothetical protein	209 1 1 1 1 1	209 1 1 1 1 1	1 1 1 1 1 1	1 1 1 1 1 1	14447 13879 13739 13629 14428 14620	1 1 1 1 1	21415 21472 2543 2031 2238		Bcc_00828	Bcc_03715___7429	Bcc_04805___24841	Bcc_03188___36799	Bcc_06079___56777	Bcc_02681___64473	Bcc_02977___79409	Bcc_04726___97611	Bcc_00584___103631	Bcc_06149___128991	Bcc_05102___141855	Bcc_00093___146811	Bcc_05301___171257	Bcc_01619___178407	Bcc_05265___199845	Bcc_02415___208877	Bcc_02894___224875	Bcc_05496___244561	Bcc_05335___259129	Bcc_06322___275829	Bcc_01589___281693	Bcc_00101___293149	Bcc_03438___314137	Bcc_02034___326299	Bcc_02077___341393	Bcc_03044___358265	Bcc_07308___381597	Bcc_03570___388963	Bcc_03872___404715	Bcc_00408___412675	Bcc_06516___437865	Bcc_01523___442535	Bcc_05991___466189	Bcc_02600___474313	Bcc_00814___485803	Bcc_01911___503223	Bcc_04589___523099	Bcc_06412___541377	Bcc_03154___549493
group_15319 group_15318 bdcA bdcA_2 bdcA_3	bdcA_2 bdcA_2	Cyclic-di-GMP-binding biofilm dispersal mediator protein Cyclic-di-GMP-binding biofilm dispersal mediator protein Cyclic-di-GMP-binding biofilm dispersal mediator protein Cyclic-di-GMP-binding biofilm dispersal mediator protein Cyclic-di-GMP-binding biofilm dispersal mediator protein	1 1 209 1 1	1 1 209 1 1	1 1 1 1 1	1 1 1 1 1	13632 14431 14444 13742 13882	1 1 1 1	2540 2028 21475 21418		Bcc_00832	Bcc_03711___7421	Bcc_04801___24833	Bcc_03192___36807	Bcc_06083___56785	Bcc_02685___64481	Bcc_02981___79417	Bcc_04722___97603	Bcc_00588___103639	Bcc_06153___128999	Bcc_05098___141847	Bcc_00097___146819	Bcc_05305___171265	Bcc_01623___178415	Bcc_05269___199853	Bcc_02419___208885	Bcc_02890___224867	Bcc_05492___244553	Bcc_05339___259137	Bcc_06326___275837	Bcc_01585___281685	Bcc_00105___293157	Bcc_03434___314129	Bcc_02030___326291	Bcc_02081___341401	Bcc_03048___358273	Bcc_07304___381589	Bcc_03574___388971	Bcc_03876___404723	Bcc_00404___412667	Bcc_06512___437857	Bcc_01527___442543	Bcc_05995___466197	Bcc_02604___474321	Bcc_00810___485795	Bcc_01915___503231	Bcc_04593___523107	Bcc_06408___541369	Bcc_03158___549501
nap group_15344	nap_2	putative carboxylesterase nap putative carboxylesterase nap	209 1	209 1	1 1	1 1	14352 13978	1	21242		Bcc_00869	Bcc_03674___7347	Bcc_04764___24759	Bcc_05794___42011	Bcc_02264___49147	Bcc_02722___64555	Bcc_03018___79491	Bcc_04685___97529	Bcc_06482___115427	Bcc_05924___128541	Bcc_05061___141773	Bcc_00134___146893	Bcc_05342___171339	Bcc_00004___175177	Bcc_05306___199927	Bcc_02456___208959	Bcc_04472___228031	Bcc_05455___244479	Bcc_05376___259211	Bcc_06363___275911	Bcc_01548___281611	Bcc_00142___293231	Bcc_03397___314055	Bcc_01993___326217	Bcc_02118___341475	Bcc_03135___358447	Bcc_01842___370665	Bcc_01829___385481	Bcc_03913___404797	Bcc_00367___412593	Bcc_03890___432613	Bcc_01564___442617	Bcc_03570___461347	Bcc_01374___471861	Bcc_05680___495535	Bcc_01681___502763	Bcc_03831___521583	Bcc_07009___542571	Bcc_03635___550455
ppc ppc_2		Phosphoenolpyruvate carboxylase Phosphoenolpyruvate carboxylase	209 1	209 1	1 1	1 1	14348 13974	1	21238		Bcc_00873	Bcc_03670___7339	Bcc_04760___24751	Bcc_05798___42019	Bcc_02268___49155	Bcc_02726___64563	Bcc_03022___79499	Bcc_04681___97521	Bcc_06486___115435	Bcc_05928___128549	Bcc_05057___141765	Bcc_00138___146901	Bcc_05346___171347	Bcc_00008___175185	Bcc_05310___199935	Bcc_02460___208967	Bcc_04468___228023	Bcc_05451___244471	Bcc_05380___259219	Bcc_06367___275919	Bcc_01544___281603	Bcc_00146___293239	Bcc_03393___314047	Bcc_01989___326209	Bcc_02122___341483	Bcc_03139___358455	Bcc_01846___370673	Bcc_01825___385473	Bcc_03917___404805	Bcc_00363___412585	Bcc_03894___432621	Bcc_01568___442625	Bcc_03574___461355	Bcc_01378___471869	Bcc_05676___495527	Bcc_01685___502771	Bcc_03835___521591	Bcc_07013___542579	Bcc_03631___550447
sodB		Superoxide dismutase [Fe]	209	209	1	1	9505				Bcc_00994	Bcc_00757___1513	Bcc_03084___21399	Bcc_00925___32273	Bcc_01941___48501	Bcc_02603___64317	Bcc_05335___84125	Bcc_05156___98471	Bcc_02074___106611	Bcc_06885___130463	Bcc_05389___142429	Bcc_06756___160137	Bcc_06762___174179	Bcc_04202___183573	Bcc_06983___203281	Bcc_01153___206353	Bcc_01347___221781	Bcc_03552___240673	Bcc_06611___261681	Bcc_07114___277413	Bcc_00395___279305	Bcc_00267___293481	Bcc_03270___313801	Bcc_04501___331233	Bcc_00706___338651	Bcc_04124___360425	Bcc_01285___369551	Bcc_01299___384421	Bcc_00777___398525	Bcc_00240___412339	Bcc_06096___437025	Bcc_01290___442069	Bcc_01545___457297	Bcc_04791___478695	Bcc_03338___490851	Bcc_00816___501033	Bcc_05677___525275	Bcc_06430___541413	Bcc_04799___552783
lpxK		Tetraacyldisaccharide 4'-kinase	209	209	1	1	9507				Bcc_00996	Bcc_00755___1509	Bcc_03082___21395	Bcc_00923___32269	Bcc_01939___48497	Bcc_02601___64313	Bcc_05333___84121	Bcc_05158___98475	Bcc_02076___106615	Bcc_06883___130459	Bcc_05391___142433	Bcc_06758___160141	Bcc_06760___174175	Bcc_04204___183577	Bcc_06981___203277	Bcc_01151___206349	Bcc_01349___221785	Bcc_03550___240669	Bcc_06609___261677	Bcc_07112___277409	Bcc_00393___279301	Bcc_00269___293485	Bcc_03268___313797	Bcc_04503___331237	Bcc_00704___338647	Bcc_04126___360429	Bcc_01283___369547	Bcc_01297___384417	Bcc_00775___398521	Bcc_00238___412335	Bcc_06094___437021	Bcc_01288___442065	Bcc_01543___457293	Bcc_04789___478691	Bcc_03336___490847	Bcc_00814___501029	Bcc_05675___525271	Bcc_06432___541417	Bcc_04801___552787
kdsB		3-deoxy-manno-octulosonate cytidylyltransferase	209	209	1	1	9509				Bcc_00998	Bcc_00753___1505	Bcc_03080___21391	Bcc_00921___32265	Bcc_01937___48493	Bcc_02599___64309	Bcc_05331___84117	Bcc_05160___98479	Bcc_02078___106619	Bcc_06881___130455	Bcc_05393___142437	Bcc_06760___160145	Bcc_06758___174171	Bcc_04206___183581	Bcc_06979___203273	Bcc_01149___206345	Bcc_01351___221789	Bcc_03548___240665	Bcc_06607___261673	Bcc_07110___277405	Bcc_00391___279297	Bcc_00271___293489	Bcc_03266___313793	Bcc_04505___331241	Bcc_00702___338643	Bcc_04128___360433	Bcc_01281___369543	Bcc_01295___384413	Bcc_00773___398517	Bcc_00236___412331	Bcc_06092___437017	Bcc_01286___442061	Bcc_01541___457289	Bcc_04787___478687	Bcc_03334___490843	Bcc_00812___501025	Bcc_05673___525267	Bcc_06434___541421	Bcc_04803___552791
group_15424		hypothetical protein	209	209	1	1	9511				Bcc_01000	Bcc_00751___1501	Bcc_03078___21387	Bcc_00919___32261	Bcc_01935___48489	Bcc_02597___64305	Bcc_05329___84113	Bcc_05162___98483	Bcc_02080___106623	Bcc_06879___130451	Bcc_05395___142441	Bcc_06762___160149	Bcc_06756___174167	Bcc_04208___183585	Bcc_06977___203269	Bcc_01147___206341	Bcc_01353___221793	Bcc_03546___240661	Bcc_06605___261669	Bcc_07108___277401	Bcc_00389___279293	Bcc_00273___293493	Bcc_03264___313789	Bcc_04507___331245	Bcc_00700___338639	Bcc_04130___360437	Bcc_01279___369539	Bcc_01293___384409	Bcc_00771___398513	Bcc_00234___412327	Bcc_06090___437013	Bcc_01284___442057	Bcc_01539___457285	Bcc_04785___478683	Bcc_03332___490839	Bcc_00810___501021	Bcc_05671___525263	Bcc_06436___541425	Bcc_04805___552795
murJ		Putative lipid II flippase MurJ	209	209	1	1	9512				Bcc_01001	Bcc_00750___1499	Bcc_03077___21385	Bcc_00918___32259	Bcc_01934___48487	Bcc_02596___64303	Bcc_05328___84111	Bcc_05163___98485	Bcc_02081___106625	Bcc_06878___130449	Bcc_05396___142443	Bcc_06763___160151	Bcc_06755___174165	Bcc_04209___183587	Bcc_06976___203267	Bcc_01146___206339	Bcc_01354___221795	Bcc_03545___240659	Bcc_06604___261667	Bcc_07107___277399	Bcc_00388___279291	Bcc_00274___293495	Bcc_03263___313787	Bcc_04508___331247	Bcc_00699___338637	Bcc_04131___360439	Bcc_01278___369537	Bcc_01292___384407	Bcc_00770___398511	Bcc_00233___412325	Bcc_06089___437011	Bcc_01283___442055	Bcc_01538___457283	Bcc_04784___478681	Bcc_03331___490837	Bcc_00809___501019	Bcc_05670___525261	Bcc_06437___541427	Bcc_04806___552797
group_15426		hypothetical protein	209	209	1	1	9514				Bcc_01003	Bcc_00748___1495	Bcc_03075___21381	Bcc_00916___32255	Bcc_01932___48483	Bcc_02594___64299	Bcc_05326___84107	Bcc_05165___98489	Bcc_02083___106629	Bcc_06876___130445	Bcc_05398___142447	Bcc_06765___160155	Bcc_06753___174161	Bcc_04211___183591	Bcc_06974___203263	Bcc_01144___206335	Bcc_01356___221799	Bcc_03543___240655	Bcc_06602___261663	Bcc_07105___277395	Bcc_00386___279287	Bcc_00276___293499	Bcc_03261___313783	Bcc_04510___331251	Bcc_00697___338633	Bcc_04133___360443	Bcc_01276___369533	Bcc_01290___384403	Bcc_00768___398507	Bcc_00231___412321	Bcc_06087___437007	Bcc_01281___442051	Bcc_01536___457279	Bcc_04782___478677	Bcc_03329___490833	Bcc_00807___501015	Bcc_05668___525257	Bcc_06439___541431	Bcc_04808___552801
murB		UDP-N-acetylenolpyruvoylglucosamine reductase	209	209	1	1	9516				Bcc_01005	Bcc_00746___1491	Bcc_03073___21377	Bcc_00914___32251	Bcc_01930___48479	Bcc_02592___64295	Bcc_05324___84103	Bcc_05167___98493	Bcc_02085___106633	Bcc_06874___130441	Bcc_05400___142451	Bcc_06767___160159	Bcc_06751___174157	Bcc_04213___183595	Bcc_06972___203259	Bcc_01142___206331	Bcc_01358___221803	Bcc_03541___240651	Bcc_06600___261659	Bcc_07103___277391	Bcc_00384___279283	Bcc_00278___293503	Bcc_03259___313779	Bcc_04512___331255	Bcc_00695___338629	Bcc_04135___360447	Bcc_01274___369529	Bcc_01288___384399	Bcc_00766___398503	Bcc_00229___412317	Bcc_06085___437003	Bcc_01279___442047	Bcc_01534___457275	Bcc_04780___478673	Bcc_03327___490829	Bcc_00805___501011	Bcc_05666___525253	Bcc_06441___541435	Bcc_04810___552805
plsY		putative glycerol-3-phosphate acyltransferase	209	209	1	1	9518				Bcc_01007	Bcc_00744___1487	Bcc_03071___21373	Bcc_00912___32247	Bcc_01928___48475	Bcc_02590___64291	Bcc_05322___84099	Bcc_05169___98497	Bcc_02087___106637	Bcc_06872___130437	Bcc_05402___142455	Bcc_06769___160163	Bcc_06749___174153	Bcc_04215___183599	Bcc_06970___203255	Bcc_01140___206327	Bcc_01360___221807	Bcc_03539___240647	Bcc_06598___261655	Bcc_07101___277387	Bcc_00382___279279	Bcc_00280___293507	Bcc_03257___313775	Bcc_04514___331259	Bcc_00693___338625	Bcc_04137___360451	Bcc_01272___369525	Bcc_01286___384395	Bcc_00764___398499	Bcc_00227___412313	Bcc_06083___436999	Bcc_01277___442043	Bcc_01532___457271	Bcc_04778___478669	Bcc_03325___490825	Bcc_00803___501007	Bcc_05664___525249	Bcc_06443___541439	Bcc_04812___552809
group_15445 mtlK group_15444 group_15443 group_15442 mtlK_2	mtlK_2 mtlK_2 mtlK_2 mtlK_2	Mannitol 2-dehydrogenase Mannitol 2-dehydrogenase Mannitol 2-dehydrogenase Mannitol 2-dehydrogenase Mannitol 2-dehydrogenase Mannitol 2-dehydrogenase	1 209 1 1 1 1	1 214 1 1 1 1	1 1.03 1 1 1 1	1 1 1 1 1 1	9399 9578 9649 9359 9421 9456	1 1 1 1 1	260 26 289 225 30936		Bcc_01035	Bcc_03179___6357	Bcc_04088___23407	Bcc_04319___39061	Bcc_03497___51613	Bcc_00443___59997	Bcc_03300___80055	Bcc_02103___92365	Bcc_03223___108909	Bcc_07280___131253	Bcc_02096___135843	Bcc_01906___150437	Bcc_03905___168465	Bcc_04154___183477	Bcc_00023___189361	Bcc_07413___218873	Bcc_03011___225109	Bcc_00591___234751	Bcc_04814___258087	Bcc_03959___271103	Bcc_06209___290933	Bcc_00308___293563	Bcc_00015___307291	Bcc_01248___324727	Bcc_06753___350745	Bcc_00875___353927	Bcc_04325___375631	Bcc_06092___394007	Bcc_06043___409057	Bcc_03543___418945	Bcc_03498___431829	Bcc_05887___451263	Bcc_04579___463365	Bcc_05957___481027	Bcc_00646___485467	Bcc_02902___505205	Bcc_03586___521093	Bcc_00947___530447	Bcc_04958___553101
yieH_2 group_15452 group_15450 group_15451 group_15449 group_15448	yieH_2 yieH_3 yieH_3 yieH_2 yieH_3	6-phosphogluconate phosphatase 6-phosphogluconate phosphatase 6-phosphogluconate phosphatase 6-phosphogluconate phosphatase 6-phosphogluconate phosphatase 6-phosphogluconate phosphatase	209 1 1 1 1 1	214 1 1 1 1 1	1.03 1 1 1 1 1	1 1 1 1 1 1	9585 9449 9656 9406 9366 9428	1 1 1 1 1	30943 33 267 296 232		Bcc_01042	Bcc_03186___6371	Bcc_04081___23393	Bcc_04312___39047	Bcc_03490___51599	Bcc_00436___59983	Bcc_03307___80069	Bcc_02096___92351	Bcc_03216___108895	Bcc_07273___131239	Bcc_02089___135829	Bcc_01913___150451	Bcc_03912___168479	Bcc_04147___183463	Bcc_00016___189347	Bcc_07406___218859	Bcc_03004___225095	Bcc_00584___234737	Bcc_04807___258073	Bcc_03966___271117	Bcc_06202___290919	Bcc_00315___293577	Bcc_00022___307305	Bcc_01255___324741	Bcc_06760___350759	Bcc_00868___353913	Bcc_04332___375645	Bcc_06099___394021	Bcc_06050___409071	Bcc_03536___418931	Bcc_03505___431843	Bcc_05894___451277	Bcc_04586___463379	Bcc_05964___481041	Bcc_00653___485481	Bcc_02909___505219	Bcc_03593___521107	Bcc_00954___530461	Bcc_04965___553115
group_15458 sugB_4 group_15457 group_15454 sugB_1 group_15455	sugB_2 sugB_4 sugB_4 sugB_2	Trehalose transport system permease protein SugB Trehalose transport system permease protein SugB Trehalose transport system permease protein SugB Trehalose transport system permease protein SugB Trehalose transport system permease protein SugB Trehalose transport system permease protein SugB	1 1 1 1 209 1	1 1 1 1 214 1	1 1 1 1 1.03 1	1 1 1 1 1 1	9448 9657 9407 9429 9586 9367	1 1 1 1 1	30944 34 268 233 297		Bcc_01043	Bcc_03187___6373	Bcc_04080___23391	Bcc_04311___39045	Bcc_03489___51597	Bcc_00435___59981	Bcc_03308___80071	Bcc_02095___92349	Bcc_03215___108893	Bcc_07272___131237	Bcc_02088___135827	Bcc_01914___150453	Bcc_03913___168481	Bcc_04146___183461	Bcc_00015___189345	Bcc_07405___218857	Bcc_03003___225093	Bcc_00583___234735	Bcc_04806___258071	Bcc_03967___271119	Bcc_06201___290917	Bcc_00316___293579	Bcc_00023___307307	Bcc_01256___324743	Bcc_06761___350761	Bcc_00867___353911	Bcc_04333___375647	Bcc_06100___394023	Bcc_06051___409073	Bcc_03535___418929	Bcc_03506___431845	Bcc_05895___451279	Bcc_04587___463381	Bcc_05965___481043	Bcc_00654___485483	Bcc_02910___505221	Bcc_03594___521109	Bcc_00955___530463	Bcc_04966___553117
group_15904 group_15901 group_15902 group_15903		hypothetical protein hypothetical protein hypothetical protein hypothetical protein	1 209 1 1	1 209 1 1	1 1 1 1	1 1 1 1	13158 13268 13247 8310	1 1 1	15360 15393 15411		Bcc_01385	Bcc_05359___10717	Bcc_02939___21109	Bcc_03893___38209	Bcc_02148___48915	Bcc_01942___62995	Bcc_04958___83371	Bcc_05347___98853	Bcc_05353___113169	Bcc_04148___124989	Bcc_02041___135733	Bcc_04631___155887	Bcc_02673___166001	Bcc_02228___179625	Bcc_05761___200837	Bcc_05506___215059	Bcc_02029___223145	Bcc_05150___243869	Bcc_02369___253197	Bcc_04125___271435	Bcc_05824___290163	Bcc_00660___294267	Bcc_00391___308043	Bcc_03369___328969	Bcc_01362___339963	Bcc_02633___357443	Bcc_02576___372133	Bcc_04076___389975	Bcc_00233___397437	Bcc_03166___418191	Bcc_04787___434407	Bcc_03025___445539	Bcc_06828___467863	Bcc_04976___479065	Bcc_00692___485559	Bcc_02544___504489	Bcc_05325___524571	Bcc_02527___533607	Bcc_05258___553701
group_15905 group_15906 group_15907 group_15908		hypothetical protein hypothetical protein hypothetical protein hypothetical protein	209 1 1 1	209 1 1 1	1 1 1 1	1 1 1 1	13270 13245 8308 13156	1 1 1	15391 15409 15358		Bcc_01387	Bcc_05361___10721	Bcc_02937___21105	Bcc_03891___38205	Bcc_02146___48911	Bcc_01944___62999	Bcc_04960___83375	Bcc_05345___98849	Bcc_05355___113173	Bcc_04146___124985	Bcc_02043___135737	Bcc_04633___155891	Bcc_02675___166005	Bcc_02230___179629	Bcc_05763___200841	Bcc_05508___215063	Bcc_02027___223141	Bcc_05152___243873	Bcc_02371___253201	Bcc_04123___271431	Bcc_05826___290167	Bcc_00662___294271	Bcc_00393___308047	Bcc_03371___328973	Bcc_01364___339967	Bcc_02635___357447	Bcc_02578___372137	Bcc_04074___389971	Bcc_00235___397441	Bcc_03164___418187	Bcc_04789___434411	Bcc_03027___445543	Bcc_06830___467867	Bcc_04974___479061	Bcc_00694___485563	Bcc_02546___504493	Bcc_05327___524575	Bcc_02529___533611	Bcc_05260___553705
group_1596 group_1595 group_1594 group_1593 group_1592 group_1591		hypothetical protein hypothetical protein hypothetical protein hypothetical protein hypothetical protein hypothetical protein	1 1 1 1 1 209	1 1 1 1 1 209	1 1 1 1 1 1	1 1 1 1 1 1	2973 1292 1932 1824 3114 2993	70 1 114 1 1	8 11102 95 11962 12000		Bcc_03861	Bcc_02905___5809	Bcc_01884___18999	Bcc_06294___43011	Bcc_02430___49479	Bcc_05478___70067	Bcc_03259___79973	Bcc_05728___99615	Bcc_02968___108399	Bcc_01280___119253	Bcc_05847___143345	Bcc_02677___151979	Bcc_03631___167917	Bcc_00221___175611	Bcc_03303___195921	Bcc_02998___210043	Bcc_02611___224309	Bcc_04418___242405	Bcc_02895___254249	Bcc_06235___275655	Bcc_02384___283283	Bcc_03083___299113	Bcc_02799___312859	Bcc_00837___323905	Bcc_03479___344197	Bcc_05244___362665	Bcc_07237___381455	Bcc_00308___382439	Bcc_04266___405503	Bcc_00945___413749	Bcc_03072___430977	Bcc_05949___451387	Bcc_03089___460385	Bcc_02687___474487	Bcc_02282___488739	Bcc_06774___512949	Bcc_03606___521133	Bcc_05283___539119	Bcc_03131___549447
ghrA_1 group_15985 ghrA_3 group_15982 group_15983 group_15984	ghrA_3 ghrA_3 ghrA_3 ghrA_3	Glyoxylate/hydroxypyruvate reductase A Glyoxylate/hydroxypyruvate reductase A Glyoxylate/hydroxypyruvate reductase A Glyoxylate/hydroxypyruvate reductase A Glyoxylate/hydroxypyruvate reductase A Glyoxylate/hydroxypyruvate reductase A	209 1 1 1 1 1	210 1 1 1 1 1	1.01 1 1 1 1 1	1 1 1 1 1 1	13389 3543 8241 34886 8193 13318	1 1 1 1 1	28247 14862 13557 14795 14757		Bcc_01433	Bcc_05407___10813	Bcc_02891___21013	Bcc_03845___38113	Bcc_02100___48819	Bcc_01990___63091	Bcc_05006___83467	Bcc_05299___98757	Bcc_00505___103473	Bcc_01746___120185	Bcc_04573___140797	Bcc_02623___151871	Bcc_02721___166097	Bcc_02276___179721	Bcc_06136___201587	Bcc_05554___215155	Bcc_01981___223049	Bcc_02468___238505	Bcc_04165___256789	Bcc_04077___271339	Bcc_06089___290693	Bcc_00708___294363	Bcc_00439___308139	Bcc_03417___329065	Bcc_01410___340059	Bcc_02681___357539	Bcc_02624___372229	Bcc_04028___389879	Bcc_03226___403423	Bcc_03118___418095	Bcc_04835___434503	Bcc_03073___445635	Bcc_06876___467959	Bcc_04928___478969	Bcc_00740___485655	Bcc_02592___504585	Bcc_05373___524667	Bcc_02575___533703	Bcc_05306___553797
group_15988 group_15989 group_15986 group_15987 group_15991 group_15990		hypothetical protein hypothetical protein hypothetical protein hypothetical protein hypothetical protein hypothetical protein	1 1 209 1 1 1	1 1 210 1 1 1	1 1 1.01 1 1 1	1 1 1 1 1 1	16918 8197 13394 8245 3547 13314	1 1 1 1 1	14834 14799 14866 28251 14761		Bcc_01437	Bcc_05411___10821	Bcc_02887___21005	Bcc_03841___38105	Bcc_02096___48811	Bcc_01994___63099	Bcc_05010___83475	Bcc_05295___98749	Bcc_00501___103465	Bcc_01742___120177	Bcc_04577___140805	Bcc_02619___151863	Bcc_02725___166105	Bcc_02280___179729	Bcc_06132___201579	Bcc_05558___215163	Bcc_01977___223041	Bcc_02472___238513	Bcc_04169___256797	Bcc_04073___271331	Bcc_06085___290685	Bcc_00712___294371	Bcc_00443___308147	Bcc_03421___329073	Bcc_01414___340067	Bcc_02685___357547	Bcc_02628___372237	Bcc_04024___389871	Bcc_03222___403415	Bcc_03114___418087	Bcc_04839___434511	Bcc_03077___445643	Bcc_06880___467967	Bcc_04924___478961	Bcc_00744___485663	Bcc_02596___504593	Bcc_05377___524675	Bcc_02579___533711	Bcc_05310___553805
group_15997 group_15996 group_15995 group_15994 group_15993 group_15992		hypothetical protein hypothetical protein hypothetical protein hypothetical protein hypothetical protein hypothetical protein	1 1 1 1 1 209	1 1 1 1 1 210	1 1 1 1 1 1.01	1 1 1 1 1 1	3554 8167 8204 8260 8252 13403	1 1 1 1 1	28258 14768 14806 14841 14873		Bcc_01444	Bcc_05418___10835	Bcc_02880___20991	Bcc_03834___38091	Bcc_02089___48797	Bcc_02001___63113	Bcc_05017___83489	Bcc_05288___98735	Bcc_00494___103451	Bcc_01735___120163	Bcc_04584___140819	Bcc_02612___151849	Bcc_02732___166119	Bcc_02287___179743	Bcc_06125___201565	Bcc_05565___215177	Bcc_01970___223027	Bcc_02479___238527	Bcc_04176___256811	Bcc_04066___271317	Bcc_06078___290671	Bcc_00719___294385	Bcc_00450___308161	Bcc_03428___329087	Bcc_01421___340081	Bcc_02692___357561	Bcc_02635___372251	Bcc_04017___389857	Bcc_03215___403401	Bcc_03107___418073	Bcc_04846___434525	Bcc_03084___445657	Bcc_06887___467981	Bcc_04917___478947	Bcc_00751___485677	Bcc_02603___504607	Bcc_05384___524689	Bcc_02586___533725	Bcc_05317___553819
group_16110 group_16107 group_16106 group_16109 group_16108 slmA_2	slmA_3 slmA_2 slmA_3 slmA_3 slmA_3	Nucleoid occlusion factor SlmA Nucleoid occlusion factor SlmA Nucleoid occlusion factor SlmA Nucleoid occlusion factor SlmA Nucleoid occlusion factor SlmA Nucleoid occlusion factor SlmA	1 1 1 1 1 209	1 1 1 1 1 216	1 1 1 1 1 1.04	1 1 1 1 1 1	35155 34962 34793 35222 34723 34928	1 35 35 1 125	6536 61 70 6603 4		Bcc_01569	Bcc_05693___11385	Bcc_01485___18201	Bcc_02989___36401	Bcc_04153___52925	Bcc_04652___68415	Bcc_04647___82749	Bcc_01311___90781	Bcc_05882___114227	Bcc_01592___119877	Bcc_06390___144431	Bcc_05822___158269	Bcc_06595___173845	Bcc_05722___186613	Bcc_02938___195191 Bcc_01955___193225	Bcc_04897___213841	Bcc_04633___228353	Bcc_07343___248255	Bcc_06984___262427	Bcc_07243___277671	Bcc_03986___286487	Bcc_00844___294635	Bcc_00574___308409	Bcc_05037___332305	Bcc_04761___346761	Bcc_04311___360799	Bcc_04643___376267	Bcc_07276___396375	Bcc_04461___405893	Bcc_02983___417825	Bcc_05311___435455	Bcc_04459___448407	Bcc_04668___463543	Bcc_02781___474675	Bcc_03006___490187	Bcc_04310___508021	Bcc_06828___527577	Bcc_01903___532359	Bcc_02951___549087
group_16170 group_16171 group_16172 group_16167 group_16169 group_16168		hypothetical protein hypothetical protein hypothetical protein hypothetical protein hypothetical protein hypothetical protein	1 1 1 209 1 1	1 1 1 210 1 1	1 1 1 1.01 1 1	1 1 1 1 1 1	35974 7998 5437 35957 35389 35324	1 1 1 1 1	2971 9105 6413 6689 2996		Bcc_01640	Bcc_04087___8173	Bcc_04644___24519	Bcc_03725___37873	Bcc_04385___53389	Bcc_02347___63805	Bcc_04090___81635	Bcc_04636___97431	Bcc_03011___108485	Bcc_03904___124501	Bcc_04930___141511	Bcc_02720___152065	Bcc_03169___166993	Bcc_03221___181611	Bcc_03009___195333	Bcc_04704___213455	Bcc_02870___224827	Bcc_02827___239223	Bcc_03401___255261	Bcc_05665___274515	Bcc_04422___287359	Bcc_00915___294777	Bcc_00648___308557	Bcc_01087___324405	Bcc_04524___346287	Bcc_04034___360245	Bcc_02427___371835	Bcc_07560___396943	Bcc_01617___400205	Bcc_02909___417677	Bcc_02404___429641	Bcc_02865___445219	Bcc_02719___459645	Bcc_07275___483663	Bcc_00028___484231	Bcc_02927___505255	Bcc_03212___520345	Bcc_06077___540707	Bcc_04435___552055
yidD group_16174 group_16175 group_16176 group_16178 yidD_2	yidD_2 yidD_2 yidD_2 yidD_2	Putative membrane protein insertion efficiency factor Putative membrane protein insertion efficiency factor Putative membrane protein insertion efficiency factor Putative membrane protein insertion efficiency factor Putative membrane protein insertion efficiency factor Putative membrane protein insertion efficiency factor	209 1 1 1 1 1	210 1 1 1 1 1	1.01 1 1 1 1 1	1 1 1 1 1 1	35954 35326 35391 35311 5439 8000	1 1 1 1 1	2998 6687 2973 6411 9107		Bcc_01642	Bcc_04085___8169	Bcc_04646___24523	Bcc_03723___37869	Bcc_04387___53393	Bcc_02345___63801	Bcc_04092___81639	Bcc_04638___97435	Bcc_03009___108481	Bcc_03902___124497	Bcc_04932___141515	Bcc_02718___152061	Bcc_03167___166989	Bcc_03219___181607	Bcc_03011___195337	Bcc_04706___213459	Bcc_02868___224823	Bcc_02825___239219	Bcc_03399___255257	Bcc_05667___274519	Bcc_04424___287363	Bcc_00917___294781	Bcc_00650___308561	Bcc_01085___324401	Bcc_04526___346291	Bcc_04036___360249	Bcc_02429___371839	Bcc_07562___396947	Bcc_01619___400209	Bcc_02907___417673	Bcc_02406___429645	Bcc_02867___445223	Bcc_02721___459649	Bcc_07277___483667	Bcc_00030___484235	Bcc_02925___505251	Bcc_03214___520349	Bcc_06079___540711	Bcc_04437___552059
group_16179 group_16180		hypothetical protein hypothetical protein	209 1	209 1	1 1	1 1	6782 6773	1	17243		Bcc_01668	Bcc_06680___13359	Bcc_03928___23087	Bcc_00954___32331	Bcc_01902___48423	Bcc_02124___63359	Bcc_02716___78887	Bcc_05929___100017	Bcc_06022___114507	Bcc_03594___123881	Bcc_06350___144351	Bcc_02833___152291	Bcc_05755___172165	Bcc_00283___175735	Bcc_03537___196389	Bcc_00702___205451	Bcc_00121___219329	Bcc_04464___242497	Bcc_00335___249129	Bcc_00370___263925	Bcc_00420___279355	Bcc_01489___295925	Bcc_00850___308961	Bcc_06196___334623	Bcc_01600___340439	Bcc_03434___359045	Bcc_05940___378861	Bcc_04091___390005	Bcc_05072___407115	Bcc_02697___417253	Bcc_01988___428809	Bcc_00004___439497	Bcc_03696___461599	Bcc_01954___473021	Bcc_02566___489307	Bcc_05221___509843	Bcc_00004___513929	Bcc_00883___530319	Bcc_02651___548487
group_16181 group_16182		hypothetical protein hypothetical protein	209 1	209 1	1 1	1 1	6794 6763	1	17253		Bcc_01679	Bcc_06691___13381	Bcc_03939___23109	Bcc_00943___32309	Bcc_01891___48401	Bcc_02113___63337	Bcc_02705___78865	Bcc_05940___100039	Bcc_06011___114485	Bcc_03583___123859	Bcc_06339___144329	Bcc_02822___152269	Bcc_05744___172143	Bcc_00272___175713	Bcc_03526___196367	Bcc_00691___205429	Bcc_00110___219307	Bcc_04475___242519	Bcc_00324___249107	Bcc_00359___263903	Bcc_00409___279333	Bcc_01500___295947	Bcc_00861___308983	Bcc_06207___334645	Bcc_01611___340461	Bcc_03445___359067	Bcc_05951___378883	Bcc_04102___390027	Bcc_05083___407137	Bcc_02686___417231	Bcc_01977___428787	Bcc_00015___439519	Bcc_03707___461621	Bcc_01965___473043	Bcc_02555___489285	Bcc_05232___509865	Bcc_00015___513951	Bcc_00872___530297	Bcc_02662___548509
fliN_2 fliN fliN_3		Flagellar motor switch protein FliN Flagellar motor switch protein FliN Flagellar motor switch protein FliN	1 209 1	1 209 1	1 1 1	1 1 1	29386 6810 6748	1 1	24441 17268		Bcc_01695	Bcc_06211___12421	Bcc_00016___15263	Bcc_00805___32033	Bcc_01162___46943	Bcc_06986___73083	Bcc_05504___84463	Bcc_02965___94089	Bcc_05647___113757	Bcc_05765___128223	Bcc_01347___134345	Bcc_01345___149315	Bcc_04111___168877	Bcc_00331___175831	Bcc_01299___191913	Bcc_04959___213965	Bcc_06710___232507	Bcc_03772___241113 Bcc_01001___235571	Bcc_06344___261147	Bcc_01853___266891	Bcc_07116___292747	Bcc_01516___295979	Bcc_00876___309013	Bcc_06222___334675	Bcc_01626___340491	Bcc_03267___358711	Bcc_05966___378913	Bcc_04117___390057	Bcc_05098___407167	Bcc_02671___417201	Bcc_03346___431525	Bcc_00030___439549	Bcc_03722___461651	Bcc_01980___473073	Bcc_02540___489255	Bcc_05247___509895	Bcc_00030___513981	Bcc_00857___530267	Bcc_02677___548539
lrgA lrgA_2 group_16191	lrgA_2	Antiholin-like protein LrgA Antiholin-like protein LrgA Antiholin-like protein LrgA	209 1 1	209 1 1	1 1 1	1 1 1	6815 29382 6744	1 1	24437 17272		Bcc_01699	Bcc_06215___12429	Bcc_00020___15271	Bcc_00809___32041	Bcc_01166___46951	Bcc_06982___73075	Bcc_05508___84471	Bcc_02969___94097	Bcc_05651___113765	Bcc_05769___128231	Bcc_01351___134353	Bcc_01349___149323	Bcc_04107___168869	Bcc_00327___175823	Bcc_01295___191905	Bcc_04963___213973	Bcc_06706___232499	Bcc_01005___235579 Bcc_03768___241105	Bcc_06348___261155	Bcc_01857___266899	Bcc_07120___292755	Bcc_01520___295987	Bcc_00880___309021	Bcc_06226___334683	Bcc_01630___340499	Bcc_03271___358719	Bcc_05970___378921	Bcc_04121___390065	Bcc_05102___407175	Bcc_02667___417193	Bcc_03342___431517	Bcc_00034___439557	Bcc_03726___461659	Bcc_01984___473081	Bcc_02536___489247	Bcc_05251___509903	Bcc_00034___513989	Bcc_00853___530259	Bcc_02681___548547
group_16194 group_16192 group_16193		hypothetical protein hypothetical protein hypothetical protein	1 209 1	1 209 1	1 1 1	1 1 1	6738 6823 29377	1 1	17278 24432		Bcc_01704	Bcc_06220___12439	Bcc_00025___15281	Bcc_00814___32051	Bcc_01171___46961	Bcc_06977___73065	Bcc_05513___84481	Bcc_02974___94107	Bcc_05656___113775	Bcc_05774___128241	Bcc_01356___134363	Bcc_01354___149333	Bcc_04102___168859	Bcc_00322___175813	Bcc_01290___191895	Bcc_04968___213983	Bcc_06701___232489	Bcc_01010___235589 Bcc_03763___241095	Bcc_06353___261165	Bcc_01862___266909	Bcc_07125___292765	Bcc_01525___295997	Bcc_00886___309033	Bcc_06232___334695	Bcc_01636___340511	Bcc_03277___358731	Bcc_05976___378933	Bcc_04127___390077	Bcc_05108___407187	Bcc_02661___417181	Bcc_03336___431505	Bcc_00040___439569	Bcc_03732___461671	Bcc_01990___473093	Bcc_02530___489235	Bcc_05257___509915	Bcc_00040___514001	Bcc_00847___530247	Bcc_02687___548559
group_16196 group_16197 group_16195		hypothetical protein hypothetical protein hypothetical protein	1 1 209	1 1 209	1 1 1	1 1 1	29375 6736 6825	1 1	24430 17280		Bcc_01706	Bcc_06222___12443	Bcc_00027___15285	Bcc_00816___32055	Bcc_01173___46965	Bcc_06975___73061	Bcc_05515___84485	Bcc_02976___94111	Bcc_05658___113779	Bcc_05776___128245	Bcc_01358___134367	Bcc_01356___149337	Bcc_04100___168855	Bcc_00320___175809	Bcc_01288___191891	Bcc_04970___213987	Bcc_06699___232485	Bcc_03761___241091 Bcc_01012___235593	Bcc_06355___261169	Bcc_01864___266913	Bcc_07127___292769	Bcc_01527___296001	Bcc_00888___309037	Bcc_06234___334699	Bcc_01638___340515	Bcc_03279___358735	Bcc_05978___378937	Bcc_04129___390081	Bcc_05110___407191	Bcc_02659___417177	Bcc_03334___431501	Bcc_00042___439573	Bcc_03734___461675	Bcc_01992___473097	Bcc_02528___489231	Bcc_05259___509919	Bcc_00042___514005	Bcc_00845___530243	Bcc_02689___548563
group_16200 group_16198 group_16199		hypothetical protein hypothetical protein hypothetical protein	1 209 1	1 209 1	1 1 1	1 1 1	6730 6832 29369	1 1	17286 24424		Bcc_01712	Bcc_06228___12455	Bcc_00033___15297	Bcc_00822___32067	Bcc_01179___46977	Bcc_06913___72937	Bcc_05522___84499	Bcc_02983___94125	Bcc_05664___113791	Bcc_05782___128257	Bcc_01364___134379	Bcc_01362___149349	Bcc_04094___168843	Bcc_00314___175797	Bcc_01282___191879	Bcc_04976___213999	Bcc_06693___232473	Bcc_01018___235605 Bcc_03755___241079	Bcc_06361___261181	Bcc_01870___266925	Bcc_07133___292781	Bcc_01533___296013	Bcc_00894___309049	Bcc_06240___334711	Bcc_01644___340527	Bcc_03285___358747	Bcc_05984___378949	Bcc_04135___390093	Bcc_05116___407203	Bcc_02653___417165	Bcc_03328___431489	Bcc_00048___439585	Bcc_03740___461687	Bcc_01998___473109	Bcc_02522___489219	Bcc_05265___509931	Bcc_00048___514017	Bcc_00838___530229	Bcc_02695___548575
group_16203 xcpT_2 xcpT	xcpT_2	Type II secretion system protein G Type II secretion system protein G Type II secretion system protein G	1 1 209	1 1 209	1 1 1	1 1 1	6729 29368 6834	1 1	17287 24423		Bcc_01713	Bcc_06229___12457	Bcc_00034___15299	Bcc_00823___32069	Bcc_01180___46979	Bcc_06914___72939	Bcc_05523___84501	Bcc_02984___94127	Bcc_05665___113793	Bcc_05783___128259	Bcc_01365___134381	Bcc_01363___149351	Bcc_04093___168841	Bcc_00313___175795	Bcc_01281___191877	Bcc_04977___214001	Bcc_06692___232471	Bcc_03754___241077 Bcc_01019___235607	Bcc_06362___261183	Bcc_01871___266927	Bcc_07134___292783	Bcc_01534___296015	Bcc_00895___309051	Bcc_06241___334713	Bcc_01645___340529	Bcc_03286___358749	Bcc_05985___378951	Bcc_04136___390095	Bcc_05117___407205	Bcc_02652___417163	Bcc_03327___431487	Bcc_00049___439587	Bcc_03741___461689	Bcc_01999___473111	Bcc_02521___489217	Bcc_05266___509933	Bcc_00049___514019	Bcc_00837___530227	Bcc_02696___548577
yciC_1 group_16206 group_16205	yciC_4 yciC_2	Putative metal chaperone YciC Putative metal chaperone YciC Putative metal chaperone YciC	209 1 1	209 1 1	1 1 1	1 1 1	6841 6723 32452	1 1	17293 24416		Bcc_01719	Bcc_06235___12469	Bcc_00040___15311	Bcc_00829___32081	Bcc_01186___46991	Bcc_06920___72951	Bcc_05529___84513	Bcc_02990___94139	Bcc_05671___113805	Bcc_05791___128275	Bcc_01373___134397	Bcc_01371___149367	Bcc_04087___168829	Bcc_00307___175783	Bcc_01273___191861	Bcc_04983___214013	Bcc_06686___232459	Bcc_01027___235623 Bcc_03746___241061	Bcc_06368___261195	Bcc_01877___266939	Bcc_07142___292799	Bcc_01540___296027	Bcc_00901___309063	Bcc_06247___334725	Bcc_01651___340541	Bcc_03292___358761	Bcc_05991___378963	Bcc_04142___390107	Bcc_05123___407217	Bcc_02646___417151	Bcc_03321___431475	Bcc_00055___439599	Bcc_03747___461701	Bcc_02005___473123	Bcc_02515___489205	Bcc_05272___509945	Bcc_00055___514031	Bcc_00831___530215	Bcc_02702___548589
alkJ_1 alkJ_6 group_16213 group_16212	alkJ_7 alkJ_4	Alcohol dehydrogenase [acceptor] Alcohol dehydrogenase [acceptor] Alcohol dehydrogenase [acceptor] Alcohol dehydrogenase [acceptor]	209 1 1 1	209 1 1 1	1 1 1 1	1 1 1 1	6863 6618 30519 32469	45 1 1	30 17310 24399		Bcc_01736	Bcc_06252___12503	Bcc_00057___15345	Bcc_00846___32115	Bcc_01203___47025	Bcc_00120___59351	Bcc_05546___84547	Bcc_03007___94173	Bcc_05688___113839	Bcc_05808___128309	Bcc_01390___134431	Bcc_01388___149401	Bcc_04070___168795	Bcc_06740___188649	Bcc_00062___189439	Bcc_05000___214047	Bcc_06669___232425	Bcc_01044___235657 Bcc_03729___241027	Bcc_06385___261229	Bcc_01894___266973	Bcc_07159___292833	Bcc_01557___296061	Bcc_00918___309097	Bcc_06264___334759	Bcc_01668___340575	Bcc_02781___357739	Bcc_06008___378997	Bcc_04159___390141	Bcc_05140___407251	Bcc_02629___417117	Bcc_03748___432329	Bcc_00072___439633	Bcc_03764___461735	Bcc_02022___473157	Bcc_02498___489171	Bcc_05289___509979	Bcc_00072___514065	Bcc_00814___530181	Bcc_02719___548623
group_16217 group_16216 group_16218 fadD3_2	fadD3_3 fadD3_2 fadD3_3	3-[(3aS,4S,7aS)-7a-methyl-1,5-dioxo-octahydro-1H-inden-4-yl]propanoyl:CoA ligase 3-[(3aS,4S,7aS)-7a-methyl-1,5-dioxo-octahydro-1H-inden-4-yl]propanoyl:CoA ligase 3-[(3aS,4S,7aS)-7a-methyl-1,5-dioxo-octahydro-1H-inden-4-yl]propanoyl:CoA ligase 3-[(3aS,4S,7aS)-7a-methyl-1,5-dioxo-octahydro-1H-inden-4-yl]propanoyl:CoA ligase	1 1 1 209	1 1 1 209	1 1 1 1	1 1 1 1	30544 32494 6643 6894	1 1 45	17335 9891 55		Bcc_01761	Bcc_06277___12553	Bcc_00082___15395	Bcc_00871___32165	Bcc_01228___47075	Bcc_00145___59401	Bcc_05571___84597	Bcc_03032___94223	Bcc_05713___113889	Bcc_05833___128359	Bcc_01415___134481	Bcc_01413___149451	Bcc_04045___168745	Bcc_06715___188599	Bcc_00087___189489	Bcc_05025___214097	Bcc_06644___232375	Bcc_03704___240977 Bcc_01069___235707	Bcc_06410___261279	Bcc_01920___267025	Bcc_07184___292883	Bcc_01582___296111	Bcc_00943___309147	Bcc_06289___334809	Bcc_01693___340625	Bcc_02806___357789	Bcc_06033___379047	Bcc_04184___390191	Bcc_05165___407301	Bcc_02604___417067	Bcc_03773___432379	Bcc_00097___439683	Bcc_03789___461785	Bcc_02047___473207	Bcc_02473___489121	Bcc_05314___510029	Bcc_00097___514115	Bcc_00789___530131	Bcc_02744___548673
pheC group_16220 group_16222 pheC_2	pheC_2 pheC_2	Cyclohexadienyl dehydratase Cyclohexadienyl dehydratase Cyclohexadienyl dehydratase Cyclohexadienyl dehydratase	209 1 1 1	209 1 1 1	1 1 1 1	1 1 1 1	6896 32495 6644 30545	1 45 1	9892 56 17336		Bcc_01762	Bcc_06278___12555	Bcc_00083___15397	Bcc_00872___32167	Bcc_01229___47077	Bcc_00146___59403	Bcc_05572___84599	Bcc_03033___94225	Bcc_05714___113891	Bcc_05834___128361	Bcc_01416___134483	Bcc_01414___149453	Bcc_04044___168743	Bcc_06714___188597	Bcc_00088___189491	Bcc_05026___214099	Bcc_06643___232373	Bcc_01070___235709 Bcc_03703___240975	Bcc_06411___261281	Bcc_01921___267027	Bcc_07185___292885	Bcc_01583___296113	Bcc_00944___309149	Bcc_06290___334811	Bcc_01694___340627	Bcc_03065___358307	Bcc_06034___379049	Bcc_04185___390193	Bcc_00472___397915	Bcc_02603___417065	Bcc_03774___432381	Bcc_02921___445331	Bcc_03790___461787	Bcc_02048___473209	Bcc_02472___489119	Bcc_05315___510031	Bcc_00098___514117	Bcc_00788___530129	Bcc_02745___548675
maeB_1 group_16292	maeB_2	NADP-dependent malic enzyme NADP-dependent malic enzyme	209 1	209 1	1 1	1 1	6347 32642	1	17423		Bcc_01895	Bcc_01016___2031	Bcc_02571___20373	Bcc_02956___36335	Bcc_00301___45221	Bcc_01020___61151	Bcc_02872___79199	Bcc_01997___92153	Bcc_02838___108139	Bcc_05138___126969	Bcc_05442___142535	Bcc_01547___149719	Bcc_06357___173369	Bcc_04875___184919	Bcc_03265___195845	Bcc_04726___213499	Bcc_05279___229645	Bcc_03569___240707	Bcc_02767___253993	Bcc_03628___270441	Bcc_02774___284063	Bcc_00030___293007	Bcc_01090___309441	Bcc_01272___324775	Bcc_03150___343539	Bcc_01267___354711	Bcc_03291___373563	Bcc_02169___386161	Bcc_05409___407789	Bcc_02457___416773	Bcc_04208___433249	Bcc_05402___450293	Bcc_04127___462461	Bcc_05463___480039	Bcc_03607___491389	Bcc_04790___508981	Bcc_02258___518437	Bcc_05585___539723	Bcc_01878___546941
group_16294 group_16293		hypothetical protein hypothetical protein	1 209	1 209	1 1	1 1	32644 6345	1	17425		Bcc_01897	Bcc_01014___2027	Bcc_02573___20377	Bcc_02958___36339	Bcc_00303___45225	Bcc_01022___61155	Bcc_02874___79203	Bcc_01999___92157	Bcc_02840___108143	Bcc_05136___126965	Bcc_05440___142531	Bcc_01549___149723	Bcc_06359___173373	Bcc_04873___184915	Bcc_03267___195849	Bcc_04724___213495	Bcc_05277___229641	Bcc_03567___240703	Bcc_02769___253997	Bcc_03630___270445	Bcc_02776___284067	Bcc_00028___293003	Bcc_01092___309445	Bcc_01270___324771	Bcc_03148___343535	Bcc_01265___354707	Bcc_03293___373567	Bcc_02171___386165	Bcc_05407___407785	Bcc_02455___416769	Bcc_04210___433253	Bcc_05400___450289	Bcc_04129___462465	Bcc_05461___480035	Bcc_03605___491385	Bcc_04788___508977	Bcc_02260___518441	Bcc_05587___539727	Bcc_01880___546945
lrp_5 group_16296	lrp_13	Leucine-responsive regulatory protein Leucine-responsive regulatory protein	209 1	209 1	1 1	1 1	6343 32646	1	17427		Bcc_01900	Bcc_02211___4421	Bcc_01920___19071	Bcc_02402___35227	Bcc_01377___47373	Bcc_01543___62197	Bcc_02251___77957	Bcc_07146___102451	Bcc_02507___107477	Bcc_02361___121415	Bcc_03074___137799	Bcc_01634___149893	Bcc_00661___161977	Bcc_06268___187705	Bcc_02166___193647	Bcc_02346___208739	Bcc_01754___222595	Bcc_01847___237263	Bcc_02394___253247	Bcc_03603___270391	Bcc_02023___282561	Bcc_00025___292997	Bcc_01094___309449	Bcc_01268___324767	Bcc_03146___343531	Bcc_01263___354703	Bcc_03295___373571	Bcc_02173___386169	Bcc_05405___407781	Bcc_02453___416765	Bcc_04212___433257	Bcc_05398___450285	Bcc_04131___462469	Bcc_05459___480031	Bcc_03603___491381	Bcc_04786___508973	Bcc_02262___518445	Bcc_05589___539731	Bcc_01882___546949
group_16297 group_16298		hypothetical protein hypothetical protein	209 1	209 1	1 1	1 1	6341 32647	1	17428		Bcc_01901	Bcc_02212___4423	Bcc_01921___19073	Bcc_02403___35229	Bcc_01378___47375	Bcc_01544___62199	Bcc_02252___77959	Bcc_07145___102449	Bcc_02508___107479	Bcc_02362___121417	Bcc_03073___137797	Bcc_01635___149895	Bcc_00660___161975	Bcc_06267___187703	Bcc_02167___193649	Bcc_02347___208741	Bcc_01755___222597	Bcc_01848___237265	Bcc_02395___253249	Bcc_03602___270389	Bcc_02022___282559	Bcc_00024___292995	Bcc_01095___309451	Bcc_01267___324765	Bcc_03145___343529	Bcc_01262___354701	Bcc_03296___373573	Bcc_02174___386171	Bcc_05404___407779	Bcc_02452___416763	Bcc_04213___433259	Bcc_05397___450283	Bcc_04132___462471	Bcc_05458___480029	Bcc_03602___491379	Bcc_04785___508971	Bcc_02263___518447	Bcc_05590___539733	Bcc_01883___546951
group_16300 group_16299		hypothetical protein hypothetical protein	1 209	1 209	1 1	1 1	32649 6339	1	17430		Bcc_01903	Bcc_02214___4427	Bcc_01923___19077	Bcc_02405___35233	Bcc_01380___47379	Bcc_01546___62203	Bcc_02254___77963	Bcc_07143___102445	Bcc_02510___107483	Bcc_02364___121421	Bcc_03071___137793	Bcc_01637___149899	Bcc_00658___161971	Bcc_06265___187699	Bcc_02169___193653	Bcc_02349___208745	Bcc_01757___222601	Bcc_01850___237269	Bcc_02397___253253	Bcc_03600___270385	Bcc_02020___282555	Bcc_00022___292991	Bcc_01097___309455	Bcc_01265___324761	Bcc_03143___343525	Bcc_01260___354697	Bcc_03298___373577	Bcc_02176___386175	Bcc_05402___407775	Bcc_02450___416759	Bcc_04215___433263	Bcc_05395___450279	Bcc_04134___462475	Bcc_05456___480025	Bcc_03600___491375	Bcc_04783___508967	Bcc_02265___518451	Bcc_05592___539737	Bcc_01885___546955
group_16407 group_16408 group_16409 group_16411 group_16410		hypothetical protein hypothetical protein hypothetical protein hypothetical protein hypothetical protein	209 1 1 1 1	209 1 1 1 1	1 1 1 1 1	1 1 1 1 1	7847 20193 6961 7354 7045	1 44 1 1	19340 11 11543 10518		Bcc_02058	Bcc_00326___651	Bcc_00276___15783	Bcc_06738___43899	Bcc_06411___57441	Bcc_00507___60125	Bcc_02635___78725	Bcc_01834___91827	Bcc_02343___107149	Bcc_00007___116707	Bcc_06964___145579	Bcc_01562___149749	Bcc_02171___164997	Bcc_06509___188187	Bcc_01799___192913	Bcc_01632___207311	Bcc_01187___221461	Bcc_01572___236713	Bcc_06578___261615	Bcc_00402___263989	Bcc_01761___282037	Bcc_01337___295621	Bcc_01240___309741	Bcc_00809___323849	Bcc_00011___337261	Bcc_04939___362055	Bcc_00418___367817	Bcc_00011___381845	Bcc_05668___408307	Bcc_00137___412133	Bcc_01667___428167	Bcc_03999___447487	Bcc_00011___454229	Bcc_01487___472087	Bcc_02587___489349	Bcc_00011___499423	Bcc_02322___518565	Bcc_00687___529927	Bcc_00940___545065
group_16416 group_16415 group_16414 group_16413 pepN_1	pepN_3 pepN_3 pepN_3 pepN_2	Aminopeptidase N Aminopeptidase N Aminopeptidase N Aminopeptidase N Aminopeptidase N	1 1 1 1 209	1 1 1 1 209	1 1 1 1 1	1 1 1 1 1	7335 7026 7915 20174 7876	1 1 44 1	11524 10499 80 19321		Bcc_02077	Bcc_00345___689	Bcc_00295___15821	Bcc_06719___43861	Bcc_06392___57403	Bcc_00526___60163	Bcc_02616___78687	Bcc_01853___91865	Bcc_02362___107187	Bcc_00026___116745	Bcc_06945___145541	Bcc_01581___149787	Bcc_02190___165035	Bcc_06528___188225	Bcc_01818___192951	Bcc_01651___207349	Bcc_01206___221499	Bcc_01591___236751	Bcc_06559___261577	Bcc_00421___264027	Bcc_01780___282075	Bcc_01318___295583	Bcc_01259___309779	Bcc_00790___323811	Bcc_00030___337299	Bcc_04958___362093	Bcc_00437___367855	Bcc_00030___381883	Bcc_05687___408345	Bcc_00156___412171	Bcc_01686___428205	Bcc_04018___447525	Bcc_00030___454267	Bcc_01506___472125	Bcc_02606___489387	Bcc_00030___499461	Bcc_02341___518603	Bcc_00706___529965	Bcc_00921___545027
group_16417 group_16418 group_16419 group_16420 group_16421		hypothetical protein hypothetical protein hypothetical protein hypothetical protein hypothetical protein	209 1 1 1 1	209 1 1 1 1	1 1 1 1 1	1 1 1 1 1	7878 20172 7917 7024 7333	1 44 1 1	19319 78 10497 11522		Bcc_02079	Bcc_00347___693	Bcc_00297___15825	Bcc_06717___43857	Bcc_06390___57399	Bcc_00528___60167	Bcc_02614___78683	Bcc_01855___91869	Bcc_02364___107191	Bcc_00028___116749	Bcc_06943___145537	Bcc_01583___149791	Bcc_02192___165039	Bcc_06530___188229	Bcc_01820___192955	Bcc_01653___207353	Bcc_01208___221503	Bcc_01593___236755	Bcc_06557___261573	Bcc_00423___264031	Bcc_01782___282079	Bcc_01316___295579	Bcc_01261___309783	Bcc_00788___323807	Bcc_00032___337303	Bcc_04960___362097	Bcc_00439___367859	Bcc_00032___381887	Bcc_05689___408349	Bcc_00158___412175	Bcc_01688___428209	Bcc_04020___447529	Bcc_00032___454271	Bcc_01508___472129	Bcc_02608___489391	Bcc_00032___499465	Bcc_02343___518607	Bcc_00708___529969	Bcc_00919___545023
group_16426 group_16424 group_16425 group_16422 group_16423		hypothetical protein hypothetical protein hypothetical protein hypothetical protein hypothetical protein	1 1 1 209 1	1 1 1 209 1	1 1 1 1 1	1 1 1 1 1	7328 7922 7019 7883 20167	1 44 1 1	11517 73 10492 19314		Bcc_02084	Bcc_00352___703	Bcc_00302___15835	Bcc_06712___43847	Bcc_06385___57389	Bcc_00533___60177	Bcc_02609___78673	Bcc_01860___91879	Bcc_02369___107201	Bcc_00033___116759	Bcc_06938___145527	Bcc_01588___149801	Bcc_02197___165049	Bcc_06535___188239	Bcc_01825___192965	Bcc_01658___207363	Bcc_01213___221513	Bcc_01598___236765	Bcc_06552___261563	Bcc_00428___264041	Bcc_01787___282089	Bcc_01311___295569	Bcc_01266___309793	Bcc_00783___323797	Bcc_00037___337313	Bcc_04965___362107	Bcc_00444___367869	Bcc_00037___381897	Bcc_05694___408359	Bcc_00163___412185	Bcc_01693___428219	Bcc_04025___447539	Bcc_00037___454281	Bcc_01513___472139	Bcc_02613___489401	Bcc_00037___499475	Bcc_02348___518617	Bcc_00713___529979	Bcc_00914___545013
group_16431 yveA_1 yveA_3 group_16428 group_16429	yveA_3 yveA_3 yveA_3	Aspartate-proton symporter Aspartate-proton symporter Aspartate-proton symporter Aspartate-proton symporter Aspartate-proton symporter	1 209 1 1 1	1 209 1 1 1	1 1 1 1 1	1 1 1 1 1	7324 7887 7015 20163 7926	1 1 1 44	11513 10488 19310 69		Bcc_02088	Bcc_00356___711	Bcc_00306___15843	Bcc_06708___43839	Bcc_06381___57381	Bcc_00537___60185	Bcc_02605___78665	Bcc_01864___91887	Bcc_02373___107209	Bcc_00037___116767	Bcc_06934___145519	Bcc_01592___149809	Bcc_02201___165057	Bcc_06539___188247	Bcc_01829___192973	Bcc_01662___207371	Bcc_01217___221521	Bcc_01602___236773	Bcc_06548___261555	Bcc_00432___264049	Bcc_01791___282097	Bcc_01306___295559	Bcc_01270___309801	Bcc_00779___323789	Bcc_00041___337321	Bcc_04969___362115	Bcc_00448___367877	Bcc_00041___381905	Bcc_05698___408367	Bcc_00167___412193	Bcc_01697___428227	Bcc_04029___447547	Bcc_00041___454289	Bcc_01517___472147	Bcc_02617___489409	Bcc_00041___499483	Bcc_02352___518625	Bcc_00717___529987	Bcc_00910___545005
group_16433 group_16436 group_16434 bsdB_2 bsdB	bsdB_2 bsdB_2 bsdB_2	Phenolic acid decarboxylase subunit B Phenolic acid decarboxylase subunit B Phenolic acid decarboxylase subunit B Phenolic acid decarboxylase subunit B Phenolic acid decarboxylase subunit B	1 1 1 1 209	1 1 1 1 209	1 1 1 1 1	1 1 1 1 1	20161 7322 7928 7013 7890	1 1 44 1	19308 11511 67 10486		Bcc_02090	Bcc_00358___715	Bcc_00308___15847	Bcc_06706___43835	Bcc_06379___57377	Bcc_00539___60189	Bcc_02603___78661	Bcc_01866___91891	Bcc_02375___107213	Bcc_00039___116771	Bcc_06932___145515	Bcc_01594___149813	Bcc_02203___165061	Bcc_06541___188251	Bcc_01831___192977	Bcc_01664___207375	Bcc_01219___221525	Bcc_01604___236777	Bcc_06546___261551	Bcc_00434___264053	Bcc_01793___282101	Bcc_01304___295555	Bcc_01272___309805	Bcc_00777___323785	Bcc_00043___337325	Bcc_04971___362119	Bcc_00450___367881	Bcc_00043___381909	Bcc_05700___408371	Bcc_00169___412197	Bcc_01699___428231	Bcc_04031___447551	Bcc_00043___454293	Bcc_01519___472151	Bcc_02619___489413	Bcc_00043___499487	Bcc_02354___518629	Bcc_00719___529991	Bcc_00908___545001
ydfG		NADP-dependent 3-hydroxy acid dehydrogenase YdfG	209	209	1	1	21827				Bcc_02401	Bcc_03852___7703	Bcc_05297___25825	Bcc_06623___43669	Bcc_03647___51913	Bcc_06426___71963	Bcc_04905___83265	Bcc_02606___93371	Bcc_02692___107847	Bcc_06768___130229	Bcc_07189___146029	Bcc_06649___159923	Bcc_03698___168051	Bcc_05328___185825	Bcc_07093___203501	Bcc_06619___217285	Bcc_06089___231265	Bcc_06351___246271	Bcc_02689___253837	Bcc_05350___273885	Bcc_02696___283907	Bcc_00993___294933	Bcc_01589___310439	Bcc_00043___322317	Bcc_00223___337685	Bcc_06677___365531	Bcc_02815___372611	Bcc_00741___383305	Bcc_02861___402693	Bcc_02158___416175	Bcc_06834___438501	Bcc_06916___453321	Bcc_02951___460109	Bcc_00532___470177	Bcc_04583___493341	Bcc_00205___499811	Bcc_03728___521377	Bcc_03203___534959	Bcc_01186___545557
tsaQ1_1 tsaQ1_3		HTH-type transcriptional regulator TsaQ1/TsaQ2 HTH-type transcriptional regulator TsaQ1/TsaQ2	209 1	209 1	1 1	1 1	21815 21598	1	17757		Bcc_02410	Bcc_03843___7685	Bcc_05288___25807	Bcc_06632___43687	Bcc_03638___51895	Bcc_06435___71981	Bcc_04914___83283	Bcc_02615___93389	Bcc_02701___107865	Bcc_06777___130247	Bcc_07198___146047	Bcc_06640___159905	Bcc_03689___168033	Bcc_05319___185807	Bcc_07084___203483	Bcc_06628___217303	Bcc_06080___231247	Bcc_06360___246289	Bcc_02698___253855	Bcc_05359___273903	Bcc_02705___283925	Bcc_00984___294915	Bcc_01598___310457	Bcc_00034___322299	Bcc_00214___337667	Bcc_06668___365513	Bcc_02824___372629	Bcc_00750___383323	Bcc_02870___402711	Bcc_02149___416157	Bcc_06825___438483	Bcc_06907___453303	Bcc_02960___460127	Bcc_00523___470159	Bcc_04574___493323	Bcc_00196___499793	Bcc_03719___521359	Bcc_03194___534941	Bcc_01195___545575
mhpA_3 group_16650	mhpA_4	3-(3-hydroxy-phenyl)propionate/3-hydroxycinnamic acid hydroxylase 3-(3-hydroxy-phenyl)propionate/3-hydroxycinnamic acid hydroxylase	209 1	209 1	1 1	1 1	21812 21595	1	17754		Bcc_02413	Bcc_03840___7679	Bcc_05285___25801	Bcc_06635___43693	Bcc_03635___51889	Bcc_06438___71987	Bcc_04917___83289	Bcc_02618___93395	Bcc_02704___107871	Bcc_06780___130253	Bcc_07201___146053	Bcc_06637___159899	Bcc_03686___168027	Bcc_05316___185801	Bcc_07081___203477	Bcc_06631___217309	Bcc_06077___231241	Bcc_06363___246295	Bcc_02701___253861	Bcc_05362___273909	Bcc_02708___283931	Bcc_00981___294909	Bcc_01601___310463	Bcc_00031___322293	Bcc_00211___337661	Bcc_06665___365507	Bcc_02827___372635	Bcc_00753___383329	Bcc_02873___402717	Bcc_02146___416151	Bcc_06822___438477	Bcc_06904___453297	Bcc_02963___460133	Bcc_00520___470153	Bcc_04571___493317	Bcc_00193___499787	Bcc_03716___521353	Bcc_03191___534935	Bcc_01198___545581
pcaK_4 group_16652	pcaK_6	4-hydroxybenzoate transporter PcaK 4-hydroxybenzoate transporter PcaK	209 1	209 1	1 1	1 1	21810 21593	1	17752		Bcc_02415	Bcc_03838___7675	Bcc_05283___25797	Bcc_06637___43697	Bcc_03633___51885	Bcc_06440___71991	Bcc_04919___83293	Bcc_02620___93399	Bcc_02706___107875	Bcc_06782___130257	Bcc_07203___146057	Bcc_06635___159895	Bcc_03684___168023	Bcc_05314___185797	Bcc_07079___203473	Bcc_06633___217313	Bcc_06075___231237	Bcc_06365___246299	Bcc_02703___253865	Bcc_05364___273913	Bcc_02710___283935	Bcc_00979___294905	Bcc_01603___310467	Bcc_00029___322289	Bcc_00209___337657	Bcc_06663___365503	Bcc_02829___372639	Bcc_00755___383333	Bcc_02875___402721	Bcc_02144___416147	Bcc_06820___438473	Bcc_06902___453293	Bcc_02965___460137	Bcc_00518___470149	Bcc_04569___493313	Bcc_00191___499783	Bcc_03714___521349	Bcc_03189___534931	Bcc_01200___545585
group_16654 group_16653		hypothetical protein hypothetical protein	1 209	1 209	1 1	1 1	21591 21808	1	17750		Bcc_02417	Bcc_03836___7671	Bcc_05281___25793	Bcc_06639___43701	Bcc_03631___51881	Bcc_06442___71995	Bcc_04921___83297	Bcc_02622___93403	Bcc_02708___107879	Bcc_06784___130261	Bcc_07205___146061	Bcc_06633___159891	Bcc_03682___168019	Bcc_05312___185793	Bcc_07077___203469	Bcc_06635___217317	Bcc_06073___231233	Bcc_06367___246303	Bcc_02705___253869	Bcc_05366___273917	Bcc_02712___283939	Bcc_00977___294901	Bcc_01605___310471	Bcc_00027___322285	Bcc_00207___337653	Bcc_06661___365499	Bcc_02831___372643	Bcc_00757___383337	Bcc_02877___402725	Bcc_02142___416143	Bcc_06818___438469	Bcc_06900___453289	Bcc_02967___460141	Bcc_00516___470145	Bcc_04567___493309	Bcc_00189___499779	Bcc_03712___521345	Bcc_03187___534927	Bcc_01202___545589
ycaD_2 ycaD		putative MFS-type transporter YcaD putative MFS-type transporter YcaD	1 209	1 209	1 1	1 1	21590 21807	1	17749		Bcc_02418	Bcc_03835___7669	Bcc_05280___25791	Bcc_06640___43703	Bcc_03630___51879	Bcc_06443___71997	Bcc_04922___83299	Bcc_02623___93405	Bcc_02709___107881	Bcc_06785___130263	Bcc_07206___146063	Bcc_06632___159889	Bcc_03681___168017	Bcc_05311___185791	Bcc_07076___203467	Bcc_06636___217319	Bcc_06072___231231	Bcc_06368___246305	Bcc_02706___253871	Bcc_05367___273919	Bcc_02713___283941	Bcc_00976___294899	Bcc_01606___310473	Bcc_00026___322283	Bcc_00206___337651	Bcc_06660___365497	Bcc_02832___372645	Bcc_00758___383339	Bcc_02878___402727	Bcc_02141___416141	Bcc_06817___438467	Bcc_06899___453287	Bcc_02968___460143	Bcc_00515___470143	Bcc_04566___493307	Bcc_00188___499777	Bcc_03711___521343	Bcc_03186___534925	Bcc_01203___545591
bluB_2 bluB		5,6-dimethylbenzimidazole synthase 5,6-dimethylbenzimidazole synthase	1 209	1 209	1 1	1 1	21588 21805	1	17747		Bcc_02420	Bcc_03833___7665	Bcc_05278___25787	Bcc_06642___43707	Bcc_03628___51875	Bcc_06445___72001	Bcc_04924___83303	Bcc_02625___93409	Bcc_02711___107885	Bcc_06787___130267	Bcc_07208___146067	Bcc_06630___159885	Bcc_03679___168013	Bcc_05309___185787	Bcc_07074___203463	Bcc_06638___217323	Bcc_06070___231227	Bcc_06370___246309	Bcc_02708___253875	Bcc_05369___273923	Bcc_02715___283945	Bcc_00974___294895	Bcc_01608___310477	Bcc_00024___322279	Bcc_00204___337647	Bcc_06658___365493	Bcc_02834___372649	Bcc_00760___383343	Bcc_02880___402731	Bcc_02139___416137	Bcc_06815___438463	Bcc_06897___453283	Bcc_02970___460147	Bcc_00513___470139	Bcc_04564___493303	Bcc_00186___499773	Bcc_03709___521339	Bcc_03184___534921	Bcc_01205___545595
group_16660 dmlR_48	dmlR_44	HTH-type transcriptional regulator DmlR HTH-type transcriptional regulator DmlR	1 209	1 209	1 1	1 1	21586 21803	1	17745		Bcc_02422	Bcc_03831___7661	Bcc_05276___25783	Bcc_06644___43711	Bcc_03626___51871	Bcc_06447___72005	Bcc_04926___83307	Bcc_02627___93413	Bcc_02713___107889	Bcc_06789___130271	Bcc_07210___146071	Bcc_06628___159881	Bcc_03677___168009	Bcc_05307___185783	Bcc_07072___203459	Bcc_06640___217327	Bcc_06068___231223	Bcc_06372___246313	Bcc_02710___253879	Bcc_05371___273927	Bcc_02717___283949	Bcc_00972___294891	Bcc_01610___310481	Bcc_00022___322275	Bcc_00202___337643	Bcc_06656___365489	Bcc_02836___372653	Bcc_00762___383347	Bcc_02882___402735	Bcc_02137___416133	Bcc_06813___438459	Bcc_06895___453279	Bcc_02972___460151	Bcc_00511___470135	Bcc_04562___493299	Bcc_00184___499769	Bcc_03707___521335	Bcc_03182___534917	Bcc_01207___545599
xylR_2 group_16662	xylR_4	Xylose operon regulatory protein Xylose operon regulatory protein	209 1	209 1	1 1	1 1	21801 21783	1	17743		Bcc_02424	Bcc_03829___7657	Bcc_05274___25779	Bcc_06646___43715	Bcc_03624___51867	Bcc_06449___72009	Bcc_04928___83311	Bcc_02629___93417	Bcc_02715___107893	Bcc_06791___130275	Bcc_07212___146075	Bcc_06626___159877	Bcc_03675___168005	Bcc_05305___185779	Bcc_07070___203455	Bcc_06642___217331	Bcc_06066___231219	Bcc_06374___246317	Bcc_02712___253883	Bcc_05373___273931	Bcc_02719___283953	Bcc_00970___294887	Bcc_01612___310485	Bcc_00020___322271	Bcc_00200___337639	Bcc_06654___365485	Bcc_02838___372657	Bcc_00764___383351	Bcc_02884___402739	Bcc_02135___416129	Bcc_06811___438455	Bcc_06893___453275	Bcc_02974___460155	Bcc_00509___470131	Bcc_04560___493295	Bcc_00182___499765	Bcc_03705___521331	Bcc_03180___534913	Bcc_01209___545603
group_16663 group_16664		hypothetical protein hypothetical protein	209 1	209 1	1 1	1 1	21799 21785	1	17741		Bcc_02426	Bcc_03827___7653	Bcc_05272___25775	Bcc_06648___43719	Bcc_03622___51863	Bcc_06451___72013	Bcc_04930___83315	Bcc_02631___93421	Bcc_02717___107897	Bcc_06793___130279	Bcc_07214___146079	Bcc_06624___159873	Bcc_03673___168001	Bcc_05303___185775	Bcc_07068___203451	Bcc_06644___217335	Bcc_06064___231215	Bcc_06376___246321	Bcc_02714___253887	Bcc_05375___273935	Bcc_02721___283957	Bcc_00968___294883	Bcc_01614___310489	Bcc_00018___322267	Bcc_00198___337635	Bcc_06652___365481	Bcc_02840___372661	Bcc_00766___383355	Bcc_02886___402743	Bcc_02133___416125	Bcc_06809___438451	Bcc_06891___453271	Bcc_02976___460159	Bcc_00507___470127	Bcc_04558___493291	Bcc_06861___513123	Bcc_03703___521327	Bcc_03178___534909	Bcc_01211___545607
pglA_1 group_16688	pglA_2	N,N'-diacetylbacillosaminyl-diphospho-undecaprenol alpha-1,3-N-acetylgalactosaminyltransferase N,N'-diacetylbacillosaminyl-diphospho-undecaprenol alpha-1,3-N-acetylgalactosaminyltransferase	209 1	209 1	1 1	1 1	16212 1583	1	11715		Bcc_02484	Bcc_05517___11033	Bcc_03343___21917	Bcc_04196___38815	Bcc_03298___51215	Bcc_01929___62969	Bcc_05634___84723	Bcc_05597___99353	Bcc_03660___109783	Bcc_04122___124937	Bcc_03427___138505	Bcc_03669___153963	Bcc_03920___168495	Bcc_03331___181831	Bcc_03574___196463	Bcc_06697___217441	Bcc_04999___229085	Bcc_01891___237351	Bcc_03914___256287	Bcc_02059___267303	Bcc_03844___286203	Bcc_01721___296389	Bcc_01673___310607	Bcc_00171___322573	Bcc_00786___338811	Bcc_00644___353465	Bcc_00548___368077	Bcc_00843___383509	Bcc_00443___397857	Bcc_02074___416007	Bcc_00436___425705	Bcc_00223___439935	Bcc_01465___457137	Bcc_00468___470049	Bcc_03054___490283	Bcc_03679___506759	Bcc_00571___515063	Bcc_00994___530541	Bcc_00743___544671
group_16696 livF_1	livF_6	High-affinity branched-chain amino acid transport ATP-binding protein LivF High-affinity branched-chain amino acid transport ATP-binding protein LivF	1 209	1 209	1 1	1 1	1599 16229	1	11731		Bcc_02500	Bcc_03067___6133	Bcc_01008___17247	Bcc_06033___42489	Bcc_02518___49655	Bcc_02637___64385	Bcc_05295___84045	Bcc_05581___99321	Bcc_03644___109751	Bcc_06052___128797	Bcc_03443___138537	Bcc_03685___153995	Bcc_02616___165887	Bcc_03315___181799	Bcc_03558___196431	Bcc_01389___206825	Bcc_05015___229117	Bcc_01828___237225	Bcc_02947___254353	Bcc_06673___276531	Bcc_03611___285737	Bcc_01737___296421	Bcc_01689___310639	Bcc_00155___322541	Bcc_04552___346343	Bcc_00660___353497	Bcc_04885___376751	Bcc_00277___382377	Bcc_07381___411733	Bcc_02058___415975	Bcc_01469___427771	Bcc_00207___439903	Bcc_01481___457169	Bcc_00068___469249	Bcc_01351___486877	Bcc_03695___506791	Bcc_00587___515095	Bcc_05529___539611	Bcc_00759___544703
cysM group_16831 group_16830 group_16833 cysM_2 cysM_1	cysM_2 cysM_2 cysM_2	Cysteine synthase B Cysteine synthase B Cysteine synthase B Cysteine synthase B Cysteine synthase B Cysteine synthase B	209 1 1 1 1 1	209 1 1 1 1 1	1 1 1 1 1 1	1 1 1 1 1 1	18115 17829 18079 18101 1423 31918	1 107 103 1 1	27562 151 11 12138 7916		Bcc_02683	Bcc_06853___13705	Bcc_01660___18551	Bcc_01443___33309	Bcc_06273___57165	Bcc_06045___71201	Bcc_05960___85375	Bcc_06352___100863	Bcc_01301___105065	Bcc_02461___121615	Bcc_02191___136033	Bcc_05175___156975	Bcc_07102___174859	Bcc_02030___179229	Bcc_05854___201023	Bcc_00624___205295	Bcc_05606___230299	Bcc_02212___237993 Bcc_04920___243409	Bcc_01357___251173	Bcc_03295___269775 Bcc_05858___274901	Bcc_02952___284419	Bcc_01920___296787	Bcc_01841___310943	Bcc_06475___335181	Bcc_01066___339371	Bcc_07343___366863	Bcc_01162___369305	Bcc_01633___385089	Bcc_00559___398089	Bcc_01906___415671	Bcc_02180___429193	Bcc_05608___450705	Bcc_00181___454569	Bcc_05095___479303	Bcc_06088___496351	Bcc_06984___513369	Bcc_06176___526273	Bcc_01765___532083	Bcc_02464___548113
group_16834 group_16837 group_16836 group_16839 group_16838 ytpA_2	ytpA_1 ytpA_2 ytpA_3 ytpA_2 ytpA_3	Phospholipase YtpA Phospholipase YtpA Phospholipase YtpA Phospholipase YtpA Phospholipase YtpA Phospholipase YtpA	1 1 1 1 1 209	1 1 1 1 1 209	1 1 1 1 1 1	1 1 1 1 1 1	16526 17832 18082 18104 1426 18112	1 1 107 103 1	7913 27559 148 8 12141		Bcc_02686	Bcc_06856___13711	Bcc_01657___18545	Bcc_01446___33315	Bcc_06270___57159	Bcc_06042___71195	Bcc_05963___85381	Bcc_06349___100857	Bcc_01304___105071	Bcc_02464___121621	Bcc_02194___136039	Bcc_05172___156969	Bcc_07099___174853	Bcc_02033___179235	Bcc_05851___201017	Bcc_00627___205301	Bcc_05609___230305	Bcc_04923___243415 Bcc_02215___237999	Bcc_01360___251179	Bcc_05855___274895 Bcc_03292___269769	Bcc_02949___284413	Bcc_01923___296793	Bcc_01844___310949	Bcc_06472___335175	Bcc_01069___339377	Bcc_07340___366857	Bcc_01165___369311	Bcc_01636___385095	Bcc_00562___398095	Bcc_01903___415665	Bcc_02183___429199	Bcc_05605___450699	Bcc_00178___454563	Bcc_05098___479309	Bcc_06091___496357	Bcc_06987___513375	Bcc_06179___526279	Bcc_01768___532089	Bcc_02467___548119
metQ_5 metQ_6 group_16844 group_16845 group_16842 group_16843	metQ_4 metQ_4 metQ_5 metQ_5	D-methionine-binding lipoprotein MetQ D-methionine-binding lipoprotein MetQ D-methionine-binding lipoprotein MetQ D-methionine-binding lipoprotein MetQ D-methionine-binding lipoprotein MetQ D-methionine-binding lipoprotein MetQ	209 1 1 1 1 1	209 1 1 1 1 1	1 1 1 1 1 1	1 1 1 1 1 1	18109 18085 1429 18107 16524 17835	107 1 103 158 1	145 12144 5 3 27556		Bcc_02689	Bcc_06859___13717	Bcc_01654___18539	Bcc_01449___33321	Bcc_06267___57153	Bcc_06039___71189	Bcc_05966___85387	Bcc_06346___100851	Bcc_01307___105077	Bcc_02467___121627	Bcc_02197___136045	Bcc_05169___156963	Bcc_07096___174847	Bcc_02036___179241	Bcc_05848___201011	Bcc_00630___205307	Bcc_05612___230311	Bcc_02218___238005 Bcc_04926___243421	Bcc_01363___251185	Bcc_03289___269763 Bcc_05852___274889	Bcc_02946___284407	Bcc_01926___296799	Bcc_01847___310955	Bcc_06469___335169	Bcc_01072___339383	Bcc_07337___366851	Bcc_01168___369317	Bcc_01639___385101	Bcc_00565___398101	Bcc_01900___415659	Bcc_02186___429205	Bcc_05602___450693	Bcc_00175___454557	Bcc_05101___479315	Bcc_06094___496363	Bcc_06990___513381	Bcc_06182___526285	Bcc_01771___532095	Bcc_02470___548125
group_16848 group_16849 group_16846 group_16847 group_16851 group_16850	dadA_4 dadA_3 dadA_3 dadA_1 dadA_4 dadA_4	D-amino acid dehydrogenase D-amino acid dehydrogenase D-amino acid dehydrogenase D-amino acid dehydrogenase D-amino acid dehydrogenase D-amino acid dehydrogenase	1 1 1 209 1 1	1 1 1 209 1 1	1 1 1 1 1 1	1 1 1 1 1 1	18088 16521 16534 18099 1432 17838	107 158 1 1 1	142 6 10404 12147 27553		Bcc_02692	Bcc_06862___13723	Bcc_01651___18533	Bcc_01452___33327	Bcc_06264___57147	Bcc_06036___71183	Bcc_05969___85393	Bcc_06343___100845	Bcc_01310___105083	Bcc_02470___121633	Bcc_02200___136051	Bcc_05166___156957	Bcc_07093___174841	Bcc_02039___179247	Bcc_05845___201005	Bcc_00633___205313	Bcc_05615___230317	Bcc_02221___238011 Bcc_04929___243427	Bcc_01366___251191	Bcc_05849___274883 Bcc_03286___269757	Bcc_02943___284401	Bcc_01929___296805	Bcc_01850___310961	Bcc_06466___335163	Bcc_01075___339389	Bcc_07334___366845	Bcc_01171___369323	Bcc_01642___385107	Bcc_00568___398107	Bcc_01897___415653	Bcc_02189___429211	Bcc_05599___450687	Bcc_00172___454551	Bcc_05104___479321	Bcc_06097___496369	Bcc_06993___513387	Bcc_06185___526291	Bcc_01774___532101	Bcc_02473___548131
lrp_3 group_16857 group_16856 group_16855 group_16854 group_16852	lrp_10 lrp_14 lrp_14 lrp_14 lrp_11	Leucine-responsive regulatory protein Leucine-responsive regulatory protein Leucine-responsive regulatory protein Leucine-responsive regulatory protein Leucine-responsive regulatory protein Leucine-responsive regulatory protein	209 1 1 1 1 1	209 1 1 1 1 1	1 1 1 1 1 1	1 1 1 1 1 1	18097 1433 17839 17898 18089 16533	1 1 158 107 1	12148 27552 7 141 10403		Bcc_02693	Bcc_06863___13725	Bcc_01650___18531	Bcc_01453___33329	Bcc_06263___57145	Bcc_06035___71181	Bcc_05970___85395	Bcc_06342___100843	Bcc_01311___105085	Bcc_02471___121635	Bcc_02201___136053	Bcc_05165___156955	Bcc_07092___174839	Bcc_02040___179249	Bcc_05844___201003	Bcc_00634___205315	Bcc_05616___230319	Bcc_02222___238013 Bcc_04930___243429	Bcc_01367___251193	Bcc_03285___269755 Bcc_05848___274881	Bcc_02942___284399	Bcc_01930___296807	Bcc_01851___310963	Bcc_06465___335161	Bcc_01076___339391	Bcc_07333___366843	Bcc_01172___369325	Bcc_01643___385109	Bcc_00569___398109	Bcc_01896___415651	Bcc_02190___429213	Bcc_05598___450685	Bcc_00171___454549	Bcc_05105___479323	Bcc_06098___496371	Bcc_06994___513389	Bcc_06186___526293	Bcc_01775___532103	Bcc_02474___548133
group_16859 group_16858 group_16862 group_16863 group_16860 group_16861		hypothetical protein hypothetical protein hypothetical protein hypothetical protein hypothetical protein hypothetical protein	1 209 1 1 1 1	1 209 1 1 1 1	1 1 1 1 1 1	1 1 1 1 1 1	18094 17931 16600 1436 17901 17842	229 1 1 158 1	7 24228 12151 10 27549		Bcc_02696	Bcc_06866___13731	Bcc_01647___18525	Bcc_01456___33335	Bcc_06260___57139	Bcc_06032___71175	Bcc_05973___85401	Bcc_06339___100837	Bcc_01314___105091	Bcc_02474___121641	Bcc_02204___136059	Bcc_05162___156949	Bcc_07089___174833	Bcc_02043___179255	Bcc_05841___200997	Bcc_00637___205321	Bcc_05619___230325 Bcc_06629___232345	Bcc_02225___238019 Bcc_04933___243435	Bcc_01370___251199	Bcc_05845___274875 Bcc_03282___269749	Bcc_02939___284393	Bcc_01933___296813	Bcc_01854___310969	Bcc_06462___335155	Bcc_01079___339397	Bcc_07330___366837	Bcc_01175___369331	Bcc_01646___385115	Bcc_00572___398115	Bcc_01893___415645	Bcc_02193___429219	Bcc_05595___450679	Bcc_00168___454543	Bcc_05108___479329	Bcc_06101___496377	Bcc_06997___513395	Bcc_06189___526299	Bcc_01778___532109	Bcc_02477___548139
rimM_2 group_16866 group_16867 group_16865 rimM group_16868	rimM_2 rimM_2 rimM_2 rimM_2	Ribosome maturation factor RimM Ribosome maturation factor RimM Ribosome maturation factor RimM Ribosome maturation factor RimM Ribosome maturation factor RimM Ribosome maturation factor RimM	1 1 1 1 209 1	1 1 1 1 209 1	1 1 1 1 1 1	1 1 1 1 1 1	1438 17903 17844 18092 17929 16602	1 158 1 229 1	12153 12 27547 4 24230		Bcc_02698	Bcc_06868___13735	Bcc_01645___18521	Bcc_01458___33339	Bcc_06258___57135	Bcc_06030___71171	Bcc_05975___85405	Bcc_06337___100833	Bcc_01316___105095	Bcc_02476___121645	Bcc_02206___136063	Bcc_05160___156945	Bcc_07087___174829	Bcc_02045___179259	Bcc_05839___200993	Bcc_00639___205325	Bcc_05621___230329 Bcc_06627___232341	Bcc_04935___243439 Bcc_02227___238023	Bcc_01372___251203	Bcc_05843___274871 Bcc_03280___269745	Bcc_02937___284389	Bcc_01935___296817	Bcc_01856___310973	Bcc_06460___335151	Bcc_01081___339401	Bcc_07328___366833	Bcc_01177___369335	Bcc_01648___385119	Bcc_00574___398119	Bcc_01891___415641	Bcc_02195___429223	Bcc_05593___450675	Bcc_00166___454539	Bcc_05110___479333	Bcc_06103___496381	Bcc_06999___513399	Bcc_06191___526303	Bcc_01780___532113	Bcc_02479___548143
nudL nudL_2 group_16871 group_16873 group_16872 group_16874	nudL_2 nudL_2 nudL_2 nudL_2	putative Nudix hydrolase NudL putative Nudix hydrolase NudL putative Nudix hydrolase NudL putative Nudix hydrolase NudL putative Nudix hydrolase NudL putative Nudix hydrolase NudL	209 1 1 1 1 1	209 1 1 1 1 1	1 1 1 1 1 1	1 1 1 1 1 1	17926 1441 16541 17847 17906 16605	1 229 1 158 1	12156 1 27544 15 24233		Bcc_02701	Bcc_06871___13741	Bcc_01642___18515	Bcc_01461___33345	Bcc_06255___57129	Bcc_06027___71165	Bcc_05978___85411	Bcc_06334___100827	Bcc_01319___105101	Bcc_02479___121651	Bcc_02209___136069	Bcc_05157___156939	Bcc_07084___174823	Bcc_02048___179265	Bcc_05836___200987	Bcc_00642___205331	Bcc_05624___230335 Bcc_06624___232335	Bcc_02230___238029 Bcc_04938___243445	Bcc_01375___251209	Bcc_03277___269739 Bcc_05840___274865	Bcc_02934___284383	Bcc_01938___296823	Bcc_01859___310979	Bcc_06457___335145	Bcc_01084___339407	Bcc_07325___366827	Bcc_01180___369341	Bcc_01651___385125	Bcc_00577___398125	Bcc_01888___415635	Bcc_02198___429229	Bcc_05590___450669	Bcc_00163___454533	Bcc_05113___479339	Bcc_06106___496387	Bcc_07002___513405	Bcc_06194___526309	Bcc_01783___532119	Bcc_02482___548149
cbiB_2 group_16880 group_16877 group_16879 group_16881 cbiB	cbiB_2 cbiB_2 cbiB_2 cbiB_2	Cobalamin biosynthesis protein CbiB Cobalamin biosynthesis protein CbiB Cobalamin biosynthesis protein CbiB Cobalamin biosynthesis protein CbiB Cobalamin biosynthesis protein CbiB Cobalamin biosynthesis protein CbiB	1 1 1 1 1 209	1 1 1 1 1 210	1 1 1 1 1 1.01	1 1 1 1 1 1	17848 16606 17907 16542 1442 17925	1 1 158 66 1	27543 24234 16 20 12157		Bcc_02702	Bcc_06872___13743	Bcc_01641___18513	Bcc_01462___33347	Bcc_06254___57127	Bcc_06026___71163	Bcc_06151___85757 Bcc_05979___85413	Bcc_06333___100825	Bcc_01320___105103	Bcc_02480___121653	Bcc_02210___136071	Bcc_05156___156937	Bcc_07083___174821	Bcc_02049___179267	Bcc_05835___200985	Bcc_00643___205333	Bcc_06623___232333 Bcc_05625___230337	Bcc_04939___243447 Bcc_02231___238031	Bcc_01376___251211	Bcc_03276___269737 Bcc_05839___274863	Bcc_02933___284381	Bcc_01939___296825	Bcc_01860___310981	Bcc_06456___335143	Bcc_01085___339409	Bcc_07324___366825	Bcc_01181___369343	Bcc_01652___385127	Bcc_00578___398127	Bcc_01887___415633	Bcc_02199___429231	Bcc_05589___450667	Bcc_00162___454531	Bcc_05114___479341	Bcc_06107___496389	Bcc_07003___513407	Bcc_06195___526311	Bcc_01784___532121	Bcc_02483___548151
pheS pheS_2 group_17342 group_17343	pheS_2 pheS_2	Phenylalanine--tRNA ligase alpha subunit Phenylalanine--tRNA ligase alpha subunit Phenylalanine--tRNA ligase alpha subunit Phenylalanine--tRNA ligase alpha subunit	209 1 1 1	209 1 1 1	1 1 1 1	1 1 1 1	37753 37795 37925 29428	1 1 1	15909 16035 16047		Bcc_03330	Bcc_01820___3639	Bcc_01441___18113	Bcc_00659___31741	Bcc_01873___48365	Bcc_02148___63407	Bcc_00231___73917	Bcc_02171___92501	Bcc_02521___107505	Bcc_00424___117541	Bcc_05434___142519	Bcc_04829___156283	Bcc_06935___174525	Bcc_02856___180881	Bcc_00042___189399	Bcc_00419___204885	Bcc_05238___229563	Bcc_00090___233749	Bcc_06196___260851	Bcc_00340___263865	Bcc_01959___282433	Bcc_02553___298053	Bcc_02297___311855	Bcc_02936___328103	Bcc_05199___347637	Bcc_00424___353025	Bcc_06644___380269	Bcc_00325___382473	Bcc_00184___397339	Bcc_01450___414759	Bcc_05648___436129	Bcc_01900___443289	Bcc_05057___464321	Bcc_01305___471723	Bcc_02678___489531	Bcc_05749___510899	Bcc_02225___518371	Bcc_00358___529269	Bcc_00309___543803
group_17345 group_17346 group_17347		hypothetical protein hypothetical protein hypothetical protein	209 1 1	209 1 1	1 1 1	1 1 1	37743 37919 37789	1 1	16029 15903		Bcc_03337	Bcc_00459___917	Bcc_07221___29673	Bcc_03117___36657	Bcc_02468___49555	Bcc_06939___72989	Bcc_07173___87801	Bcc_03048___94255	Bcc_02908___108279	Bcc_07073___130839	Bcc_02908___137467	Bcc_02483___151591	Bcc_04630___169915	Bcc_00353___175875	Bcc_01366___192047	Bcc_03024___210095	Bcc_02648___224383	Bcc_02108___237785	Bcc_02835___254129	Bcc_03097___269379	Bcc_00584___279683	Bcc_02560___298067	Bcc_02303___311867	Bcc_02930___328091	Bcc_05193___347625	Bcc_00418___353013	Bcc_06638___380257	Bcc_00319___382461	Bcc_00178___397327	Bcc_01444___414747	Bcc_05642___436117	Bcc_01894___443277	Bcc_05051___464309	Bcc_01311___471735	Bcc_02672___489519	Bcc_05743___510887	Bcc_02231___518383	Bcc_00364___529281	Bcc_00303___543791
priB_2 priB_3 priB group_17618 group_17619 group_17615	priB_2 priB_2 priB_2	Primosomal replication protein n Primosomal replication protein n Primosomal replication protein n Primosomal replication protein n Primosomal replication protein n Primosomal replication protein n	1 1 209 1 1 1	1 1 209 1 1 1	1 1 1 1 1 1	1 1 1 1 1 1	1934 1826 2991 1290 2975 3112	114 1 1 70 1	93 11964 11100 10 11998		Bcc_03859	Bcc_02907___5813	Bcc_01886___19003	Bcc_06292___43007	Bcc_02432___49483	Bcc_05480___70071	Bcc_03261___79977	Bcc_05730___99619	Bcc_02970___108403	Bcc_01282___119257	Bcc_05845___143341	Bcc_02679___151983	Bcc_03629___167913	Bcc_00219___175607	Bcc_03301___195917	Bcc_02996___210039	Bcc_02613___224313	Bcc_04420___242409	Bcc_02897___254253	Bcc_06237___275659	Bcc_02386___283287	Bcc_03081___299109	Bcc_02797___312855	Bcc_00835___323901	Bcc_03481___344201	Bcc_05242___362661	Bcc_07239___381459	Bcc_00306___382435	Bcc_04264___405499	Bcc_00947___413753	Bcc_03074___430981	Bcc_05947___451383	Bcc_03087___460381	Bcc_02689___474491	Bcc_02280___488735	Bcc_06776___512953	Bcc_03608___521137	Bcc_05281___539115	Bcc_03133___549451
group_17621 group_17625 group_17624 ansA_2 ansA_3 ansA	ansA_2 ansA_2 ansA_2	L-asparaginase L-asparaginase L-asparaginase L-asparaginase L-asparaginase L-asparaginase	1 1 1 1 1 209	1 1 1 1 1 209	1 1 1 1 1 1	1 1 1 1 1 1	3121 2966 1299 1925 1817 3000	1 70 1 114 1	12007 1 11109 102 11955		Bcc_03868	Bcc_02898___5795	Bcc_01877___18985	Bcc_06301___43025	Bcc_02423___49465	Bcc_05471___70053	Bcc_03252___79959	Bcc_05721___99601	Bcc_02961___108385	Bcc_01273___119239	Bcc_05854___143359	Bcc_02670___151965	Bcc_03638___167931	Bcc_00228___175625	Bcc_03310___195935	Bcc_03005___210057	Bcc_02604___224295	Bcc_04411___242391	Bcc_02888___254235	Bcc_06228___275641	Bcc_02377___283269	Bcc_03090___299127	Bcc_02806___312873	Bcc_00844___323919	Bcc_03472___344183	Bcc_05251___362679	Bcc_07230___381441	Bcc_00315___382453	Bcc_04273___405517	Bcc_00938___413735	Bcc_03065___430963	Bcc_05956___451401	Bcc_03096___460399	Bcc_02680___474473	Bcc_02289___488753	Bcc_06767___512935	Bcc_03599___521119	Bcc_05290___539133	Bcc_03124___549433
group_17630 group_17627 ycfH_3 ycfH ycfH_2	ycfH_2 ycfH_2	putative deoxyribonuclease YcfH putative deoxyribonuclease YcfH putative deoxyribonuclease YcfH putative deoxyribonuclease YcfH putative deoxyribonuclease YcfH	1 1 1 209 1	1 1 1 209 1	1 1 1 1 1	1 1 1 1 1	1308 3130 1808 3015 1916	1 1 1 114	11118 12016 11946 61		Bcc_03877	Bcc_02889___5777	Bcc_01868___18967	Bcc_06935___44293	Bcc_02414___49447	Bcc_05462___70035	Bcc_03243___79941	Bcc_05712___99583	Bcc_02952___108367	Bcc_01264___119221	Bcc_05863___143377	Bcc_02661___151947	Bcc_03647___167949	Bcc_00237___175643	Bcc_07002___203319	Bcc_03014___210075	Bcc_02595___224277	Bcc_06642___246853	Bcc_02879___254217	Bcc_07173___277531	Bcc_02368___283251	Bcc_03099___299145	Bcc_02815___312891	Bcc_00853___323937	Bcc_03463___344165	Bcc_05547___363271	Bcc_00778___368537	Bcc_03140___388103	Bcc_03075___403121	Bcc_00929___413717	Bcc_03056___430945	Bcc_05965___451419	Bcc_03105___460417	Bcc_06079___481271	Bcc_07149___498473	Bcc_06051___511503	Bcc_05986___525893	Bcc_06532___541617	Bcc_06067___555319
group_17631 group_17632 group_17633 group_17634 group_17635		hypothetical protein hypothetical protein hypothetical protein hypothetical protein hypothetical protein	209 1 1 1 1	209 1 1 1 1	1 1 1 1 1	1 1 1 1 1	3018 3133 1805 1913 1311	1 1 114 1	12019 11943 58 11121		Bcc_03880	Bcc_02886___5771	Bcc_01865___18961	Bcc_06938___44299	Bcc_02411___49441	Bcc_05459___70029	Bcc_03240___79935	Bcc_05709___99577	Bcc_02949___108361	Bcc_01261___119215	Bcc_05866___143383	Bcc_02658___151941	Bcc_03650___167955	Bcc_00240___175649	Bcc_07005___203325	Bcc_03017___210081	Bcc_02592___224271	Bcc_06645___246859	Bcc_02876___254211	Bcc_07176___277537	Bcc_02365___283245	Bcc_03102___299151	Bcc_02818___312897	Bcc_00856___323943	Bcc_03460___344159	Bcc_05550___363277	Bcc_00781___368543	Bcc_03143___388109	Bcc_03078___403127	Bcc_00926___413711	Bcc_03053___430939	Bcc_05968___451425	Bcc_03108___460423	Bcc_06082___481277	Bcc_07146___498467	Bcc_06054___511509	Bcc_05989___525899	Bcc_06535___541623	Bcc_06070___555325
group_17638 group_17639 group_17640 group_17636 group_17637		hypothetical protein hypothetical protein hypothetical protein hypothetical protein hypothetical protein	1 1 1 209 1	1 1 1 209 1	1 1 1 1 1	1 1 1 1 1	1799 1907 1317 3024 3139	1 114 1 1	11937 52 11127 12025		Bcc_03886	Bcc_02880___5759	Bcc_01859___18949	Bcc_06944___44311	Bcc_05457___55533	Bcc_05453___70017	Bcc_03234___79923	Bcc_05703___99565	Bcc_02943___108349	Bcc_01255___119203	Bcc_05872___143395	Bcc_02652___151929	Bcc_06322___173299	Bcc_00246___175661	Bcc_07011___203337	Bcc_06155___216357	Bcc_02586___224259	Bcc_06651___246871	Bcc_02870___254199	Bcc_07182___277549	Bcc_02359___283233	Bcc_03108___299163	Bcc_02824___312909	Bcc_00862___323955	Bcc_03454___344147	Bcc_05556___363289	Bcc_00787___368555	Bcc_03149___388121	Bcc_03084___403139	Bcc_00920___413699	Bcc_03047___430927	Bcc_05974___451437	Bcc_03114___460435	Bcc_06088___481289	Bcc_07140___498455	Bcc_06060___511521	Bcc_05995___525911	Bcc_06541___541635	Bcc_06076___555337
group_17749 group_17751 aviRb_2 aviRb	aviRb_2 aviRb_2	23S rRNA (uridine(2479)-2'-O)-methyltransferase 23S rRNA (uridine(2479)-2'-O)-methyltransferase 23S rRNA (uridine(2479)-2'-O)-methyltransferase 23S rRNA (uridine(2479)-2'-O)-methyltransferase	1 1 1 209	1 1 1 209	1 1 1 1	1 1 1 1	6055 1694 3388 6163	1 1 1	11234 11832 28881		Bcc_04062	Bcc_06509___13017	Bcc_06031___27293	Bcc_06305___43033	Bcc_05949___56517	Bcc_06238___71587	Bcc_05749___84953	Bcc_05871___99901	Bcc_01834___106131	Bcc_05117___126927	Bcc_01642___134935	Bcc_04656___155937	Bcc_01433___163521	Bcc_04283___183735	Bcc_01624___192563	Bcc_06454___216955	Bcc_05942___230971	Bcc_05174___243917	Bcc_06629___261717	Bcc_06898___276981	Bcc_01357___281229	Bcc_03282___299511	Bcc_02933___313127	Bcc_05301___332833	Bcc_05040___347319	Bcc_04538___361253	Bcc_04830___376641	Bcc_03920___389663	Bcc_04997___406965	Bcc_00811___413481	Bcc_05110___435053	Bcc_04822___449133	Bcc_04602___463411	Bcc_04432___477977	Bcc_03368___490911	Bcc_03238___505877	Bcc_05149___524219	Bcc_00736___530025	Bcc_04826___552837
group_17754 group_17755 rnhB rnhB_2	rnhB_2 rnhB_2	Ribonuclease HII Ribonuclease HII Ribonuclease HII Ribonuclease HII	1 1 209 1	1 1 209 1	1 1 1 1	1 1 1 1	3389 1693 6162 6056	1 1 1	28882 11831 11233		Bcc_04063	Bcc_06510___13019	Bcc_06032___27295	Bcc_06306___43035	Bcc_05950___56519	Bcc_06239___71589	Bcc_05750___84955	Bcc_05872___99903	Bcc_01835___106133	Bcc_05118___126929	Bcc_01643___134937	Bcc_04657___155939	Bcc_01434___163523	Bcc_04282___183733	Bcc_01625___192565	Bcc_06455___216957	Bcc_05943___230973	Bcc_05175___243919	Bcc_06630___261719	Bcc_06899___276983	Bcc_01358___281231	Bcc_03283___299513	Bcc_02934___313129	Bcc_05302___332835	Bcc_05039___347317	Bcc_04537___361251	Bcc_04831___376643	Bcc_03919___389661	Bcc_04998___406967	Bcc_00810___413479	Bcc_05111___435055	Bcc_04823___449135	Bcc_04603___463413	Bcc_04433___477979	Bcc_03367___490909	Bcc_03239___505879	Bcc_05148___524217	Bcc_00737___530027	Bcc_04827___552839
rseP_2 rseP group_17758 group_17757 group_17760	rseP_2 rseP_2 rseP_2	Regulator of sigma-E protease RseP Regulator of sigma-E protease RseP Regulator of sigma-E protease RseP Regulator of sigma-E protease RseP Regulator of sigma-E protease RseP	1 209 1 1 1	1 209 1 1 1	1 1 1 1 1	1 1 1 1 1	3396 6155 6063 6144 1686	1 1 1 1	28889 11226 28917 11824		Bcc_04070	Bcc_06517___13033	Bcc_06039___27309	Bcc_06313___43049	Bcc_05957___56533	Bcc_06246___71603	Bcc_05757___84969	Bcc_05879___99917	Bcc_01842___106147	Bcc_05125___126943	Bcc_01650___134951	Bcc_04664___155953	Bcc_01441___163537	Bcc_04275___183719	Bcc_01632___192579	Bcc_06462___216971	Bcc_05950___230987	Bcc_05182___243933	Bcc_06637___261733	Bcc_06906___276997	Bcc_01365___281245	Bcc_03290___299527	Bcc_02941___313143	Bcc_05309___332849	Bcc_05032___347303	Bcc_04530___361237	Bcc_04838___376657	Bcc_03912___389647	Bcc_05005___406981	Bcc_00803___413465	Bcc_05118___435069	Bcc_04830___449149	Bcc_04610___463427	Bcc_04440___477993	Bcc_03360___490895	Bcc_03246___505893	Bcc_05141___524203	Bcc_00744___530041	Bcc_04834___552853
group_17771 group_17772		2-haloalkanoic acid dehalogenase 2-haloalkanoic acid dehalogenase	1 209	1 209	1 1	1 1	3423 6043	243	5		Bcc_04108	Bcc_07410___14819	Bcc_06077___27385	Bcc_06899___44221	Bcc_06640___57899	Bcc_00255___59621	Bcc_05795___85045	Bcc_05917___99993	Bcc_06759___115981	Bcc_07153___130999	Bcc_07434___146519	Bcc_06956___160537	Bcc_01635___163925	Bcc_04237___183643	Bcc_07216___203747	Bcc_03225___210497	Bcc_05988___231063	Bcc_05220___244009	Bcc_06675___261809	Bcc_07301___277787	Bcc_01403___281321	Bcc_03328___299603	Bcc_02981___313223	Bcc_03702___329635	Bcc_03035___343309	Bcc_03327___358831	Bcc_07199___381379	Bcc_03468___388759	Bcc_07215___411401	Bcc_00763___413385	Bcc_00814___426461	Bcc_06307___452103	Bcc_06555___467317	Bcc_01217___471547	Bcc_04393___492961	Bcc_05604___510609	Bcc_03563___521047	Bcc_04538___537629	Bcc_06770___556725
btrG		Gamma-L-glutamyl-butirosin B gamma-glutamyl cyclotransferase	209	209	1	1	6041				Bcc_04110	Bcc_07412___14823	Bcc_06079___27389	Bcc_06897___44217	Bcc_06638___57895	Bcc_00257___59625	Bcc_05797___85049	Bcc_05919___99997	Bcc_06757___115977	Bcc_07151___130995	Bcc_07432___146515	Bcc_06954___160533	Bcc_01633___163921	Bcc_04235___183639	Bcc_07218___203751	Bcc_03227___210501	Bcc_05990___231067	Bcc_05222___244013	Bcc_06677___261813	Bcc_07299___277783	Bcc_01405___281325	Bcc_03330___299607	Bcc_02983___313227	Bcc_03704___329639	Bcc_03037___343313	Bcc_03325___358827	Bcc_07197___381375	Bcc_03470___388763	Bcc_07213___411397	Bcc_00761___413381	Bcc_00812___426457	Bcc_06309___452107	Bcc_06553___467313	Bcc_01215___471543	Bcc_04391___492957	Bcc_05606___510613	Bcc_03565___521051	Bcc_04536___537625	Bcc_06768___556721
group_17777		hypothetical protein	209	209	1	1	6013				Bcc_04135	Bcc_00301___601	Bcc_05622___26475	Bcc_00249___30921	Bcc_01778___48175	Bcc_05851___70813	Bcc_06512___86479	Bcc_04951___98061	Bcc_03378___109219	Bcc_05385___127463	Bcc_02408___136467	Bcc_00017___146659	Bcc_01610___163875	Bcc_03032___181233	Bcc_02893___195101	Bcc_00345___204737	Bcc_02324___223735	Bcc_05829___245227	Bcc_00868___250195	Bcc_02844___268873	Bcc_02223___282961	Bcc_03355___299657	Bcc_03008___313277	Bcc_02517___327265	Bcc_02334___341907	Bcc_00097___352371	Bcc_06746___380473	Bcc_03808___389439	Bcc_06873___410717	Bcc_00736___413331	Bcc_00249___425331	Bcc_06547___452583	Bcc_06526___467259	Bcc_02865___474843	Bcc_07257___498689	Bcc_01391___502183	Bcc_06508___526937	Bcc_02232___533017	Bcc_02314___547813
cyoC		Cytochrome bo(3) ubiquinol oxidase subunit 3	209	209	1	1	6010				Bcc_04137	Bcc_00299___597	Bcc_05624___26479	Bcc_00247___30917	Bcc_01780___48179	Bcc_05849___70809	Bcc_06510___86475	Bcc_04949___98057	Bcc_03380___109223	Bcc_05387___127467	Bcc_02410___136471	Bcc_00015___146655	Bcc_01608___163871	Bcc_03034___181237	Bcc_02895___195105	Bcc_00343___204733	Bcc_02326___223739	Bcc_05831___245231	Bcc_00870___250199	Bcc_02846___268877	Bcc_02225___282965	Bcc_03357___299661	Bcc_03010___313281	Bcc_02515___327261	Bcc_02332___341903	Bcc_00095___352367	Bcc_06748___380477	Bcc_03810___389443	Bcc_06875___410721	Bcc_00734___413327	Bcc_00251___425335	Bcc_06549___452587	Bcc_06524___467255	Bcc_02867___474847	Bcc_07255___498685	Bcc_01393___502187	Bcc_06506___526933	Bcc_02230___533013	Bcc_02312___547809
cyaA		Ubiquinol oxidase subunit 1	209	209	1	1	6009				Bcc_04138	Bcc_00298___595	Bcc_05625___26481	Bcc_00246___30915	Bcc_01781___48181	Bcc_05848___70807	Bcc_06509___86473	Bcc_04948___98055	Bcc_03381___109225	Bcc_05388___127469	Bcc_02411___136473	Bcc_00014___146653	Bcc_01607___163869	Bcc_03035___181239	Bcc_02896___195107	Bcc_00342___204731	Bcc_02327___223741	Bcc_05832___245233	Bcc_00871___250201	Bcc_02847___268879	Bcc_02226___282967	Bcc_03358___299663	Bcc_03011___313283	Bcc_02514___327259	Bcc_02331___341901	Bcc_00094___352365	Bcc_06749___380479	Bcc_03811___389445	Bcc_06876___410723	Bcc_00733___413325	Bcc_00252___425337	Bcc_06550___452589	Bcc_06523___467253	Bcc_02868___474849	Bcc_07254___498683	Bcc_01394___502189	Bcc_06505___526931	Bcc_02229___533011	Bcc_02311___547807
cyoA		Cytochrome bo(3) ubiquinol oxidase subunit 2	209	209	1	1	6008				Bcc_04139	Bcc_00297___593	Bcc_05626___26483	Bcc_00245___30913	Bcc_01782___48183	Bcc_05847___70805	Bcc_06508___86471	Bcc_04947___98053	Bcc_03382___109227	Bcc_05389___127471	Bcc_02412___136475	Bcc_00013___146651	Bcc_01606___163867	Bcc_03036___181241	Bcc_02897___195109	Bcc_00341___204729	Bcc_02328___223743	Bcc_05833___245235	Bcc_00872___250203	Bcc_02848___268881	Bcc_02227___282969	Bcc_03359___299665	Bcc_03012___313285	Bcc_02513___327257	Bcc_02330___341899	Bcc_00093___352363	Bcc_06750___380481	Bcc_03812___389447	Bcc_06877___410725	Bcc_00732___413323	Bcc_00253___425339	Bcc_06551___452591	Bcc_06522___467251	Bcc_02869___474851	Bcc_07253___498681	Bcc_01395___502191	Bcc_06504___526929	Bcc_02228___533009	Bcc_02310___547805
tilS		tRNA(Ile)-lysidine synthase	209	209	1	1	6004				Bcc_04143	Bcc_00293___585	Bcc_05630___26491	Bcc_00241___30905	Bcc_01786___48191	Bcc_05843___70797	Bcc_06504___86463	Bcc_04943___98045	Bcc_03386___109235	Bcc_05393___127479	Bcc_02416___136483	Bcc_00009___146643	Bcc_01602___163859	Bcc_03040___181249	Bcc_02901___195117	Bcc_00337___204721	Bcc_02332___223751	Bcc_05837___245243	Bcc_00876___250211	Bcc_02852___268889	Bcc_02231___282977	Bcc_03363___299673	Bcc_03016___313293	Bcc_02509___327249	Bcc_02326___341891	Bcc_00089___352355	Bcc_06754___380489	Bcc_03816___389455	Bcc_06881___410733	Bcc_00728___413315	Bcc_00257___425347	Bcc_06555___452599	Bcc_06518___467243	Bcc_02873___474859	Bcc_07249___498673	Bcc_01399___502199	Bcc_06500___526921	Bcc_02224___533001	Bcc_02306___547797
alkA_1		DNA-3-methyladenine glycosylase	209	209	1	1	6002				Bcc_04145	Bcc_00291___581	Bcc_05632___26495	Bcc_00239___30901	Bcc_01788___48195	Bcc_05841___70793	Bcc_06502___86459	Bcc_04941___98041	Bcc_03388___109239	Bcc_05395___127483	Bcc_02418___136487	Bcc_00007___146639	Bcc_01600___163855	Bcc_03042___181253	Bcc_02903___195121	Bcc_00335___204717	Bcc_02334___223755	Bcc_05839___245247	Bcc_00878___250215	Bcc_02854___268893	Bcc_02233___282981	Bcc_03365___299677	Bcc_03018___313297	Bcc_02507___327245	Bcc_02324___341887	Bcc_00087___352351	Bcc_06756___380493	Bcc_03818___389459	Bcc_06883___410737	Bcc_00726___413311	Bcc_00259___425351	Bcc_06557___452603	Bcc_06516___467239	Bcc_02875___474863	Bcc_07247___498669	Bcc_01401___502203	Bcc_06498___526917	Bcc_02222___532997	Bcc_02304___547793
roxA_2 roxA		50S ribosomal protein L16 arginine hydroxylase 50S ribosomal protein L16 arginine hydroxylase	1 209	1 209	1 1	1 1	3588 5985	1	28150		Bcc_04159	Bcc_00612___1223	Bcc_00597___16425	Bcc_00671___31765	Bcc_00322___45263	Bcc_05827___70765	Bcc_06488___86431	Bcc_04927___98013	Bcc_03402___109267	Bcc_05409___127511	Bcc_04845___141341	Bcc_04212___155049	Bcc_04317___169289	Bcc_03056___181281	Bcc_03395___196105	Bcc_00321___204689	Bcc_03033___225153	Bcc_04701___242971	Bcc_00892___250243	Bcc_06051___275287	Bcc_00449___279413	Bcc_03379___299705	Bcc_03032___313325	Bcc_07099___336429	Bcc_03558___344355	Bcc_00073___352323	Bcc_06770___380521	Bcc_05096___392015	Bcc_06897___410765	Bcc_00712___413283	Bcc_00273___425379	Bcc_06571___452631	Bcc_06502___467211	Bcc_03762___476637	Bcc_05833___495841	Bcc_01415___502231	Bcc_06484___526889	Bcc_02208___532969	Bcc_03074___549333
yycJ yycJ_2		Putative metallo-hydrolase YycJ Putative metallo-hydrolase YycJ	209 1	209 1	1 1	1 1	5984 3589	1	28151		Bcc_04160	Bcc_00613___1225	Bcc_00596___16423	Bcc_00672___31767	Bcc_00323___45265	Bcc_05826___70763	Bcc_06487___86429	Bcc_04926___98011	Bcc_03403___109269	Bcc_05410___127513	Bcc_04846___141343	Bcc_04213___155051	Bcc_04318___169291	Bcc_03057___181283	Bcc_03396___196107	Bcc_00320___204687	Bcc_03034___225155	Bcc_04702___242973	Bcc_00893___250245	Bcc_06052___275289	Bcc_00450___279415	Bcc_03380___299707	Bcc_03033___313327	Bcc_07098___336427	Bcc_03559___344357	Bcc_00072___352321	Bcc_06771___380523	Bcc_05095___392013	Bcc_06898___410767	Bcc_00711___413281	Bcc_00274___425381	Bcc_06572___452633	Bcc_06501___467209	Bcc_03761___476635	Bcc_05834___495843	Bcc_01416___502233	Bcc_06483___526887	Bcc_02207___532967	Bcc_03073___549331
group_17791 group_17790		hypothetical protein hypothetical protein	1 209	1 209	1 1	1 1	3601 5971	1	28163		Bcc_04172	Bcc_00625___1249	Bcc_00584___16399	Bcc_00684___31791	Bcc_00335___45289	Bcc_05814___70739	Bcc_06475___86405	Bcc_04914___97987	Bcc_03415___109293	Bcc_05422___127537	Bcc_04858___141367	Bcc_04225___155075	Bcc_04330___169315	Bcc_03069___181307	Bcc_03408___196131	Bcc_00308___204663	Bcc_03046___225179	Bcc_04714___242997	Bcc_00905___250269	Bcc_06064___275313	Bcc_00462___279439	Bcc_03392___299731	Bcc_03045___313351	Bcc_07086___336403	Bcc_03571___344381	Bcc_00060___352297	Bcc_06783___380547	Bcc_05083___391989	Bcc_06910___410791	Bcc_00699___413257	Bcc_00286___425405	Bcc_06584___452657	Bcc_06489___467185	Bcc_03749___476611	Bcc_05846___495867	Bcc_01428___502257	Bcc_06471___526863	Bcc_02195___532943	Bcc_03061___549307
ftsB_2 ftsB		Cell division protein FtsB Cell division protein FtsB	1 209	1 209	1 1	1 1	3602 5970	1	28164		Bcc_04173	Bcc_00626___1251	Bcc_00583___16397	Bcc_00685___31793	Bcc_00336___45291	Bcc_05813___70737	Bcc_06474___86403	Bcc_04913___97985	Bcc_03416___109295	Bcc_05423___127539	Bcc_04859___141369	Bcc_04226___155077	Bcc_04331___169317	Bcc_03070___181309	Bcc_03409___196133	Bcc_00307___204661	Bcc_03047___225181	Bcc_04715___242999	Bcc_00906___250271	Bcc_06065___275315	Bcc_00463___279441	Bcc_03393___299733	Bcc_03046___313353	Bcc_07085___336401	Bcc_03572___344383	Bcc_00059___352295	Bcc_06784___380549	Bcc_05082___391987	Bcc_06911___410793	Bcc_00698___413255	Bcc_00287___425407	Bcc_06585___452659	Bcc_06488___467183	Bcc_03748___476609	Bcc_05847___495869	Bcc_01429___502259	Bcc_06470___526861	Bcc_02194___532941	Bcc_03060___549305
group_17796 iscA iscA_2	iscA_2	Iron-binding protein IscA Iron-binding protein IscA Iron-binding protein IscA	1 209 1	1 209 1	1 1 1	1 1 1	3620 5946 3472	1 1	28182 28312		Bcc_04191	Bcc_00644___1287	Bcc_00565___16361	Bcc_00703___31829	Bcc_00354___45327	Bcc_05795___70701	Bcc_06456___86367	Bcc_04895___97949	Bcc_03434___109331	Bcc_05441___127575	Bcc_04877___141405	Bcc_04244___155113	Bcc_04349___169353	Bcc_03088___181345	Bcc_03427___196169	Bcc_00289___204625	Bcc_03065___225217	Bcc_04733___243035	Bcc_00924___250307	Bcc_06083___275351	Bcc_00481___279477	Bcc_03411___299769	Bcc_03064___313389	Bcc_07067___336365	Bcc_03590___344419	Bcc_00041___352259	Bcc_06802___380585	Bcc_05064___391951	Bcc_06929___410829	Bcc_00680___413219	Bcc_00305___425443	Bcc_06603___452695	Bcc_06470___467147	Bcc_03730___476573	Bcc_05865___495905	Bcc_01447___502295	Bcc_06452___526825	Bcc_02176___532905	Bcc_03042___549269
nuoI_2 nuoI		NADH-quinone oxidoreductase subunit I NADH-quinone oxidoreductase subunit I	1 209	1 209	1 1	1 1	14693 14784	32	52		Bcc_04331	Bcc_02996___5991	Bcc_03034___21299	Bcc_03518___37459	Bcc_02223___49065	Bcc_03086___65283	Bcc_02926___79307	Bcc_02347___92853	Bcc_03604___109671	Bcc_05895___128483	Bcc_00518___132687	Bcc_01866___150357	Bcc_05502___171659	Bcc_00629___176427	Bcc_00201___189717	Bcc_02169___208385	Bcc_03215___225517	Bcc_03155___239879	Bcc_05756___259971	Bcc_01392___265969	Bcc_05930___290375	Bcc_03549___300045	Bcc_03566___314393	Bcc_00528___323287	Bcc_03069___343377	Bcc_00689___353555	Bcc_04908___376797	Bcc_00695___383213	Bcc_00333___397637	Bcc_00536___412931	Bcc_07295___439423	Bcc_00670___440829	Bcc_00906___456019	Bcc_00407___469927	Bcc_05241___494657	Bcc_00438___500277	Bcc_00812___515545	Bcc_06560___541673	Bcc_03098___549381
gdhIV_1 group_17897	gdhIV_2	Glucose 1-dehydrogenase 4 Glucose 1-dehydrogenase 4	209 1	209 1	1 1	1 1	14820 14726	32	19		Bcc_04365	Bcc_02962___5923	Bcc_03000___21231	Bcc_03484___37391	Bcc_02189___48997	Bcc_03052___65215	Bcc_02892___79239	Bcc_02381___92921	Bcc_03570___109603	Bcc_05861___128415	Bcc_00484___132619	Bcc_01832___150289	Bcc_05468___171591	Bcc_00595___176359	Bcc_00167___189649	Bcc_02135___208317	Bcc_03181___225449	Bcc_03121___239811	Bcc_05722___259903	Bcc_01358___265901	Bcc_05896___290307	Bcc_03583___300113	Bcc_03531___314323	Bcc_02451___327133	Bcc_01534___340307	Bcc_02056___356289	Bcc_05738___378457	Bcc_02432___386687	Bcc_03779___404529	Bcc_00501___412861	Bcc_01924___428681	Bcc_01430___442349	Bcc_03361___460929	Bcc_05503___480119	Bcc_06485___497145	Bcc_01818___503037	Bcc_04149___522219	Bcc_04498___537549	Bcc_00569___544323
qorA_2		Quinone oxidoreductase 1	209	209	1	1	14836				Bcc_04381	Bcc_02946___5891	Bcc_02984___21199	Bcc_03468___37359	Bcc_02173___48965	Bcc_03036___65183	Bcc_03782___81019	Bcc_02397___92953	Bcc_03554___109571	Bcc_03930___124553	Bcc_00468___132587	Bcc_01816___150257	Bcc_07184___175023	Bcc_05629___186427	Bcc_00151___189617	Bcc_02119___208285	Bcc_03165___225417	Bcc_03105___239779	Bcc_05706___259871	Bcc_01342___265869	Bcc_05880___290275	Bcc_03599___300145	Bcc_03515___314291	Bcc_02467___327165	Bcc_01550___340339	Bcc_02040___356257	Bcc_03375___373731	Bcc_06806___395435	Bcc_03795___404561	Bcc_00485___412829	Bcc_01908___428649	Bcc_01446___442381	Bcc_03345___460897	Bcc_02895___474903	Bcc_06469___497113	Bcc_01834___503069	Bcc_04165___522251	Bcc_04514___537581	Bcc_00585___544355
hemF		Oxygen-dependent coproporphyrinogen-III oxidase	209	209	1	1	14842				Bcc_04387	Bcc_02940___5879	Bcc_02978___21187	Bcc_03462___37347	Bcc_02167___48953	Bcc_03030___65171	Bcc_03776___81007	Bcc_02403___92965	Bcc_03548___109559	Bcc_03924___124541	Bcc_00462___132575	Bcc_01810___150245	Bcc_07190___175035	Bcc_05635___186439	Bcc_00145___189605	Bcc_02113___208273	Bcc_03159___225405	Bcc_03099___239767	Bcc_05700___259859	Bcc_01336___265857	Bcc_05874___290263	Bcc_03605___300157	Bcc_03509___314279	Bcc_02473___327177	Bcc_01556___340351	Bcc_02034___356245	Bcc_03369___373719	Bcc_06812___395447	Bcc_03801___404573	Bcc_00479___412817	Bcc_01902___428637	Bcc_01452___442393	Bcc_03339___460885	Bcc_02889___474891	Bcc_06463___497101	Bcc_01840___503081	Bcc_04171___522263	Bcc_04520___537593	Bcc_00591___544367
yhdE		Maf-like protein YhdE	209	209	1	1	14846				Bcc_04391	Bcc_05956___11911	Bcc_02974___21179	Bcc_06889___44201	Bcc_02163___48945	Bcc_00963___61037	Bcc_03772___80999	Bcc_02407___92973	Bcc_03544___109551	Bcc_03920___124533	Bcc_00458___132567	Bcc_01806___150237	Bcc_07194___175043	Bcc_05639___186447	Bcc_05071___199457	Bcc_02109___208265	Bcc_03155___225397	Bcc_05259___244087	Bcc_05696___259851	Bcc_01332___265849	Bcc_05870___290255	Bcc_03609___300165	Bcc_03505___314271	Bcc_02477___327185	Bcc_01560___340359	Bcc_02030___356237	Bcc_06558___380097	Bcc_06816___395455	Bcc_03805___404581	Bcc_00475___412809	Bcc_01898___428629	Bcc_01456___442401	Bcc_03335___460877	Bcc_02885___474883	Bcc_06459___497093	Bcc_01844___503089	Bcc_04175___522271	Bcc_04524___537601	Bcc_00595___544375
group_17901		hypothetical protein	209	209	1	1	14851				Bcc_04393	Bcc_05958___11915	Bcc_02972___21175	Bcc_06887___44197	Bcc_02161___48941	Bcc_00961___61033	Bcc_03770___80995	Bcc_02409___92977	Bcc_03542___109547	Bcc_03918___124529	Bcc_00456___132563	Bcc_01804___150233	Bcc_07196___175047	Bcc_05641___186451	Bcc_05073___199461	Bcc_02107___208261	Bcc_03153___225393	Bcc_05261___244091	Bcc_05694___259847	Bcc_01330___265845	Bcc_05868___290251	Bcc_03611___300169	Bcc_03503___314267	Bcc_02479___327189	Bcc_01562___340363	Bcc_02028___356233	Bcc_06560___380101	Bcc_06818___395459	Bcc_03807___404585	Bcc_00473___412805	Bcc_01896___428625	Bcc_01458___442405	Bcc_03333___460873	Bcc_02883___474879	Bcc_06457___497089	Bcc_01846___503093	Bcc_04177___522275	Bcc_04526___537605	Bcc_00597___544379
group_17902		putative MFS-type transporter	209	209	1	1	14854				Bcc_04396	Bcc_05961___11921	Bcc_02969___21169	Bcc_06884___44191	Bcc_05400___55419	Bcc_05604___70319	Bcc_03767___80989	Bcc_02412___92983	Bcc_01853___106169	Bcc_03231___123155	Bcc_00453___132557	Bcc_01801___150227	Bcc_07199___175053	Bcc_05644___186457	Bcc_05076___199467	Bcc_02104___208255	Bcc_05780___230647	Bcc_05264___244097	Bcc_01624___251707	Bcc_07274___277733	Bcc_05865___290245	Bcc_03614___300175	Bcc_03500___314261	Bcc_02482___327195	Bcc_01565___340369	Bcc_00443___353063	Bcc_06563___380107	Bcc_06821___395465	Bcc_03810___404591	Bcc_00470___412799	Bcc_01893___428619	Bcc_01461___442411	Bcc_03330___460867	Bcc_05864___480841	Bcc_07158___498491	Bcc_01849___503099	Bcc_04180___522281	Bcc_02253___533059	Bcc_00600___544385
group_17903		hypothetical protein	209	209	1	1	14855				Bcc_04397	Bcc_05962___11923	Bcc_02968___21167	Bcc_06883___44189	Bcc_05401___55421	Bcc_05605___70321	Bcc_03766___80987	Bcc_02413___92985	Bcc_01854___106171	Bcc_03232___123157	Bcc_00452___132555	Bcc_01800___150225	Bcc_07200___175055	Bcc_05645___186459	Bcc_05077___199469	Bcc_02103___208253	Bcc_05781___230649	Bcc_05265___244099	Bcc_01625___251709	Bcc_07275___277735	Bcc_05864___290243	Bcc_03615___300177	Bcc_03499___314259	Bcc_02483___327197	Bcc_01566___340371	Bcc_00444___353065	Bcc_06564___380109	Bcc_06822___395467	Bcc_03811___404593	Bcc_00469___412797	Bcc_01892___428617	Bcc_01462___442413	Bcc_03329___460865	Bcc_05865___480843	Bcc_07159___498493	Bcc_01850___503101	Bcc_04181___522283	Bcc_02254___533061	Bcc_00601___544387
group_17904		hypothetical protein	209	209	1	1	14856				Bcc_04398	Bcc_05963___11925	Bcc_02967___21165	Bcc_06882___44187	Bcc_05402___55423	Bcc_05606___70323	Bcc_03765___80985	Bcc_02414___92987	Bcc_01855___106173	Bcc_03233___123159	Bcc_00451___132553	Bcc_01799___150223	Bcc_07201___175057	Bcc_05646___186461	Bcc_05078___199471	Bcc_02102___208251	Bcc_05782___230651	Bcc_05266___244101	Bcc_01626___251711	Bcc_07276___277737	Bcc_05863___290241	Bcc_03616___300179	Bcc_03498___314257	Bcc_02484___327199	Bcc_01567___340373	Bcc_00445___353067	Bcc_06565___380111	Bcc_06823___395469	Bcc_03812___404595	Bcc_00468___412795	Bcc_01891___428615	Bcc_01463___442415	Bcc_03328___460863	Bcc_05866___480845	Bcc_07160___498495	Bcc_01851___503103	Bcc_04182___522285	Bcc_02255___533063	Bcc_00602___544389
sunS		SPBc2 prophage-derived glycosyltransferase SunS	209	209	1	1	14860				Bcc_04399	Bcc_05964___11927	Bcc_02966___21163	Bcc_06881___44185	Bcc_05403___55425	Bcc_05607___70325	Bcc_03764___80983	Bcc_02415___92989	Bcc_01856___106175	Bcc_03234___123161	Bcc_00450___132551	Bcc_01798___150221	Bcc_07202___175059	Bcc_05647___186463	Bcc_05079___199473	Bcc_02101___208249	Bcc_05783___230653	Bcc_05267___244103	Bcc_01627___251713	Bcc_07277___277739	Bcc_05862___290239	Bcc_03617___300181	Bcc_03497___314255	Bcc_02485___327201	Bcc_01568___340375	Bcc_00446___353069	Bcc_06566___380113	Bcc_06824___395471	Bcc_03813___404597	Bcc_00467___412793	Bcc_01890___428613	Bcc_01464___442417	Bcc_03327___460861	Bcc_05867___480847	Bcc_07161___498497	Bcc_01852___503105	Bcc_04183___522287	Bcc_02256___533065	Bcc_00603___544391
msbA		Lipid A export ATP-binding/permease protein MsbA	209	209	1	1	14868				Bcc_04406	Bcc_05971___11941	Bcc_02959___21149	Bcc_06874___44171	Bcc_05410___55439	Bcc_05614___70339	Bcc_03757___80969	Bcc_02422___93003	Bcc_01863___106189	Bcc_03241___123175	Bcc_00443___132537	Bcc_01791___150207	Bcc_07209___175073	Bcc_05654___186477	Bcc_05086___199487	Bcc_02094___208235	Bcc_05790___230667	Bcc_05274___244117	Bcc_01634___251727	Bcc_07284___277753	Bcc_05855___290225	Bcc_03624___300195	Bcc_03490___314241	Bcc_02492___327215	Bcc_01575___340389	Bcc_00453___353083	Bcc_06573___380127	Bcc_06831___395485	Bcc_03820___404611	Bcc_00460___412779	Bcc_01883___428599	Bcc_01471___442431	Bcc_03320___460847	Bcc_05874___480861	Bcc_07168___498511	Bcc_01859___503119	Bcc_04190___522301	Bcc_02263___533079	Bcc_00610___544405
rhlE_2		ATP-dependent RNA helicase RhlE	209	209	1	1	14872				Bcc_04410	Bcc_05975___11949	Bcc_02955___21141	Bcc_06870___44163	Bcc_05414___55447	Bcc_05618___70347	Bcc_03753___80961	Bcc_02426___93011	Bcc_01867___106197	Bcc_03245___123183	Bcc_00439___132529	Bcc_01787___150199	Bcc_07213___175081	Bcc_05658___186485	Bcc_05090___199495	Bcc_02090___208227	Bcc_05794___230675	Bcc_05278___244125	Bcc_01638___251735	Bcc_07288___277761	Bcc_05851___290217	Bcc_03628___300203	Bcc_03486___314233	Bcc_02496___327223	Bcc_01579___340397	Bcc_00457___353091	Bcc_06577___380135	Bcc_06835___395493	Bcc_03824___404619	Bcc_00456___412771	Bcc_01879___428591	Bcc_01475___442439	Bcc_03316___460839	Bcc_05878___480869	Bcc_07172___498519	Bcc_01863___503127	Bcc_04194___522309	Bcc_02267___533087	Bcc_00614___544413
mliC_2 mliC		Membrane-bound lysozyme inhibitor of C-type lysozyme Membrane-bound lysozyme inhibitor of C-type lysozyme	1 209	1 209	1 1	1 1	14880 14873	1	30465		Bcc_04411	Bcc_05976___11951	Bcc_02954___21139	Bcc_06869___44161	Bcc_05415___55449	Bcc_05619___70349	Bcc_03752___80959	Bcc_02427___93013	Bcc_01868___106199	Bcc_03246___123185	Bcc_00438___132527	Bcc_01786___150197	Bcc_07214___175083	Bcc_05659___186487	Bcc_05091___199497	Bcc_02089___208225	Bcc_05795___230677	Bcc_05279___244127	Bcc_01639___251737	Bcc_07289___277763	Bcc_05850___290215	Bcc_03629___300205	Bcc_03485___314231	Bcc_02497___327225	Bcc_01580___340399	Bcc_00458___353093	Bcc_06578___380137	Bcc_06836___395495	Bcc_03825___404621	Bcc_00455___412769	Bcc_01878___428589	Bcc_01476___442441	Bcc_03315___460837	Bcc_05879___480871	Bcc_07173___498521	Bcc_01864___503129	Bcc_04195___522311	Bcc_02268___533089	Bcc_00615___544415
group_17911 group_17912		hypothetical protein hypothetical protein	209 1	209 1	1 1	1 1	14874 14881	1	30466		Bcc_04412	Bcc_05977___11953	Bcc_02953___21137	Bcc_06868___44159	Bcc_05416___55451	Bcc_05620___70351	Bcc_03751___80957	Bcc_02428___93015	Bcc_01869___106201	Bcc_03247___123187	Bcc_00437___132525	Bcc_01785___150195	Bcc_07215___175085	Bcc_05660___186489	Bcc_05092___199499	Bcc_02088___208223	Bcc_05796___230679	Bcc_05280___244129	Bcc_01640___251739	Bcc_07290___277765	Bcc_05849___290213	Bcc_03630___300207	Bcc_03484___314229	Bcc_02498___327227	Bcc_01581___340401	Bcc_00459___353095	Bcc_06579___380139	Bcc_06837___395497	Bcc_03826___404623	Bcc_00454___412767	Bcc_01877___428587	Bcc_01477___442443	Bcc_03314___460835	Bcc_05880___480873	Bcc_07174___498523	Bcc_01865___503131	Bcc_04196___522313	Bcc_02269___533091	Bcc_00616___544417
lysN_1 lysN_8 group_17941	lysN_5	2-aminoadipate transaminase 2-aminoadipate transaminase 2-aminoadipate transaminase	209 1 1	209 1 1	1 1 1	1 1 1	14640 15250 13772	1 1	1932 21308		Bcc_04439	Bcc_03785___7569 Bcc_04929___9857	Bcc_06848___28927	Bcc_06250___42923	Bcc_06707___58033	Bcc_06144___71399	Bcc_03724___80903	Bcc_00344___88847	Bcc_06309___115081	Bcc_00460___117613	Bcc_01730___135111	Bcc_01758___150141	Bcc_00740___162135	Bcc_05935___187039	Bcc_00284___189883	Bcc_02061___208169	Bcc_05823___230733	Bcc_00667___234903	Bcc_00817___250093	Bcc_00519___264223	Bcc_06495___291505	Bcc_03657___300261	Bcc_03457___314175	Bcc_02053___326337	Bcc_02058___341355	Bcc_03025___358227	Bcc_07327___381635	Bcc_03551___388925	Bcc_03853___404677	Bcc_00427___412713	Bcc_06535___437903	Bcc_01504___442497	Bcc_05972___466151	Bcc_02581___474275	Bcc_07214___498603	Bcc_01892___503185	Bcc_01751___517423	Bcc_02975___534503	Bcc_06030___555245
yddE yddE_2 group_17943	yddE_2	putative isomerase YddE putative isomerase YddE putative isomerase YddE	209 1 1	209 1 1	1 1 1	1 1 1	14635 13777 15255	1 1	21313 1937		Bcc_04444	Bcc_03780___7559 Bcc_04934___9867	Bcc_06843___28917	Bcc_06245___42913	Bcc_06702___58023	Bcc_06139___71389	Bcc_03719___80893	Bcc_00349___88857	Bcc_06304___115071	Bcc_00455___117603	Bcc_01725___135101	Bcc_01753___150131	Bcc_00745___162145	Bcc_05930___187029	Bcc_00289___189893	Bcc_02056___208159	Bcc_05828___230743	Bcc_00672___234913	Bcc_00822___250103	Bcc_00524___264233	Bcc_06490___291495	Bcc_03662___300271	Bcc_03452___314165	Bcc_02048___326327	Bcc_02063___341365	Bcc_03030___358237	Bcc_07322___381625	Bcc_03556___388935	Bcc_03858___404687	Bcc_00422___412703	Bcc_06530___437893	Bcc_01509___442507	Bcc_05977___466161	Bcc_02586___474285	Bcc_07209___498593	Bcc_01897___503195	Bcc_01756___517433	Bcc_02970___534493	Bcc_06025___555235
group_17946 group_17947 group_17945		hypothetical protein hypothetical protein hypothetical protein	1 1 209	1 1 209	1 1 1	1 1 1	15258 13780 14632	1 1	1940 21316		Bcc_04447	Bcc_04937___9873 Bcc_03777___7553	Bcc_06840___28911	Bcc_06242___42907	Bcc_06699___58017	Bcc_06136___71383	Bcc_03716___80887	Bcc_00352___88863	Bcc_06301___115065	Bcc_00452___117597	Bcc_01722___135095	Bcc_01750___150125	Bcc_00748___162151	Bcc_05927___187023	Bcc_00292___189899	Bcc_02053___208153	Bcc_05831___230749	Bcc_00675___234919	Bcc_00825___250109	Bcc_00527___264239	Bcc_06487___291489	Bcc_03665___300277	Bcc_03449___314159	Bcc_02045___326321	Bcc_02066___341371	Bcc_03033___358243	Bcc_07319___381619	Bcc_03559___388941	Bcc_03861___404693	Bcc_00419___412697	Bcc_06527___437887	Bcc_01512___442513	Bcc_05980___466167	Bcc_02589___474291	Bcc_07206___498587	Bcc_01900___503201	Bcc_01759___517439	Bcc_02967___534487	Bcc_06022___555229
yahB_2 yahB_6 group_17950	yahB_3	putative HTH-type transcriptional regulator YahB putative HTH-type transcriptional regulator YahB putative HTH-type transcriptional regulator YahB	209 1 1	209 1 1	1 1 1	1 1 1	14631 15259 13781	1 1	1941 21317		Bcc_04448	Bcc_03776___7551 Bcc_04938___9875	Bcc_06839___28909	Bcc_06241___42905	Bcc_06698___58015	Bcc_06135___71381	Bcc_03715___80885	Bcc_00353___88865	Bcc_06300___115063	Bcc_00451___117595	Bcc_01721___135093	Bcc_01749___150123	Bcc_00749___162153	Bcc_05926___187021	Bcc_00293___189901	Bcc_02052___208151	Bcc_05832___230751	Bcc_00676___234921	Bcc_00826___250111	Bcc_00528___264241	Bcc_06486___291487	Bcc_03666___300279	Bcc_03448___314157	Bcc_02044___326319	Bcc_02067___341373	Bcc_03034___358245	Bcc_07318___381617	Bcc_03560___388943	Bcc_03862___404695	Bcc_00418___412695	Bcc_06526___437885	Bcc_01513___442515	Bcc_05981___466169	Bcc_02590___474293	Bcc_07205___498585	Bcc_01901___503203	Bcc_01760___517441	Bcc_02966___534485	Bcc_06021___555227
group_17951 group_17953 group_17952		hypothetical protein hypothetical protein hypothetical protein	209 1 1	209 1 1	1 1 1	1 1 1	14630 13782 15260	1 1	21318 1942		Bcc_04449	Bcc_03775___7549 Bcc_04939___9877	Bcc_06838___28907	Bcc_06240___42903	Bcc_06697___58013	Bcc_06134___71379	Bcc_03714___80883	Bcc_00354___88867	Bcc_06299___115061	Bcc_00450___117593	Bcc_01720___135091	Bcc_01748___150121	Bcc_00750___162155	Bcc_05925___187019	Bcc_00294___189903	Bcc_02051___208149	Bcc_05833___230753	Bcc_00677___234923	Bcc_00827___250113	Bcc_00529___264243	Bcc_06485___291485	Bcc_03667___300281	Bcc_03447___314155	Bcc_02043___326317	Bcc_02068___341375	Bcc_03035___358247	Bcc_07317___381615	Bcc_03561___388945	Bcc_03863___404697	Bcc_00417___412693	Bcc_06525___437883	Bcc_01514___442517	Bcc_05982___466171	Bcc_02591___474295	Bcc_07204___498583	Bcc_01902___503205	Bcc_01761___517443	Bcc_02965___534483	Bcc_06020___555225
group_18134 group_18132 group_18133		hypothetical protein hypothetical protein hypothetical protein	1 209 1	1 209 1	1 1 1	1 1 1	16035 20494 1087	1 1	25204 22956		Bcc_04644	Bcc_05021___10041	Bcc_05486___26203 Bcc_02755___20741	Bcc_05131___40685	Bcc_05230___55079	Bcc_05153___69417	Bcc_02340___78135	Bcc_00433___89025	Bcc_01979___106421	Bcc_05265___127223	Bcc_05546___142743	Bcc_04154___154933	Bcc_00796___162247	Bcc_05495___186159	Bcc_00373___190061	Bcc_00786___205619	Bcc_00564___220215	Bcc_05716___245001	Bcc_05560___259579	Bcc_06468___276121	Bcc_05533___289581	Bcc_03746___300439	Bcc_06671___320603	Bcc_06168___334567	Bcc_05062___347363	Bcc_05371___362919	Bcc_04960___376901	Bcc_05496___392815	Bcc_05455___407881	Bcc_05672___423203	Bcc_03565___431963	Bcc_00938___441365	Bcc_02110___458427	Bcc_05209___479531	Bcc_01638___487451	Bcc_04545___508491	Bcc_05533___524987	Bcc_01260___531073	Bcc_05593___554371
oprB oprB_2 group_18137	oprB_2	Porin B Porin B Porin B	209 1 1	209 1 1	1 1 1	1 1 1	20490 1091 16039	1 1	22960 25200		Bcc_04648	Bcc_05025___10049	Bcc_02759___20749 Bcc_05482___26195	Bcc_05135___40693	Bcc_05226___55071	Bcc_05157___69425	Bcc_02336___78127	Bcc_00437___89033	Bcc_01975___106413	Bcc_05269___127231	Bcc_05542___142735	Bcc_04150___154925	Bcc_00800___162255	Bcc_05491___186151	Bcc_00377___190069	Bcc_00790___205627	Bcc_00568___220223	Bcc_05712___244993	Bcc_05556___259571	Bcc_06464___276113	Bcc_05529___289573	Bcc_03750___300447	Bcc_06675___320611	Bcc_06164___334559	Bcc_05066___347371	Bcc_05367___362911	Bcc_04964___376909	Bcc_05500___392823	Bcc_05459___407889	Bcc_05676___423211	Bcc_03569___431971	Bcc_00934___441357	Bcc_02114___458435	Bcc_05213___479539	Bcc_01642___487459	Bcc_04549___508499	Bcc_05529___524979	Bcc_01256___531065	Bcc_05589___554363
group_18141 group_18140 group_18138 group_18139		hypothetical protein hypothetical protein hypothetical protein hypothetical protein	1 1 1 209	1 1 1 209	1 1 1 1	1 1 1 1	16045 1097 8299 20484	1 1 1	20348 22966 4325		Bcc_04654	Bcc_05031___10061	Bcc_05476___26183 Bcc_02765___20761	Bcc_05141___40705	Bcc_05220___55059	Bcc_05163___69437	Bcc_02330___78115	Bcc_00443___89045	Bcc_01969___106401	Bcc_05275___127243	Bcc_05536___142723	Bcc_04144___154913	Bcc_00806___162267	Bcc_05485___186139	Bcc_00383___190081	Bcc_00796___205639	Bcc_00574___220235	Bcc_05706___244981	Bcc_05550___259559	Bcc_06458___276101	Bcc_05523___289561	Bcc_03756___300459	Bcc_03188___313637 Bcc_06681___320623	Bcc_06158___334547	Bcc_05072___347383	Bcc_05361___362899	Bcc_04970___376921	Bcc_05506___392835	Bcc_05465___407901	Bcc_05682___423223	Bcc_03575___431983	Bcc_00928___441345	Bcc_02120___458447	Bcc_05219___479551	Bcc_01648___487471	Bcc_04555___508511	Bcc_05523___524967	Bcc_01250___531053	Bcc_05583___554351
group_18149 group_18148 group_18146 gph_4	gph_5 gph_6 gph_4	Phosphoglycolate phosphatase Phosphoglycolate phosphatase Phosphoglycolate phosphatase Phosphoglycolate phosphatase	1 1 1 209	1 1 1 209	1 1 1 1	1 1 1 1	16048 1100 20477 20481	1 1 1	20351 22969 4316		Bcc_04657	Bcc_05034___10067	Bcc_05473___26177 Bcc_02768___20767	Bcc_05144___40711	Bcc_05217___55053	Bcc_05166___69443	Bcc_02327___78109	Bcc_00446___89051	Bcc_01966___106395	Bcc_05278___127249	Bcc_05533___142717	Bcc_04141___154907	Bcc_00809___162273	Bcc_05482___186133	Bcc_00386___190087	Bcc_00799___205645	Bcc_00577___220241	Bcc_05703___244975	Bcc_05547___259553	Bcc_06455___276095	Bcc_05520___289555	Bcc_03759___300465	Bcc_03185___313631 Bcc_06684___320629	Bcc_06155___334541	Bcc_05075___347389	Bcc_05358___362893	Bcc_04973___376927	Bcc_05509___392841	Bcc_05468___407907	Bcc_05685___423229	Bcc_03578___431989	Bcc_00925___441339	Bcc_02123___458453	Bcc_05222___479557	Bcc_01651___487477	Bcc_04558___508517	Bcc_05520___524961	Bcc_01247___531047	Bcc_05580___554345
group_18150 group_18152 group_18153 ydaF_3	ydaF_1 ydaF_3 ydaF_4	Putative ribosomal N-acetyltransferase YdaF Putative ribosomal N-acetyltransferase YdaF Putative ribosomal N-acetyltransferase YdaF Putative ribosomal N-acetyltransferase YdaF	1 1 1 209	1 1 1 209	1 1 1 1	1 1 1 1	20475 1102 16050 20465	1 1 1	4314 22971 20353		Bcc_04659	Bcc_05036___10071	Bcc_05471___26173 Bcc_02770___20771	Bcc_05146___40715	Bcc_05215___55049	Bcc_05168___69447	Bcc_02325___78105	Bcc_00448___89055	Bcc_01964___106391	Bcc_05280___127253	Bcc_05531___142713	Bcc_04139___154903	Bcc_00811___162277	Bcc_05480___186129	Bcc_00388___190091	Bcc_00801___205649	Bcc_00579___220245	Bcc_05701___244971	Bcc_05545___259549	Bcc_06453___276091	Bcc_05518___289551	Bcc_03761___300469	Bcc_03183___313627 Bcc_06686___320633	Bcc_06153___334537	Bcc_05077___347393	Bcc_05356___362889	Bcc_04975___376931	Bcc_05511___392845	Bcc_05470___407911	Bcc_05687___423233	Bcc_03580___431993	Bcc_00923___441335	Bcc_02125___458457	Bcc_05224___479561	Bcc_01653___487481	Bcc_04560___508521	Bcc_05518___524957	Bcc_01245___531043	Bcc_05578___554341
group_18194 cypX_2 cypX	cypX_2	Pulcherriminic acid synthase Pulcherriminic acid synthase Pulcherriminic acid synthase	1 1 209	1 1 209	1 1 1	1 1 1	4217 4371 4391	1 1	13252 20487		Bcc_04777	Bcc_00569___1137	Bcc_05760___26751	Bcc_01061___32545	Bcc_05473___55565	Bcc_06613___72337	Bcc_04248___81951	Bcc_01383___90925	Bcc_05429___113321	Bcc_01551___119795	Bcc_00692___133035	Bcc_00483___147591	Bcc_02253___165161	Bcc_01330___177829	Bcc_02346___194007	Bcc_05354___214755	Bcc_00917___220921	Bcc_01195___235959	Bcc_02972___254403	Bcc_01726___266637	Bcc_00815___280145	Bcc_03880___300707	Bcc_06766___320793	Bcc_06073___334377	Bcc_02020___341279	Bcc_00801___353779	Bcc_06717___380415	Bcc_02277___386377	Bcc_03480___403931	Bcc_05768___423395	Bcc_01319___427471	Bcc_04964___449417	Bcc_06290___466787	Bcc_04999___479111	Bcc_01398___486971	Bcc_00582___500565	Bcc_05752___525425	Bcc_04297___537147	Bcc_00866___544917
group_18195 group_18196 group_18197		hypothetical protein hypothetical protein hypothetical protein	209 1 1	209 1 1	1 1 1	1 1 1	4392 4370 4218	1 1	20486 13253		Bcc_04778	Bcc_00570___1139	Bcc_05761___26753	Bcc_01062___32547	Bcc_05474___55567	Bcc_06614___72339	Bcc_04249___81953	Bcc_01384___90927	Bcc_05430___113323	Bcc_01550___119793	Bcc_00693___133037	Bcc_00484___147593	Bcc_02254___165163	Bcc_01329___177827	Bcc_02345___194005	Bcc_05353___214753	Bcc_00916___220919	Bcc_01196___235961	Bcc_02973___254405	Bcc_01727___266639	Bcc_00814___280143	Bcc_03881___300709	Bcc_06767___320795	Bcc_06072___334375	Bcc_02019___341277	Bcc_00800___353777	Bcc_06716___380413	Bcc_02278___386379	Bcc_03481___403933	Bcc_05769___423397	Bcc_01318___427469	Bcc_04965___449419	Bcc_06291___466789	Bcc_05000___479113	Bcc_01399___486973	Bcc_00581___500563	Bcc_05751___525423	Bcc_04298___537149	Bcc_00867___544919
group_18200 group_18198 group_18199		hypothetical protein hypothetical protein hypothetical protein	1 209 1	1 209 1	1 1 1	1 1 1	4223 4399 4365	1 1	13258 20481		Bcc_04783	Bcc_00575___1149	Bcc_05766___26763	Bcc_01067___32557	Bcc_05479___55577	Bcc_06619___72349	Bcc_04254___81963	Bcc_01389___90937	Bcc_05435___113333	Bcc_01545___119783	Bcc_00698___133047	Bcc_00489___147603	Bcc_02259___165173	Bcc_01324___177817	Bcc_02340___193995	Bcc_05348___214743	Bcc_00911___220909	Bcc_01201___235971	Bcc_02978___254415	Bcc_01732___266649	Bcc_00809___280133	Bcc_03886___300719	Bcc_06772___320805	Bcc_06067___334365	Bcc_02014___341267	Bcc_00795___353767	Bcc_06711___380403	Bcc_02283___386389	Bcc_03486___403943	Bcc_05774___423407	Bcc_01313___427459	Bcc_04970___449429	Bcc_06296___466799	Bcc_05005___479123	Bcc_01404___486983	Bcc_00576___500553	Bcc_05746___525413	Bcc_04303___537159	Bcc_00872___544929
group_18201 group_18202 group_18203	qseB_2 qseB_5 qseB_4	Transcriptional regulatory protein QseB Transcriptional regulatory protein QseB Transcriptional regulatory protein QseB	209 1 1	209 1 1	1 1 1	1 1 1	4400 4364 4224	1 1	20480 13259		Bcc_04784	Bcc_00576___1151	Bcc_05767___26765	Bcc_01068___32559	Bcc_05480___55579	Bcc_06620___72351	Bcc_04255___81965	Bcc_01390___90939	Bcc_05436___113335	Bcc_01544___119781	Bcc_00699___133049	Bcc_00490___147605	Bcc_02260___165175	Bcc_01323___177815	Bcc_02339___193993	Bcc_05347___214741	Bcc_00910___220907	Bcc_01202___235973	Bcc_02979___254417	Bcc_01733___266651	Bcc_00808___280131	Bcc_03887___300721	Bcc_06773___320807	Bcc_06066___334363	Bcc_02013___341265	Bcc_00794___353765	Bcc_06710___380401	Bcc_02284___386391	Bcc_03487___403945	Bcc_05775___423409	Bcc_01312___427457	Bcc_04971___449431	Bcc_06297___466801	Bcc_05006___479125	Bcc_01405___486985	Bcc_00575___500551	Bcc_05745___525411	Bcc_04304___537161	Bcc_00873___544931
group_18205 group_18206 qseC_2	qseC_6 qseC_5	Sensor protein QseC Sensor protein QseC Sensor protein QseC	1 1 209	1 1 209	1 1 1	1 1 1	4363 4225 4401	1 1	20479 13260		Bcc_04785	Bcc_00577___1153	Bcc_05768___26767	Bcc_01069___32561	Bcc_05481___55581	Bcc_06621___72353	Bcc_04256___81967	Bcc_01391___90941	Bcc_05437___113337	Bcc_01543___119779	Bcc_00700___133051	Bcc_00491___147607	Bcc_02261___165177	Bcc_01322___177813	Bcc_02338___193991	Bcc_05346___214739	Bcc_00909___220905	Bcc_01203___235975	Bcc_02980___254419	Bcc_01734___266653	Bcc_00807___280129	Bcc_03888___300723	Bcc_06774___320809	Bcc_06065___334361	Bcc_02012___341263	Bcc_00793___353763	Bcc_06709___380399	Bcc_02285___386393	Bcc_03488___403947	Bcc_05776___423411	Bcc_01311___427455	Bcc_04972___449433	Bcc_06298___466803	Bcc_05007___479127	Bcc_01406___486987	Bcc_00574___500549	Bcc_05744___525409	Bcc_04305___537163	Bcc_00874___544933
group_18402 mauD_2 group_18403 group_18406 mauD group_18404	mauD_2 mauD_2 mauD_2 mauD_2	Methylamine utilization protein MauD Methylamine utilization protein MauD Methylamine utilization protein MauD Methylamine utilization protein MauD Methylamine utilization protein MauD Methylamine utilization protein MauD	1 1 1 1 209 1	1 1 1 1 213 1	1 1 1 1 1.02 1	1 1 1 1 1 1	4839 4948 4816 5701 4829 3909	217 1 122 1 1	6 5140 16 6764 5390		Bcc_04933	Bcc_07534___15067	Bcc_05916___27063	Bcc_01217___32857	Bcc_03012___50643	Bcc_03337___65785	Bcc_00319___74093	Bcc_00777___89713	Bcc_04086___110635 Bcc_05585___113633	Bcc_04281___125255	Bcc_00848___133347	Bcc_00639___147903	Bcc_01011___162677	Bcc_03629___182427	Bcc_00682___190679	Bcc_05198___214443	Bcc_00761___220609	Bcc_01351___236271	Bcc_00509___249477 Bcc_01080___250619	Bcc_01253___265691	Bcc_00659___279833	Bcc_04036___301019	Bcc_06922___321105	Bcc_04452___331135	Bcc_00307___337853	Bcc_00180___352537	Bcc_00053___367087	Bcc_00199___382221	Bcc_00053___397077	Bcc_05924___423707	Bcc_00080___424993	Bcc_00284___440057	Bcc_03994___462195	Bcc_03639___476391	Bcc_06193___496561	Bcc_03826___507053	Bcc_00897___515715	Bcc_05347___539247	Bcc_04329___551843
aauB group_18408 group_18409 group_18410 aauB_2 group_18412	aauB_2 aauB_2 aauB_2 aauB_2	Aralkylamine dehydrogenase heavy chain Aralkylamine dehydrogenase heavy chain Aralkylamine dehydrogenase heavy chain Aralkylamine dehydrogenase heavy chain Aralkylamine dehydrogenase heavy chain Aralkylamine dehydrogenase heavy chain	209 1 1 1 1 1	213 1 1 1 1 1	1.02 1 1 1 1 1	1 1 1 1 1 1	4838 4841 4814 3911 4950 5703	217 122 1 1 1	7 18 5392 5142 6766		Bcc_04935	Bcc_07536___15071	Bcc_05918___27067	Bcc_01219___32861	Bcc_03014___50647	Bcc_03335___65781	Bcc_00321___74097	Bcc_00779___89717	Bcc_04084___110631 Bcc_05587___113637	Bcc_04279___125251	Bcc_00850___133351	Bcc_00641___147907	Bcc_01013___162681	Bcc_03627___182423	Bcc_00684___190683	Bcc_05196___214439	Bcc_00759___220605	Bcc_01353___236275	Bcc_00507___249473 Bcc_01078___250615	Bcc_01255___265695	Bcc_00657___279829	Bcc_04038___301023	Bcc_06924___321109	Bcc_04454___331139	Bcc_00309___337857	Bcc_00182___352541	Bcc_00055___367091	Bcc_00201___382225	Bcc_00055___397081	Bcc_05926___423711	Bcc_00082___424997	Bcc_00286___440061	Bcc_03996___462199	Bcc_03637___476387	Bcc_06195___496565	Bcc_03828___507057	Bcc_00899___515719	Bcc_05349___539251	Bcc_04331___551847
group_18459 group_18458 group_18457 norG_8 group_18461 norG_2	norG_5 norG_8 norG_6 norG_4	HTH-type transcriptional regulator NorG HTH-type transcriptional regulator NorG HTH-type transcriptional regulator NorG HTH-type transcriptional regulator NorG HTH-type transcriptional regulator NorG HTH-type transcriptional regulator NorG	1 1 1 1 1 209	1 1 1 1 1 213	1 1 1 1 1 1.02	1 1 1 1 1 1	3936 4920 4883 4975 5728 4885	1 1 256 1 1	5417 5218 1 5167 6791		Bcc_04960	Bcc_07561___15121	Bcc_05943___27117	Bcc_01244___32911	Bcc_03039___50697	Bcc_03310___65731	Bcc_00346___74147	Bcc_00804___89767	Bcc_04059___110581 Bcc_05612___113687	Bcc_04254___125201	Bcc_00875___133401	Bcc_00666___147957	Bcc_01038___162731	Bcc_03602___182373	Bcc_00709___190733	Bcc_05171___214389	Bcc_00734___220555	Bcc_01378___236325	Bcc_00482___249423 Bcc_01053___250565	Bcc_01281___265747	Bcc_00632___279779	Bcc_04063___301073	Bcc_06951___321163	Bcc_07251___336733	Bcc_01203___339645	Bcc_01847___355871	Bcc_06272___379525	Bcc_07119___396061	Bcc_05967___408905	Bcc_05953___423765	Bcc_01372___427577	Bcc_03916___447321	Bcc_02200___458607	Bcc_05821___480755	Bcc_05372___494919 Bcc_04296___492767	Bcc_03639___506679	Bcc_05807___525535	Bcc_02650___533853	Bcc_05740___554665
emrA_5 emrA_2 emrA_1 group_18464 group_18466 group_18467	emrA_4 emrA_3 emrA_3	Multidrug export protein EmrA Multidrug export protein EmrA Multidrug export protein EmrA Multidrug export protein EmrA Multidrug export protein EmrA Multidrug export protein EmrA	1 1 209 1 1 1	1 1 214 1 1 1	1 1 1.03 1 1 1	1 1 1 1 1 1	3941 3989 4890 4925 4980 5733	1 574 1 1 1	5422 1 5223 5172 6796		Bcc_04965	Bcc_07566___15131	Bcc_05948___27127	Bcc_01249___32921	Bcc_03044___50707	Bcc_03305___65721	Bcc_00351___74157	Bcc_00809___89777	Bcc_04054___110571 Bcc_05617___113697	Bcc_04249___125191	Bcc_00880___133411	Bcc_00671___147967	Bcc_01043___162741	Bcc_03597___182363	Bcc_00714___190743	Bcc_05166___214379	Bcc_00729___220545	Bcc_01383___236335	Bcc_00477___249413 Bcc_01048___250555	Bcc_01286___265757	Bcc_00627___279769	Bcc_04068___301083	Bcc_06956___321173	Bcc_07256___336743	Bcc_01198___339635	Bcc_01842___355861	Bcc_06267___379515	Bcc_07114___396051	Bcc_05962___408895	Bcc_05958___423775	Bcc_01367___427567	Bcc_03921___447331	Bcc_02195___458597	Bcc_05816___480745	Bcc_04301___492777 Bcc_05367___494909	Bcc_03634___506669	Bcc_05802___525525	Bcc_02645___533843	Bcc_05735___554655
group_18549		hypothetical protein	209	209	1	1	32401				Bcc_05061	Bcc_04024___8047	Bcc_07066___29363	Bcc_02344___35111	Bcc_02884___50387	Bcc_02197___63505	Bcc_01584___76623	Bcc_03394___94947	Bcc_04896___112255	Bcc_03786___124265	Bcc_03266___138183	Bcc_00977___148579	Bcc_01871___164397	Bcc_03503___182175	Bcc_03744___196803	Bcc_03678___211403	Bcc_01279___221645	Bcc_06631___246831	Bcc_03338___255135	Bcc_03636___270457	Bcc_03416___285347	Bcc_04164___301275	Bcc_07051___321363	Bcc_04483___331197	Bcc_03091___343421	Bcc_03972___360121	Bcc_00573___368127	Bcc_06485___394793	Bcc_00113___397197	Bcc_06054___423967	Bcc_00461___425755	Bcc_03671___446831	Bcc_06034___466275	Bcc_06217___481547	Bcc_00363___484901	Bcc_02469___504339	Bcc_03162___520245	Bcc_05499___539551	Bcc_00788___544761
group_18550		hypothetical protein	209	209	1	1	32402				Bcc_05062	Bcc_04025___8049	Bcc_07067___29365	Bcc_02343___35109	Bcc_02885___50389	Bcc_02198___63507	Bcc_01585___76625	Bcc_03395___94949	Bcc_04895___112253	Bcc_03787___124267	Bcc_03267___138185	Bcc_00976___148577	Bcc_01872___164399	Bcc_03504___182177	Bcc_03745___196805	Bcc_03679___211405	Bcc_01278___221643	Bcc_06630___246829	Bcc_03339___255137	Bcc_03637___270459	Bcc_03417___285349	Bcc_04165___301277	Bcc_07052___321365	Bcc_04482___331195	Bcc_03092___343423	Bcc_03971___360119	Bcc_00572___368125	Bcc_06486___394795	Bcc_00112___397195	Bcc_06055___423969	Bcc_00460___425753	Bcc_03670___446829	Bcc_06035___466277	Bcc_06216___481545	Bcc_00364___484903	Bcc_02470___504341	Bcc_03163___520247	Bcc_05500___539553	Bcc_00787___544759
group_18551		hypothetical protein	209	209	1	1	32403				Bcc_05063	Bcc_04026___8051	Bcc_07068___29367	Bcc_02342___35107	Bcc_02886___50391	Bcc_02199___63509	Bcc_01586___76627	Bcc_03396___94951	Bcc_04894___112251	Bcc_03788___124269	Bcc_03268___138187	Bcc_00975___148575	Bcc_01873___164401	Bcc_03505___182179	Bcc_03746___196807	Bcc_03680___211407	Bcc_01277___221641	Bcc_06629___246827	Bcc_03340___255139	Bcc_03638___270461	Bcc_03418___285351	Bcc_04166___301279	Bcc_07053___321367	Bcc_04481___331193	Bcc_03093___343425	Bcc_03970___360117	Bcc_00571___368123	Bcc_06487___394797	Bcc_00111___397193	Bcc_06056___423971	Bcc_00459___425751	Bcc_03669___446827	Bcc_06036___466279	Bcc_06215___481543	Bcc_00365___484905	Bcc_02471___504343	Bcc_03164___520249	Bcc_05501___539555	Bcc_00786___544757
yjcC_5		Putative cyclic-di-GMP phosphodiesterase YjcC	209	209	1	1	32405				Bcc_05065	Bcc_04028___8055	Bcc_07070___29371	Bcc_02340___35103	Bcc_02888___50395	Bcc_02201___63513	Bcc_01588___76631	Bcc_03398___94955	Bcc_04892___112247	Bcc_03790___124273	Bcc_03270___138191	Bcc_00973___148571	Bcc_01875___164405	Bcc_03507___182183	Bcc_03748___196811	Bcc_03682___211411	Bcc_01275___221637	Bcc_06627___246823	Bcc_03342___255143	Bcc_03640___270465	Bcc_03420___285355	Bcc_04168___301283	Bcc_07055___321371	Bcc_04479___331189	Bcc_03095___343429	Bcc_03968___360113	Bcc_00569___368119	Bcc_06489___394801	Bcc_00109___397189	Bcc_06058___423975	Bcc_00457___425747	Bcc_03667___446823	Bcc_06038___466283	Bcc_06213___481539	Bcc_00367___484909	Bcc_02473___504347	Bcc_03166___520253	Bcc_05503___539559	Bcc_00784___544753
group_18553		hypothetical protein	209	209	1	1	32406				Bcc_05066	Bcc_04029___8057	Bcc_07071___29373	Bcc_02339___35101	Bcc_02889___50397	Bcc_02202___63515	Bcc_01589___76633	Bcc_03399___94957	Bcc_04891___112245	Bcc_03791___124275	Bcc_03271___138193	Bcc_00972___148569	Bcc_01876___164407	Bcc_03508___182185	Bcc_03749___196813	Bcc_03683___211413	Bcc_01274___221635	Bcc_06626___246821	Bcc_03343___255145	Bcc_03641___270467	Bcc_03421___285357	Bcc_04169___301285	Bcc_07056___321373	Bcc_04478___331187	Bcc_03096___343431	Bcc_03967___360111	Bcc_00568___368117	Bcc_06490___394803	Bcc_00108___397187	Bcc_06059___423977	Bcc_00456___425745	Bcc_03666___446821	Bcc_06039___466285	Bcc_06212___481537	Bcc_00368___484911	Bcc_02474___504349	Bcc_03167___520255	Bcc_05504___539561	Bcc_00783___544751
group_18554		hypothetical protein	209	209	1	1	32407				Bcc_05067	Bcc_04030___8059	Bcc_07072___29375	Bcc_02338___35099	Bcc_02890___50399	Bcc_02203___63517	Bcc_01590___76635	Bcc_03400___94959	Bcc_04890___112243	Bcc_03792___124277	Bcc_03272___138195	Bcc_00971___148567	Bcc_01877___164409	Bcc_03509___182187	Bcc_03750___196815	Bcc_03684___211415	Bcc_01273___221633	Bcc_06625___246819	Bcc_03344___255147	Bcc_03642___270469	Bcc_03422___285359	Bcc_04170___301287	Bcc_07057___321375	Bcc_04477___331185	Bcc_03097___343433	Bcc_03966___360109	Bcc_00567___368115	Bcc_06491___394805	Bcc_00107___397185	Bcc_06060___423979	Bcc_00455___425743	Bcc_03665___446819	Bcc_06040___466287	Bcc_06211___481535	Bcc_00369___484913	Bcc_02475___504351	Bcc_03168___520257	Bcc_05505___539563	Bcc_00782___544749
accA1_1		Acetyl-/propionyl-coenzyme A carboxylase alpha chain	209	209	1	1	32412				Bcc_05070	Bcc_04033___8065	Bcc_07075___29381	Bcc_02335___35093	Bcc_02893___50405	Bcc_02206___63523	Bcc_01593___76641	Bcc_03403___94965	Bcc_04887___112237	Bcc_03795___124283	Bcc_03275___138201	Bcc_00968___148561	Bcc_01880___164415	Bcc_03512___182193	Bcc_03753___196821	Bcc_03687___211421	Bcc_01270___221627	Bcc_06622___246813	Bcc_03347___255153	Bcc_03645___270475	Bcc_03425___285365	Bcc_04173___301293	Bcc_07060___321381	Bcc_04474___331179	Bcc_03100___343439	Bcc_03963___360103	Bcc_00564___368109	Bcc_06494___394811	Bcc_00104___397179	Bcc_06063___423985	Bcc_00452___425737	Bcc_03662___446813	Bcc_06043___466293	Bcc_06208___481529	Bcc_00372___484919	Bcc_02478___504357	Bcc_03171___520263	Bcc_05508___539569	Bcc_00779___544743
fadR		Fatty acid metabolism regulator protein	209	209	1	1	32416				Bcc_05074	Bcc_04037___8073	Bcc_07079___29389	Bcc_02331___35085	Bcc_02897___50413	Bcc_02210___63531	Bcc_01597___76649	Bcc_03407___94973	Bcc_04883___112229	Bcc_03799___124291	Bcc_03279___138209	Bcc_00964___148553	Bcc_01884___164423	Bcc_03516___182201	Bcc_03757___196829	Bcc_03691___211429	Bcc_01266___221619	Bcc_06618___246805	Bcc_03351___255161	Bcc_03649___270483	Bcc_03429___285373	Bcc_04177___301301	Bcc_07064___321389	Bcc_04470___331171	Bcc_03104___343447	Bcc_03959___360095	Bcc_00560___368101	Bcc_06498___394819	Bcc_00100___397171	Bcc_06067___423993	Bcc_00448___425729	Bcc_03658___446805	Bcc_06047___466301	Bcc_06204___481521	Bcc_00376___484927	Bcc_02482___504365	Bcc_03175___520271	Bcc_05512___539577	Bcc_00775___544735
tsaM1_2		Toluene-4-sulfonate monooxygenase system iron-sulfur subunit TsaM1	209	209	1	1	32418				Bcc_05076	Bcc_04039___8077	Bcc_07081___29393	Bcc_02329___35081	Bcc_02899___50417	Bcc_02212___63535	Bcc_01599___76653	Bcc_03409___94977	Bcc_04881___112225	Bcc_03801___124295	Bcc_03281___138213	Bcc_00962___148549	Bcc_01886___164427	Bcc_03518___182205	Bcc_03759___196833	Bcc_03693___211433	Bcc_01264___221615	Bcc_06616___246801	Bcc_03353___255165	Bcc_03651___270487	Bcc_03431___285377	Bcc_04179___301305	Bcc_07066___321393	Bcc_04468___331167	Bcc_03106___343451	Bcc_03957___360091	Bcc_00558___368097	Bcc_06500___394823	Bcc_00098___397167	Bcc_06069___423997	Bcc_00446___425725	Bcc_03656___446801	Bcc_06049___466305	Bcc_06202___481517	Bcc_00378___484931	Bcc_02484___504369	Bcc_03177___520275	Bcc_05514___539581	Bcc_00773___544731
pupB_1		Ferric-pseudobactin BN7/BN8 receptor	209	209	1	1	32421				Bcc_05079	Bcc_04042___8083	Bcc_07084___29399	Bcc_02326___35075	Bcc_02902___50423	Bcc_02215___63541	Bcc_01602___76659	Bcc_03412___94983	Bcc_04878___112219	Bcc_03804___124301	Bcc_03284___138219	Bcc_00959___148543	Bcc_01889___164433	Bcc_03521___182211	Bcc_03762___196839	Bcc_03696___211439	Bcc_01261___221609	Bcc_06613___246795	Bcc_03356___255171	Bcc_03654___270493	Bcc_03434___285383	Bcc_04182___301311	Bcc_07069___321399	Bcc_04465___331161	Bcc_03109___343457	Bcc_03954___360085	Bcc_00555___368091	Bcc_06503___394829	Bcc_00095___397161	Bcc_06072___424003	Bcc_00443___425719	Bcc_03653___446795	Bcc_06052___466311	Bcc_06199___481511	Bcc_00381___484937	Bcc_02487___504375	Bcc_03180___520281	Bcc_05743___540039	Bcc_03950___551085
group_18565 group_18564		hypothetical protein hypothetical protein	1 209	1 209	1 1	1 1	6448 32435	1	10001		Bcc_05089	Bcc_00547___1093	Bcc_00472___16175	Bcc_00969___32361	Bcc_01843___48305	Bcc_04264___67639	Bcc_02693___78841	Bcc_03165___94489	Bcc_02777___108017	Bcc_00796___118285	Bcc_02541___136733	Bcc_03830___154285	Bcc_06313___173281	Bcc_02827___180823	Bcc_03072___195459	Bcc_04288___212623	Bcc_02357___223801	Bcc_04591___242751	Bcc_02539___253537	Bcc_04820___272825	Bcc_02425___283365	Bcc_04192___301331	Bcc_07080___321421	Bcc_04142___330515	Bcc_00442___338123	Bcc_03889___359955	Bcc_03311___373603	Bcc_07139___396101	Bcc_03369___403709	Bcc_06083___424025	Bcc_00122___425077	Bcc_03683___446855	Bcc_03531___461269	Bcc_06913___482939	Bcc_04407___492989	Bcc_00835___501071	Bcc_01366___516653	Bcc_06334___541221	Bcc_03862___550909
group_18567 rutD	rutD_2	Putative aminoacrylate hydrolase RutD Putative aminoacrylate hydrolase RutD	1 209	1 209	1 1	1 1	6449 32436	1	10002		Bcc_05090	Bcc_00546___1091	Bcc_00471___16173	Bcc_00968___32359	Bcc_01844___48307	Bcc_04265___67641	Bcc_02694___78843	Bcc_03166___94491	Bcc_02778___108019	Bcc_00795___118283	Bcc_02542___136735	Bcc_03829___154283	Bcc_06312___173279	Bcc_02828___180825	Bcc_03073___195461	Bcc_04289___212625	Bcc_02358___223803	Bcc_04590___242749	Bcc_02540___253539	Bcc_04819___272823	Bcc_02426___283367	Bcc_04193___301333	Bcc_07081___321423	Bcc_04143___330517	Bcc_00443___338125	Bcc_03888___359953	Bcc_03312___373605	Bcc_07140___396103	Bcc_03370___403711	Bcc_06084___424027	Bcc_00123___425079	Bcc_03684___446857	Bcc_03530___461267	Bcc_06914___482941	Bcc_04406___492987	Bcc_00836___501073	Bcc_01367___516655	Bcc_06335___541223	Bcc_03863___550911
envZ_5 envZ_3		Osmolarity sensor protein EnvZ Osmolarity sensor protein EnvZ	1 209	1 209	1 1	1 1	6450 32437	1	10003		Bcc_05091	Bcc_00545___1089	Bcc_00470___16171	Bcc_00967___32357	Bcc_01845___48309	Bcc_04266___67643	Bcc_02695___78845	Bcc_03167___94493	Bcc_02779___108021	Bcc_00794___118281	Bcc_02543___136737	Bcc_03828___154281	Bcc_06311___173277	Bcc_02829___180827	Bcc_03074___195463	Bcc_04290___212627	Bcc_02359___223805	Bcc_04589___242747	Bcc_02541___253541	Bcc_04818___272821	Bcc_02427___283369	Bcc_04194___301335	Bcc_07082___321425	Bcc_04144___330519	Bcc_00444___338127	Bcc_03887___359951	Bcc_03313___373607	Bcc_07141___396105	Bcc_03371___403713	Bcc_06085___424029	Bcc_00124___425081	Bcc_03685___446859	Bcc_03529___461265	Bcc_06915___482943	Bcc_04405___492985	Bcc_00837___501075	Bcc_01368___516657	Bcc_06336___541225	Bcc_03864___550913
group_18570 group_18571		Adenine deaminase Adenine deaminase	209 1	209 1	1 1	1 1	32445 6457	1	10010		Bcc_05098	Bcc_00538___1075	Bcc_00463___16157	Bcc_00960___32343	Bcc_01852___48323	Bcc_04273___67657	Bcc_02702___78859	Bcc_03174___94507	Bcc_02786___108035	Bcc_00787___118267	Bcc_02550___136751	Bcc_03821___154267	Bcc_06304___173263	Bcc_02836___180841	Bcc_03081___195477	Bcc_04297___212641	Bcc_02366___223819	Bcc_04582___242733	Bcc_02548___253555	Bcc_04811___272807	Bcc_02434___283383	Bcc_04201___301349	Bcc_07089___321439	Bcc_04151___330533	Bcc_00451___338141	Bcc_04832___361841	Bcc_03320___373621	Bcc_07148___396119	Bcc_03378___403727	Bcc_06092___424043	Bcc_00131___425095	Bcc_03692___446873	Bcc_03522___461251	Bcc_06922___482957	Bcc_06997___498169	Bcc_00844___501089	Bcc_01375___516671	Bcc_06343___541239	Bcc_03871___550927
gudP_7 group_18618 gudP_3 gudP_9	gudP_6	putative glucarate transporter putative glucarate transporter putative glucarate transporter putative glucarate transporter	1 1 209 1	1 1 209 1	1 1 1 1	1 1 1 1	30179 30153 30200 32708	1 1 1	8677 8619 30577		Bcc_05153	Bcc_06711___13421	Bcc_06508___28247	Bcc_06443___43309	Bcc_07238___59095	Bcc_02057___63225	Bcc_01474___76403	Bcc_04167___96493	Bcc_02585___107633	Bcc_03816___124325	Bcc_05922___143495	Bcc_03395___153415	Bcc_01992___164639	Bcc_04759___184687	Bcc_05132___199579	Bcc_01588___207223	Bcc_01058___221203	Bcc_05879___245327	Bcc_05220___258899	Bcc_05683___274551	Bcc_04056___286627	Bcc_04256___301459	Bcc_07136___321533	Bcc_02227___326685	Bcc_00854___338947	Bcc_07085___366347	Bcc_04143___375267	Bcc_00478___382779	Bcc_01865___400701	Bcc_06139___424137	Bcc_05053___434939	Bcc_03408___446305	Bcc_04151___462509	Bcc_03320___475753	Bcc_06853___497881	Bcc_03266___505933	Bcc_04865___523651	Bcc_02280___533113	Bcc_04695___552575
aroE_2 group_18620 aroE_4 aroE_5	aroE_4	Quinate/shikimate dehydrogenase (NAD( )) Quinate/shikimate dehydrogenase (NAD( )) Quinate/shikimate dehydrogenase (NAD( )) Quinate/shikimate dehydrogenase (NAD( ))	209 1 1 1	209 1 1 1	1 1 1 1	1 1 1 1	30201 30178 32707 30152	1 1 1	8678 30576 8620		Bcc_05154	Bcc_06712___13423	Bcc_06509___28249	Bcc_06442___43307	Bcc_07237___59093	Bcc_02058___63227	Bcc_01475___76405	Bcc_04168___96495	Bcc_02584___107631	Bcc_03817___124327	Bcc_05923___143497	Bcc_03396___153417	Bcc_01993___164641	Bcc_04760___184689	Bcc_05133___199581	Bcc_01587___207221	Bcc_01059___221205	Bcc_05880___245329	Bcc_05221___258901	Bcc_05684___274553	Bcc_04057___286629	Bcc_04257___301461	Bcc_07137___321535	Bcc_02228___326687	Bcc_00855___338949	Bcc_07084___366345	Bcc_04142___375265	Bcc_00477___382777	Bcc_01866___400703	Bcc_06140___424139	Bcc_05054___434941	Bcc_03407___446303	Bcc_04152___462511	Bcc_03321___475755	Bcc_06852___497879	Bcc_03267___505935	Bcc_04866___523653	Bcc_02281___533115	Bcc_04696___552577
group_18634 fucU_2 fucU group_18632	fucU_2 fucU_2	L-fucose mutarotase L-fucose mutarotase L-fucose mutarotase L-fucose mutarotase	1 1 209 1	1 1 209 1	1 1 1 1	1 1 1 1	30144 32699 30209 30170	1 1 1	8628 30568 8686		Bcc_05162	Bcc_06720___13439	Bcc_06517___28265	Bcc_06434___43291	Bcc_07229___59077	Bcc_02066___63243	Bcc_01483___76421	Bcc_04176___96511	Bcc_02576___107615	Bcc_03825___124343	Bcc_05931___143513	Bcc_03404___153433	Bcc_02001___164657	Bcc_04768___184705	Bcc_05141___199597	Bcc_01579___207205	Bcc_01067___221221	Bcc_05888___245345	Bcc_05229___258917	Bcc_05692___274569	Bcc_04065___286645	Bcc_04265___301477	Bcc_07145___321551	Bcc_02236___326703	Bcc_00863___338965	Bcc_07076___366329	Bcc_04134___375249	Bcc_00469___382761	Bcc_01874___400719	Bcc_06148___424155	Bcc_05062___434957	Bcc_03399___446287	Bcc_04160___462527	Bcc_03329___475771	Bcc_06844___497863	Bcc_03275___505951	Bcc_04874___523669	Bcc_02289___533131	Bcc_04704___552593
group_18972 group_18973 group_18970 group_18971 group_18969 group_18974		hypothetical protein hypothetical protein hypothetical protein hypothetical protein hypothetical protein hypothetical protein	1 1 1 1 209 1	1 1 1 1 212 1	1 1 1 1 1.02 1	1 1 1 1 1 1	28996 28459 28475 29288 29261 5543	1 1 1 153 1	26436 4629 4632 10 4676		Bcc_05536	Bcc_06366___12731	Bcc_06581___28393	Bcc_06135___42693	Bcc_05726___56071	Bcc_06890___72891	Bcc_03387___80229	Bcc_00679___89517	Bcc_04580___111623	Bcc_00669___118031	Bcc_06704___145059	Bcc_00208___147041	Bcc_04697___170049	Bcc_00972___177113	Bcc_02698___194711	Bcc_03766___211579	Bcc_01552___222191	Bcc_02916___239401	Bcc_06445___261349	Bcc_06853___276891	Bcc_06277___291069	Bcc_04640___302227	Bcc_04598___316457	Bcc_06805___335841	Bcc_03303___343845	Bcc_04581___361339	Bcc_05801___378583	Bcc_04323___390469 Bcc_04546___390915	Bcc_00730___398431	Bcc_03598___419055	Bcc_05568___435969	Bcc_03854___447197	Bcc_04091___462389	Bcc_00264___469641	Bcc_07568___499311	Bcc_06747___512895	Bcc_05291___524503	Bcc_03928___536409	Bcc_02156___547497
group_18976 group_18977 group_18975 group_18978 group_18979 group_18980		Putative universal stress protein Putative universal stress protein Putative universal stress protein Putative universal stress protein Putative universal stress protein Putative universal stress protein	1 1 209 1 1 1	1 1 211 1 1 1	1 1 1.01 1 1 1	1 1 1 1 1 1	28478 29283 29242 29001 28454 5538	62 153 1 1 1	5 15 26441 22220 4671		Bcc_05541	Bcc_06361___12721	Bcc_06586___28403	Bcc_06130___42683	Bcc_05721___56061	Bcc_06885___72881	Bcc_03382___80219	Bcc_00674___89507	Bcc_04575___111613	Bcc_00674___118041	Bcc_06709___145069	Bcc_00213___147051	Bcc_04702___170059	Bcc_00967___177103	Bcc_02703___194721	Bcc_03771___211589	Bcc_01557___222201	Bcc_02911___239391	Bcc_06450___261359	Bcc_06848___276881	Bcc_06282___291079	Bcc_04645___302237	Bcc_04603___316467	Bcc_06810___335851	Bcc_03298___343835	Bcc_04576___361329	Bcc_05806___378593	Bcc_04318___390459 Bcc_04551___390925	Bcc_00735___398441	Bcc_03603___419065	Bcc_05563___435959	Bcc_03849___447187	Bcc_04086___462379	Bcc_00269___469651	Bcc_07563___499301	Bcc_06742___512885	Bcc_05286___524493	Bcc_03923___536399	Bcc_02161___547507
folE_3 group_18982 group_18985 group_18984 group_18983 folE_2	folE_3 folE_3 folE_2 folE_3	GTP cyclohydrolase 1 GTP cyclohydrolase 1 GTP cyclohydrolase 1 GTP cyclohydrolase 1 GTP cyclohydrolase 1 GTP cyclohydrolase 1	1 1 1 1 1 209	1 1 1 1 1 211	1 1 1 1 1 1.01	1 1 1 1 1 1	5533 29237 30887 29006 29278 29229	1 62 1 1 153	4666 12 22225 26446 20		Bcc_05546	Bcc_06356___12711	Bcc_06591___28413	Bcc_06125___42673	Bcc_05716___56051	Bcc_06880___72871	Bcc_03377___80209	Bcc_00669___89497	Bcc_04570___111603	Bcc_00679___118051	Bcc_06714___145079	Bcc_00218___147061	Bcc_04707___170069	Bcc_00962___177093	Bcc_02708___194731	Bcc_03776___211599	Bcc_01562___222211	Bcc_02906___239381	Bcc_06455___261369	Bcc_06843___276871	Bcc_06287___291089	Bcc_04650___302247	Bcc_04608___316477	Bcc_06815___335861	Bcc_03293___343825	Bcc_04571___361319	Bcc_05811___378603	Bcc_04556___390935 Bcc_04313___390449	Bcc_00740___398451	Bcc_03608___419075	Bcc_05558___435949	Bcc_03844___447177	Bcc_04081___462369	Bcc_00274___469661	Bcc_07558___499291	Bcc_06737___512875	Bcc_05281___524483	Bcc_03918___536389	Bcc_02166___547517
group_18989 group_18988 group_18987 group_18990 group_18991 group_18992		hypothetical protein hypothetical protein hypothetical protein hypothetical protein hypothetical protein hypothetical protein	1 1 209 1 1 1	1 1 211 1 1 1	1 1 1.01 1 1 1	1 1 1 1 1 1	29271 28509 29221 29013 30894 5526	153 62 1 1 1	6 19 26453 22232 4659		Bcc_05553	Bcc_06349___12697	Bcc_06598___28427	Bcc_06118___42659	Bcc_05709___56037	Bcc_06873___72857	Bcc_03370___80195	Bcc_00662___89483	Bcc_04563___111589	Bcc_00686___118065	Bcc_06721___145093	Bcc_00225___147075	Bcc_04714___170083	Bcc_00955___177079	Bcc_02715___194745	Bcc_03783___211613	Bcc_01569___222225	Bcc_02899___239367	Bcc_06462___261383	Bcc_06836___276857	Bcc_06294___291103	Bcc_04657___302261	Bcc_04615___316491	Bcc_06822___335875	Bcc_03286___343811	Bcc_04564___361305	Bcc_05818___378617	Bcc_04306___390435 Bcc_04563___390949	Bcc_00747___398465	Bcc_03615___419089	Bcc_05551___435935	Bcc_03837___447163	Bcc_04074___462355	Bcc_00281___469675	Bcc_07551___499277	Bcc_06730___512861	Bcc_05274___524469	Bcc_03911___536375	Bcc_02173___547531
group_18997 group_18995 group_18994 eamB_1 group_18996 eamB_3	eamB_3 eamB_3 eamB_2 eamB_3	Cysteine/O-acetylserine efflux protein Cysteine/O-acetylserine efflux protein Cysteine/O-acetylserine efflux protein Cysteine/O-acetylserine efflux protein Cysteine/O-acetylserine efflux protein Cysteine/O-acetylserine efflux protein	1 1 1 209 1 1	1 1 1 211 1 1	1 1 1 1.01 1 1	1 1 1 1 1 1	30897 29268 28512 29218 29016 5523	1 153 62 1 1	22235 3 22 26456 4656		Bcc_05556	Bcc_06346___12691	Bcc_06601___28433	Bcc_06115___42653	Bcc_05706___56031	Bcc_06870___72851	Bcc_03367___80189	Bcc_00659___89477	Bcc_04560___111583	Bcc_00689___118071	Bcc_06724___145099	Bcc_00228___147081	Bcc_04717___170089	Bcc_00952___177073	Bcc_02718___194751	Bcc_03786___211619	Bcc_01572___222231	Bcc_02896___239361	Bcc_06465___261389	Bcc_06833___276851	Bcc_06297___291109	Bcc_04660___302267	Bcc_04618___316497	Bcc_06825___335881	Bcc_03283___343805	Bcc_04561___361299	Bcc_05821___378623	Bcc_04303___390429 Bcc_04566___390955	Bcc_00750___398471	Bcc_03618___419095	Bcc_05548___435929	Bcc_03834___447157	Bcc_04071___462349	Bcc_00284___469681	Bcc_07548___499271	Bcc_06727___512855	Bcc_05271___524463	Bcc_03908___536369	Bcc_02176___547537
group_19476 cheW_2	cheW_3	Chemotaxis protein CheW Chemotaxis protein CheW	1 209	1 209	1 1	1 1	31798 31831	1	27829		Bcc_06311	Bcc_03975___7949	Bcc_06787___28805	Bcc_01805___34033	Bcc_05553___55725	Bcc_03555___66221	Bcc_01790___77035	Bcc_03576___95311	Bcc_01789___106041	Bcc_03737___124167	Bcc_03505___138661	Bcc_04748___156121	Bcc_00568___161791	Bcc_03455___182079	Bcc_00915___191145	Bcc_06742___217531	Bcc_02538___224163	Bcc_04090___241749	Bcc_03715___255889	Bcc_06612___276409	Bcc_01282___281079	Bcc_05416___303779	Bcc_05445___318151	Bcc_06918___336067	Bcc_02862___342963	Bcc_06069___364315	Bcc_06136___379253	Bcc_01949___385721	Bcc_01715___400401	Bcc_04449___420757	Bcc_04130___433093	Bcc_07081___453651	Bcc_07202___468611	Bcc_06682___482477	Bcc_06257___496689	Bcc_06291___511983	Bcc_02067___518055	Bcc_04704___537961	Bcc_01649___546483
cheB1_2 cheB2_2		Chemotaxis response regulator protein-glutamate methylesterase of group 1 operon Chemotaxis response regulator protein-glutamate methylesterase of group 2 operon	1 209	1 209	1 1	1 1	31796 31833	1	27827		Bcc_06313	Bcc_03973___7945	Bcc_06785___28801	Bcc_01803___34029	Bcc_05555___55729	Bcc_03557___66225	Bcc_01788___77031	Bcc_03578___95315	Bcc_01787___106037	Bcc_03735___124163	Bcc_03507___138665	Bcc_04750___156125	Bcc_00570___161795	Bcc_03453___182075	Bcc_00913___191141	Bcc_06740___217527	Bcc_02536___224159	Bcc_04092___241753	Bcc_03717___255893	Bcc_06610___276405	Bcc_01284___281083	Bcc_05418___303783	Bcc_05447___318155	Bcc_06916___336063	Bcc_02864___342967	Bcc_06067___364311	Bcc_06138___379257	Bcc_01947___385717	Bcc_01717___400405	Bcc_04451___420761	Bcc_04128___433089	Bcc_07083___453655	Bcc_07204___468615	Bcc_06680___482473	Bcc_06259___496693	Bcc_06289___511979	Bcc_02065___518051	Bcc_04702___537957	Bcc_01647___546479
ribC ribC_2		Riboflavin synthase Riboflavin synthase	209 1	209 1	1 1	1 1	31848 31793	1	27824		Bcc_06316	Bcc_03970___7939	Bcc_06782___28795	Bcc_01800___34023	Bcc_05558___55735	Bcc_03560___66231	Bcc_01785___77025	Bcc_03581___95321	Bcc_01784___106031	Bcc_03732___124157	Bcc_03510___138671	Bcc_04753___156131	Bcc_00573___161801	Bcc_03450___182069	Bcc_00910___191135	Bcc_06737___217521	Bcc_02533___224153	Bcc_04095___241759	Bcc_03720___255899	Bcc_06607___276399	Bcc_01287___281089	Bcc_05421___303789	Bcc_05450___318161	Bcc_06913___336057	Bcc_02867___342973	Bcc_06064___364305	Bcc_06141___379263	Bcc_01944___385711	Bcc_01720___400411	Bcc_04454___420767	Bcc_04125___433083	Bcc_07086___453661	Bcc_07207___468621	Bcc_06677___482467	Bcc_07460___499095	Bcc_06286___511973	Bcc_02062___518045	Bcc_04699___537951	Bcc_01644___546473
group_19484 group_19483		hypothetical protein hypothetical protein	1 209	1 209	1 1	1 1	31789 31852	1	27820		Bcc_06320	Bcc_03966___7931	Bcc_06778___28787	Bcc_01796___34015	Bcc_05562___55743	Bcc_03564___66239	Bcc_01781___77017	Bcc_03585___95329	Bcc_01780___106023	Bcc_03728___124149	Bcc_03514___138679	Bcc_04757___156139	Bcc_00577___161809	Bcc_03446___182061	Bcc_00906___191127	Bcc_06733___217513	Bcc_02529___224145	Bcc_04099___241767	Bcc_03724___255907	Bcc_06603___276391	Bcc_01291___281097	Bcc_05425___303797	Bcc_05454___318169	Bcc_06909___336049	Bcc_02871___342981	Bcc_06060___364297	Bcc_06145___379271	Bcc_01940___385703	Bcc_01724___400419	Bcc_04458___420775	Bcc_04121___433075	Bcc_07090___453669	Bcc_07211___468629	Bcc_06673___482459	Bcc_07464___499103	Bcc_06282___511965	Bcc_02058___518037	Bcc_04695___537943	Bcc_01640___546465
group_217 group_207 group_199 group_198 group_209 group_208 group_193 group_192 group_205 group_203 group_202 group_201 group_200 group_197 sdiA_1 group_195 sdiA_3 group_196 uvrB_1 group_210 group_211 group_212 group_213 group_214 group_215 group_216 pagL_2 group_218 pagL	sdiA_2 sdiA_3 pagL_2 pagL_2 sdiA_2 pagL_2	hypothetical protein Regulatory protein SdiA hypothetical protein hypothetical protein hypothetical protein Regulatory protein SdiA Lipid A deacylase PagL Lipid A deacylase PagL Regulatory protein SdiA hypothetical protein hypothetical protein hypothetical protein hypothetical protein hypothetical protein Regulatory protein SdiA Lipid A deacylase PagL Regulatory protein SdiA hypothetical protein …	1 1 209 1 78 1 1 1 1 1 1 1 1 209 205 1 1 1 14 7 183 190 1 1 78 30 1 22 174	1 1 213 1 78 1 1 1 1 1 1 1 1 209 205 1 1 1 42 7 183 201 1 1 78 30 1 22 183	1 1 1.02 1 1 1 1 1 1 1 1 1 1 1 1 1 1 1 3 1 1 1.06 1 1 1 1 1 1 1.06	1 1 1 1 1 1 1 1 1 1 1 1 1 1 1 1 1 1 1 1 1 1 1 1 1 1 1 1 1	24506 15093 29260 21601 31735 15839 12729 8856 15074 5542 28458 28997 29287 21819 20554 35680 15167 17368 17323 31731 21879 24664 23704 23564 34271 7781 12973 17286 12832	1 1 1 1 1 113 1 1 1 1 1 153 1 1 1 1 1 1 1 1 1 1 1 1 1 1 1	16496 1862 17760 27887 25622 87 3716 25440 4675 22216 26437 11 1865 9212 8024 12653 12652 27885 2186 19903 7046 24666 22032 19461 4353 12589 10688		Bcc_05537 Bcc_06275 Bcc_02407 Bcc_00764 Bcc_02390 Bcc_05832 Bcc_01281	Bcc_06365___12729 Bcc_04012___8023 Bcc_03846___7691 Bcc_02654___5307 Bcc_03863___7725 Bcc_01202___2403 Bcc_03492___6983	Bcc_06582___28395 Bcc_06823___28877 Bcc_05291___25813 Bcc_00677___16585 Bcc_05308___25847 Bcc_03737___22705 Bcc_06365___27961 Bcc_07588___30407	Bcc_06134___42691 Bcc_01841___34105 Bcc_06629___43681 Bcc_03292___37007 Bcc_06612___43647 Bcc_05596___41615 Bcc_03997___38417	Bcc_05725___56069 Bcc_05516___55651 Bcc_03641___51901 Bcc_06983___58585 Bcc_03658___51935 Bcc_05057___54733 Bcc_04252___53123	Bcc_06889___72889 Bcc_03519___66149 Bcc_06432___71975 Bcc_04285___67681 Bcc_06415___71941 Bcc_06694___72499 Bcc_05066___69243	Bcc_03386___80227 Bcc_01827___77109 Bcc_04911___83277 Bcc_01222___75899 Bcc_04894___83243 Bcc_07047___87549 Bcc_06724___86903	Bcc_00678___89515 Bcc_03540___95239 Bcc_02612___93383 Bcc_03272___94703 Bcc_02595___93349 Bcc_04429___97017 Bcc_06859___101877 Bcc_01196___90551	Bcc_04579___111621 Bcc_01825___106113 Bcc_02698___107859 Bcc_01163___104789 Bcc_02681___107825 Bcc_05033___112529 Bcc_06129___114721	Bcc_00670___118033 Bcc_03774___124241 Bcc_06774___130241 Bcc_00554___117801 Bcc_06757___130207 Bcc_01392___119477 Bcc_02689___122071 Bcc_04888___126469 Bcc_07363___131419	Bcc_06705___145061 Bcc_03468___138587 Bcc_07195___146041 Bcc_05804___143259 Bcc_07178___146007 Bcc_04349___140349 Bcc_07307___146265 Bcc_01173___133997	Bcc_00209___147043 Bcc_04711___156047 Bcc_06643___159911 Bcc_05746___158117 Bcc_06660___159945 Bcc_06477___159579 Bcc_02907___152439	Bcc_04698___170051 Bcc_00532___161719 Bcc_03692___168039 Bcc_05616___171887 Bcc_03709___168073 Bcc_04550___169755 Bcc_06182___173019	Bcc_00971___177111 Bcc_03491___182151 Bcc_05322___185813 Bcc_01556___178281 Bcc_05339___185847 Bcc_06996___189161 Bcc_06159___187487	Bcc_02699___194713 Bcc_00951___191217 Bcc_07087___203489 Bcc_06253___201821 Bcc_07104___203523 Bcc_04614___198543 Bcc_04819___198953	Bcc_03767___211581 Bcc_06778___217603 Bcc_06625___217297 Bcc_03436___210919 Bcc_06608___217263 Bcc_04121___212289 Bcc_04570___213187 Bcc_01942___207931	Bcc_01553___222193 Bcc_02574___224235 Bcc_06083___231253 Bcc_05932___230951 Bcc_06100___231287 Bcc_04935___228957 Bcc_01291___221669	Bcc_02915___239399 Bcc_04054___241677 Bcc_06357___246283 Bcc_02735___239039 Bcc_06340___246249 Bcc_07194___247957 Bcc_01692___236953	Bcc_06446___261351 Bcc_03679___255817 Bcc_02695___253849 Bcc_06104___260667 Bcc_02678___253815 Bcc_06835___262129 Bcc_05829___260117	Bcc_06852___276889 Bcc_06649___276483 Bcc_05356___273897 Bcc_01640___266465 Bcc_05339___273863 Bcc_00165___263515 Bcc_04229___271643	Bcc_06278___291071 Bcc_01246___281007 Bcc_02702___283919 Bcc_06633___291781 Bcc_02685___283885 Bcc_04234___286983 Bcc_05171___288857	Bcc_04641___302229 Bcc_05380___303707 Bcc_00987___294921 Bcc_06270___305487 Bcc_01004___294955 Bcc_04937___302821 Bcc_00554___294055	Bcc_04599___316459 Bcc_01595___310451 Bcc_06526___320313 Bcc_01578___310417 Bcc_04965___317191	Bcc_06806___335843 Bcc_00037___322305 Bcc_03201___328633 Bcc_00054___322339 Bcc_04852___331935	Bcc_03302___343843 Bcc_00217___337673 Bcc_01865___340969 Bcc_00234___337707 Bcc_06431___350101	Bcc_04580___361337 Bcc_06671___365519 Bcc_05506___363189 Bcc_06688___365553 Bcc_06631___365439	Bcc_05802___378585 Bcc_02821___372623 Bcc_02974___372929 Bcc_02804___372589 Bcc_06469___379919	Bcc_04322___390467 Bcc_04547___390917 Bcc_00747___383317 Bcc_02624___387071 Bcc_00730___383283 Bcc_06935___395693	Bcc_00731___398433 Bcc_02867___402705 Bcc_06652___410275 Bcc_02850___402671 Bcc_06716___410403	Bcc_03599___419057 Bcc_02152___416163 Bcc_05527___422913 Bcc_02169___416197 Bcc_03969___419797	Bcc_05567___435967 Bcc_06828___438489 Bcc_03227___431287 Bcc_06845___438523 Bcc_06364___437561	Bcc_03853___447195 Bcc_06910___453309 Bcc_03566___446621 Bcc_06927___453343 Bcc_01152___441793	Bcc_04090___462387 Bcc_02957___460121 Bcc_01726___457659 Bcc_02940___460087 Bcc_01949___458105	Bcc_00265___469643 Bcc_00526___470165 Bcc_00838___470789 Bcc_00543___470199 Bcc_07161___483435	Bcc_07567___499309 Bcc_04577___493329 Bcc_00216___484607 Bcc_04594___493363 Bcc_02890___489955	Bcc_06746___512893 Bcc_00199___499799 Bcc_04116___507633 Bcc_00216___499833 Bcc_06491___512383	Bcc_05290___524501 Bcc_03722___521365 Bcc_04418___522757 Bcc_03739___521399 Bcc_06722___527365	Bcc_03927___536407 Bcc_03197___534947 Bcc_05685___539923 Bcc_03214___534981 Bcc_01942___532437	Bcc_02157___547499 Bcc_01192___545569 Bcc_00408___544001 Bcc_01175___545535 Bcc_06305___555795
pglF group_2061 pglF_2 group_2064 group_2063	pglF_2 pglF	UDP-N-acetyl-alpha-D-glucosamine C6 dehydratase UDP-N-acetyl-alpha-D-glucosamine C6 dehydratase UDP-N-acetyl-alpha-D-glucosamine C6 dehydratase hypothetical protein hypothetical protein	209 1 1 9 1	209 1 1 9 1	1 1 1 1 1	1 1 1 1 1	16209 1580 33949 16184 33950	1 1 1 1	11712 19542 10849 19543	Hypothetical protein with no hits to refseq/uniprot/clusters/cdd/tigrfams/pfam overlapping another protein with hits	Bcc_02481	Bcc_05520___11039	Bcc_03340___21911	Bcc_04193___38809	Bcc_03295___51209	Bcc_01926___62963	Bcc_05637___84729	Bcc_05600___99359	Bcc_03663___109789	Bcc_04119___124931	Bcc_03424___138499	Bcc_03666___153957	Bcc_03923___168501	Bcc_03334___181837	Bcc_03577___196469	Bcc_06694___217435	Bcc_04996___229079	Bcc_01888___237345	Bcc_03911___256281	Bcc_02056___267297	Bcc_03841___286197	Bcc_01718___296383	Bcc_01670___310601	Bcc_00174___322579	Bcc_00783___338805	Bcc_00641___353459	Bcc_00545___368071	Bcc_00840___383503	Bcc_00440___397851	Bcc_02077___416013	Bcc_00433___425699	Bcc_00226___439941	Bcc_01462___457131 Bcc_04548___463303	Bcc_00465___470043	Bcc_03057___490289	Bcc_03676___506753	Bcc_00568___515057	Bcc_00991___530535	Bcc_00740___544665
iscR_2 iscR group_2121 group_2116 group_2114 group_2115 iscS_4 group_2118 iscS_1 iscS_2	iscR_2 iscR iscR iscR iscS_4	HTH-type transcriptional regulator IscR HTH-type transcriptional regulator IscR HTH-type transcriptional regulator IscR HTH-type transcriptional regulator IscR HTH-type transcriptional regulator IscR HTH-type transcriptional regulator IscR Cysteine desulfurase IscS Cysteine desulfurase IscS Cysteine desulfurase IscS Cysteine desulfurase IscS	1 194 1 1 1 1 1 1 209 202	1 194 1 1 1 1 1 1 209 202	1 1 1 1 1 1 1 1 1 1	1 1 1 1 1 1 1 1 1 1	3475 5941 3623 5942 5938 5939 3474 3622 5943 23098	1 627 1 669 922 1 1 1	28315 1 28185 1 1 28314 28184 28613		Bcc_04194 Bcc_04193 Bcc_06213	Bcc_00647___1293 Bcc_00646___1291 Bcc_06498___12995	Bcc_00562___16355 Bcc_00563___16357 Bcc_02292___19815	Bcc_00706___31835 Bcc_00705___31833 Bcc_06223___42869	Bcc_00357___45333 Bcc_00356___45331 Bcc_05783___56185	Bcc_05792___70695 Bcc_05793___70697 Bcc_03681___66473	Bcc_06453___86361 Bcc_06454___86363 Bcc_05622___84699	Bcc_04892___97943 Bcc_04893___97945 Bcc_07016___102191	Bcc_03437___109337 Bcc_03436___109335 Bcc_05844___114151	Bcc_05444___127581 Bcc_05443___127579 Bcc_02967___122627	Bcc_04880___141411 Bcc_04879___141409 Bcc_00350___132351	Bcc_04247___155119 Bcc_04246___155117 Bcc_01126___148877	Bcc_04352___169359 Bcc_04351___169357 Bcc_06860___174375	Bcc_03091___181351 Bcc_03090___181349 Bcc_05791___186751	Bcc_03430___196175 Bcc_03429___196173 Bcc_01353___192021	Bcc_00286___204619 Bcc_00287___204621 Bcc_06351___216749	Bcc_03068___225223 Bcc_03067___225221 Bcc_04100___227287	Bcc_04736___243041 Bcc_04735___243039 Bcc_06128___245825	Bcc_00927___250313 Bcc_00926___250311 Bcc_00278___249015	Bcc_06086___275357 Bcc_06085___275355 Bcc_01541___266267	Bcc_00484___279483 Bcc_00483___279481 Bcc_06005___290525	Bcc_03414___299775 Bcc_03413___299773 Bcc_05318___303583	Bcc_03067___313395 Bcc_03066___313393 Bcc_05352___317965	Bcc_07064___336359 Bcc_07065___336361 Bcc_03106___328443	Bcc_03593___344425 Bcc_03592___344423 Bcc_00996___339231	Bcc_00038___352253 Bcc_00039___352255 Bcc_02500___357177	Bcc_06805___380591 Bcc_06804___380589 Bcc_02336___371653	Bcc_05061___391945 Bcc_05062___391947 Bcc_03062___387947	Bcc_06932___410835 Bcc_06931___410833 Bcc_02242___401455	Bcc_00677___413213 Bcc_00678___413215 Bcc_04356___420571	Bcc_00308___425449 Bcc_00307___425447 Bcc_02007___428847	Bcc_06606___452701 Bcc_06605___452699 Bcc_01846___443181	Bcc_06467___467141 Bcc_06468___467143 Bcc_02749___459705	Bcc_03727___476567 Bcc_03728___476569 Bcc_02157___473427	Bcc_05868___495911 Bcc_05867___495909 Bcc_01017___486209	Bcc_01450___502301 Bcc_01449___502299 Bcc_02507___504415	Bcc_06449___526819 Bcc_06450___526821 Bcc_03242___520405	Bcc_02173___532899 Bcc_02174___532901 Bcc_00763___530079	Bcc_03039___549263 Bcc_03040___549265 Bcc_02577___548339
dadA_1 group_21834		hypothetical protein hypothetical protein	209 1	209 1	1 1	1 1	5992 3583	1	28145		Bcc_04154	Bcc_00607___1213	Bcc_00602___16435	Bcc_00666___31755	Bcc_00317___45253	Bcc_05832___70775	Bcc_06493___86441	Bcc_04932___98023	Bcc_03397___109257	Bcc_05404___127501	Bcc_04840___141331	Bcc_04207___155039	Bcc_04312___169279	Bcc_03051___181271	Bcc_03390___196095	Bcc_00326___204699	Bcc_03028___225143	Bcc_04696___242961	Bcc_00887___250233	Bcc_06046___275277	Bcc_00444___279403	Bcc_03374___299695	Bcc_03027___313315	Bcc_07104___336439	Bcc_03553___344345	Bcc_00078___352333	Bcc_06765___380511	Bcc_05101___392025	Bcc_06892___410755	Bcc_00717___413293	Bcc_00268___425369	Bcc_06566___452621	Bcc_06507___467221	Bcc_03767___476647	Bcc_05828___495831	Bcc_01410___502221	Bcc_06489___526899	Bcc_02213___532979	Bcc_03079___549343
gsiB_1 gsiB_3		Glutathione-binding protein GsiB Glutathione-binding protein GsiB	209 1	209 1	1 1	1 1	34428 34114	1	26670		Bcc_00338	Bcc_00131___261	Bcc_03267___21765	Bcc_00490___31403	Bcc_07149___58917	Bcc_03967___67045	Bcc_01099___75653	Bcc_00037___88233	Bcc_01022___104507	Bcc_00850___118393	Bcc_00632___132915	Bcc_00751___148127	Bcc_02500___165655	Bcc_01733___178635	Bcc_07306___203927	Bcc_03097___210241	Bcc_07037___233161	Bcc_06438___246445	Bcc_04034___256527	Bcc_02155___267495	Bcc_03729___285973	Bcc_05844___304635	Bcc_05844___318949	Bcc_01849___325929	Bcc_07314___351867	Bcc_04050___360277	Bcc_07065___381111	Bcc_04899___391621	Bcc_01025___399021	Bcc_04843___421545	Bcc_06935___438703	Bcc_02242___443973	Bcc_01087___456381	Bcc_02983___475079	Bcc_05036___494247	Bcc_01296___501993	Bcc_05609___525139	Bcc_00083___528719	Bcc_00203___543591
ureD ureD_2		Urease accessory protein UreD Urease accessory protein UreD	209 1	209 1	1 1	1 1	16226 1596	1	11728		Bcc_02497	Bcc_03070___6139	Bcc_01005___17241	Bcc_06036___42495	Bcc_02521___49661	Bcc_04859___68829	Bcc_05298___84051	Bcc_05584___99327	Bcc_03647___109757	Bcc_06065___128823	Bcc_03440___138531	Bcc_03682___153989	Bcc_02613___165881	Bcc_03318___181805	Bcc_03561___196437	Bcc_01386___206819	Bcc_05012___229111	Bcc_01825___237219	Bcc_02950___254359	Bcc_06676___276537	Bcc_03614___285743	Bcc_01734___296415	Bcc_01686___310633	Bcc_00158___322547	Bcc_04549___346337	Bcc_00657___353491	Bcc_04882___376745	Bcc_00280___382383	Bcc_07384___411739	Bcc_02061___415981	Bcc_01466___427765	Bcc_00210___439909	Bcc_01478___457163	Bcc_00071___469255	Bcc_03714___491603	Bcc_03692___506785	Bcc_00584___515089	Bcc_05532___539617	Bcc_00756___544697
loiP_2 group_2817 group_2816 group_2815 group_2814 group_2813	loiP_3 loiP_2 loiP_2 loiP_2 bepA_3	Metalloprotease LoiP Metalloprotease LoiP Metalloprotease LoiP Metalloprotease LoiP Metalloprotease LoiP Beta-barrel assembly-enhancing protease	209 1 1 1 1 1	222 1 1 1 1 1	1.07 1 1 1 1 1	1 1 1 1 1 1	34968 35159 35226 35074 34601 34981	1 1 1 1 17	6540 6607 6261 5545 20		Bcc_01573	Bcc_05689___11377	Bcc_01489___18209	Bcc_02993___36409	Bcc_04149___52917	Bcc_04648___68407	Bcc_04643___82741	Bcc_01315___90789	Bcc_05886___114235	Bcc_01596___119885	Bcc_06394___144439	Bcc_05826___158277	Bcc_06591___173837	Bcc_05718___186605	Bcc_01959___193233 Bcc_02942___195199	Bcc_04901___213849	Bcc_04629___228345	Bcc_07347___248263	Bcc_06988___262435	Bcc_07239___277663	Bcc_03990___286495	Bcc_00848___294643	Bcc_00578___308417	Bcc_05033___332297	Bcc_04757___346753	Bcc_05649___363475	Bcc_04639___376259	Bcc_07280___396383	Bcc_04465___405901	Bcc_02979___417817	Bcc_05307___435447	Bcc_04463___448415	Bcc_04664___463535	Bcc_01558___472229	Bcc_03010___490195	Bcc_04306___508013	Bcc_06832___527585	Bcc_01899___532351	Bcc_00661___544507
group_2886 rmlA1	rmlA1_2	Glucose-1-phosphate thymidylyltransferase 1 Glucose-1-phosphate thymidylyltransferase 1	1 209	1 209	1 1	1 1	1567 21693	1	10214		Bcc_02468	Bcc_05533___11065	Bcc_03327___21885	Bcc_04180___38783	Bcc_03281___51181	Bcc_01913___62937	Bcc_05650___84755	Bcc_05614___99387	Bcc_03676___109815	Bcc_04106___124905	Bcc_03411___138473	Bcc_03653___153931	Bcc_03936___168527	Bcc_03348___181865	Bcc_03591___196497	Bcc_06680___217407	Bcc_04982___229051	Bcc_01875___237319	Bcc_03898___256255	Bcc_02043___267271	Bcc_03828___286171	Bcc_01705___296357	Bcc_01651___310563	Bcc_00699___323629	Bcc_00789___338817	Bcc_00836___353849	Bcc_00579___368139	Bcc_06965___395753	Bcc_00446___397863	Bcc_02096___416051	Bcc_00569___425971	Bcc_00735___440959	Bcc_00944___456095	Bcc_00569___470251	Bcc_01173___486521	Bcc_00620___500641	Bcc_00980___515881	Bcc_00175___528903	Bcc_00794___544773
group_3003 group_3002 group_3001		hypothetical protein hypothetical protein hypothetical protein	1 1 209	1 1 209	1 1 1	1 1 1	4220 4368 4394	1 1	13255 20484		Bcc_04780	Bcc_00572___1143	Bcc_05763___26757	Bcc_01064___32551	Bcc_05476___55571	Bcc_06616___72343	Bcc_04251___81957	Bcc_01386___90931	Bcc_05432___113327	Bcc_01548___119789	Bcc_00695___133041	Bcc_00486___147597	Bcc_02256___165167	Bcc_01327___177823	Bcc_02343___194001	Bcc_05351___214749	Bcc_00914___220915	Bcc_01198___235965	Bcc_02975___254409	Bcc_01729___266643	Bcc_00812___280139	Bcc_03883___300713	Bcc_06769___320799	Bcc_06070___334371	Bcc_02017___341273	Bcc_00798___353773	Bcc_06714___380409	Bcc_02280___386383	Bcc_03483___403937	Bcc_05771___423401	Bcc_01316___427465	Bcc_04967___449423	Bcc_06293___466793	Bcc_05002___479117	Bcc_01401___486977	Bcc_00579___500559	Bcc_05749___525419	Bcc_04300___537153	Bcc_00869___544923
group_3012 group_3013 group_3014 group_3015 group_3016 cycA_4	cycA_2 cycA_4 cycA_3 cycA_3 cycA_3	Cytochrome c-552 Cytochrome c-552 Cytochrome c-552 Cytochrome c-552 Cytochrome c-552 Cytochrome c-552	209 1 1 1 1 1	213 1 1 1 1 1	1.02 1 1 1 1 1	1 1 1 1 1 1	4825 4012 4819 3906 4945 5698	217 122 1 1 1	3 13 5387 5137 6761		Bcc_04930	Bcc_07531___15061	Bcc_05913___27057	Bcc_01214___32851	Bcc_03009___50637	Bcc_03340___65791	Bcc_00316___74087	Bcc_00774___89707	Bcc_04089___110641 Bcc_05582___113627	Bcc_04284___125261	Bcc_00845___133341	Bcc_00636___147897	Bcc_01008___162671	Bcc_03632___182433	Bcc_00679___190673	Bcc_05201___214449	Bcc_00764___220615	Bcc_01348___236265	Bcc_00512___249483 Bcc_01083___250625	Bcc_01250___265685	Bcc_00662___279839	Bcc_04033___301013	Bcc_06919___321099	Bcc_04449___331129	Bcc_00304___337847	Bcc_00177___352531	Bcc_00050___367081	Bcc_00196___382215	Bcc_00050___397071	Bcc_05921___423701	Bcc_00077___424987	Bcc_00281___440051	Bcc_03991___462189	Bcc_03642___476397	Bcc_06190___496555	Bcc_03823___507047	Bcc_00894___515709	Bcc_05344___539241	Bcc_04326___551837
adk		Adenylate kinase	209	209	1	1	9510				Bcc_00999	Bcc_00752___1503	Bcc_03079___21389	Bcc_00920___32263	Bcc_01936___48491	Bcc_02598___64307	Bcc_05330___84115	Bcc_05161___98481	Bcc_02079___106621	Bcc_06880___130453	Bcc_05394___142439	Bcc_06761___160147	Bcc_06757___174169	Bcc_04207___183583	Bcc_06978___203271	Bcc_01148___206343	Bcc_01352___221791	Bcc_03547___240663	Bcc_06606___261671	Bcc_07109___277403	Bcc_00390___279295	Bcc_00272___293491	Bcc_03265___313791	Bcc_04506___331243	Bcc_00701___338641	Bcc_04129___360435	Bcc_01280___369541	Bcc_01294___384411	Bcc_00772___398515	Bcc_00235___412329	Bcc_06091___437015	Bcc_01285___442059	Bcc_01540___457287	Bcc_04786___478685	Bcc_03333___490841	Bcc_00811___501023	Bcc_05672___525265	Bcc_06435___541423	Bcc_04804___552793
cyoD		Cytochrome bo(3) ubiquinol oxidase subunit 4	209	209	1	1	6012				Bcc_04136	Bcc_00300___599	Bcc_05623___26477	Bcc_00248___30919	Bcc_01779___48177	Bcc_05850___70811	Bcc_06511___86477	Bcc_04950___98059	Bcc_03379___109221	Bcc_05386___127465	Bcc_02409___136469	Bcc_00016___146657	Bcc_01609___163873	Bcc_03033___181235	Bcc_02894___195103	Bcc_00344___204735	Bcc_02325___223737	Bcc_05830___245229	Bcc_00869___250197	Bcc_02845___268875	Bcc_02224___282963	Bcc_03356___299659	Bcc_03009___313279	Bcc_02516___327263	Bcc_02333___341905	Bcc_00096___352369	Bcc_06747___380475	Bcc_03809___389441	Bcc_06874___410719	Bcc_00735___413329	Bcc_00250___425333	Bcc_06548___452585	Bcc_06525___467257	Bcc_02866___474845	Bcc_07256___498687	Bcc_01392___502185	Bcc_06507___526935	Bcc_02231___533015	Bcc_02313___547811
rsfS		Ribosomal silencing factor RsfS	209	209	1	1	14844				Bcc_04389	Bcc_05954___11907	Bcc_02976___21183	Bcc_06891___44205	Bcc_02165___48949	Bcc_00965___61041	Bcc_03774___81003	Bcc_02405___92969	Bcc_03546___109555	Bcc_03922___124537	Bcc_00460___132571	Bcc_01808___150241	Bcc_07192___175039	Bcc_05637___186443	Bcc_05069___199453	Bcc_02111___208269	Bcc_03157___225401	Bcc_05257___244083	Bcc_05698___259855	Bcc_01334___265853	Bcc_05872___290259	Bcc_03607___300161	Bcc_03507___314275	Bcc_02475___327181	Bcc_01558___340355	Bcc_02032___356241	Bcc_06556___380093	Bcc_06814___395451	Bcc_03803___404577	Bcc_00477___412813	Bcc_01900___428633	Bcc_01454___442397	Bcc_03337___460881	Bcc_02887___474887	Bcc_06461___497097	Bcc_01842___503085	Bcc_04173___522267	Bcc_04522___537597	Bcc_00593___544371
group_31457 group_31458 htpG	htpG_2 htpG_2	Chaperone protein HtpG Chaperone protein HtpG Chaperone protein HtpG	1 1 209	1 1 209	1 1 1	1 1 1	15249 13771 14641	1 1	1931 21307		Bcc_04438	Bcc_04928___9855 Bcc_03786___7571	Bcc_06849___28929	Bcc_06251___42925	Bcc_06708___58035	Bcc_06145___71401	Bcc_03725___80905	Bcc_00343___88845	Bcc_06310___115083	Bcc_00461___117615	Bcc_01731___135113	Bcc_01759___150143	Bcc_00739___162133	Bcc_05936___187041	Bcc_00283___189881	Bcc_02062___208171	Bcc_05822___230731	Bcc_00666___234901	Bcc_00816___250091	Bcc_00518___264221	Bcc_06496___291507	Bcc_03656___300259	Bcc_03458___314177	Bcc_02054___326339	Bcc_02057___341353	Bcc_03024___358225	Bcc_07328___381637	Bcc_03550___388923	Bcc_03852___404675	Bcc_00428___412715	Bcc_06536___437905	Bcc_01503___442495	Bcc_05971___466149	Bcc_02580___474273	Bcc_07215___498605	Bcc_01891___503183	Bcc_01750___517421	Bcc_02976___534505	Bcc_06031___555247
aceA_1 aceA		Isocitrate lyase Isocitrate lyase	1 209	1 209	1 1	1 1	3426 6098	243	2		Bcc_04105	Bcc_07407___14813	Bcc_06074___27379	Bcc_06902___44227	Bcc_06643___57905	Bcc_00252___59615	Bcc_05792___85039	Bcc_05914___99987	Bcc_06762___115987	Bcc_07156___131005	Bcc_07437___146525	Bcc_06959___160543	Bcc_01638___163931	Bcc_04240___183649	Bcc_07213___203741	Bcc_03222___210491	Bcc_05985___231057	Bcc_05217___244003	Bcc_06672___261803	Bcc_07304___277793	Bcc_01400___281315	Bcc_03325___299597	Bcc_02978___313217	Bcc_03699___329629	Bcc_03032___343303	Bcc_03330___358837	Bcc_07202___381385	Bcc_03465___388753	Bcc_07218___411407	Bcc_00766___413391	Bcc_00817___426467	Bcc_06304___452097	Bcc_06558___467323	Bcc_01220___471553	Bcc_04396___492967	Bcc_05601___510603	Bcc_03560___521041	Bcc_04541___537635	Bcc_06773___556731
group_31502 group_31503 group_31500 group_31501 group_31504 group_31505		hypothetical protein hypothetical protein hypothetical protein hypothetical protein hypothetical protein hypothetical protein	1 1 209 1 1 1	1 1 210 1 1 1	1 1 1.01 1 1 1	1 1 1 1 1 1	17849 16543 17924 17908 16607 1443	1 66 158 1 1	27542 19 17 24235 12158		Bcc_02703	Bcc_06873___13745	Bcc_01640___18511	Bcc_01463___33349	Bcc_06253___57125	Bcc_06025___71161	Bcc_06150___85755 Bcc_05980___85415	Bcc_06332___100823	Bcc_01321___105105	Bcc_02481___121655	Bcc_02211___136073	Bcc_05155___156935	Bcc_07082___174819	Bcc_02050___179269	Bcc_05834___200983	Bcc_00644___205335	Bcc_05626___230339 Bcc_06622___232331	Bcc_04940___243449 Bcc_02232___238033	Bcc_01377___251213	Bcc_03275___269735 Bcc_05838___274861	Bcc_02932___284379	Bcc_01940___296827	Bcc_01861___310983	Bcc_06455___335141	Bcc_01086___339411	Bcc_07323___366823	Bcc_01182___369345	Bcc_01653___385129	Bcc_00579___398129	Bcc_01886___415631	Bcc_02200___429233	Bcc_05588___450665	Bcc_00161___454529	Bcc_05115___479343	Bcc_06108___496391	Bcc_07004___513409	Bcc_06196___526313	Bcc_01785___532123	Bcc_02484___548153
fliM group_31546 fliM_2	fliM_2	Flagellar motor switch protein FliM Flagellar motor switch protein FliM Flagellar motor switch protein FliM	209 1 1	209 1 1	1 1 1	1 1 1	6811 29385 6747	1 1	24440 17269		Bcc_01696	Bcc_06212___12423	Bcc_00017___15265	Bcc_00806___32035	Bcc_01163___46945	Bcc_06985___73081	Bcc_05505___84465	Bcc_02966___94091	Bcc_05648___113759	Bcc_05766___128225	Bcc_01348___134347	Bcc_01346___149317	Bcc_04110___168875	Bcc_00330___175829	Bcc_01298___191911	Bcc_04960___213967	Bcc_06709___232505	Bcc_01002___235573 Bcc_03771___241111	Bcc_06345___261149	Bcc_01854___266893	Bcc_07117___292749	Bcc_01517___295981	Bcc_00877___309015	Bcc_06223___334677	Bcc_01627___340493	Bcc_03268___358713	Bcc_05967___378915	Bcc_04118___390059	Bcc_05099___407169	Bcc_02670___417199	Bcc_03345___431523	Bcc_00031___439551	Bcc_03723___461653	Bcc_01981___473075	Bcc_02539___489253	Bcc_05248___509897	Bcc_00031___513983	Bcc_00856___530265	Bcc_02678___548541
rstA_1 group_31567	rstA_3	Transcriptional regulatory protein RstA Transcriptional regulatory protein RstA	209 1	209 1	1 1	1 1	4431 4239	1	13274		Bcc_04800	Bcc_00592___1183	Bcc_05783___26797	Bcc_01084___32591	Bcc_05496___55611	Bcc_06636___72383	Bcc_04271___81997	Bcc_01406___90971	Bcc_05452___113367	Bcc_01528___119749	Bcc_00715___133081	Bcc_00506___147637	Bcc_02276___165207	Bcc_01307___177783	Bcc_02323___193961	Bcc_05331___214709	Bcc_00894___220875	Bcc_01218___236005	Bcc_02995___254449	Bcc_01749___266683	Bcc_00792___280099	Bcc_03903___300753	Bcc_06789___320839	Bcc_06050___334331	Bcc_01997___341233	Bcc_00778___353733	Bcc_06694___380369	Bcc_03512___388847	Bcc_03307___403585	Bcc_05791___423441	Bcc_01296___427425	Bcc_04987___449463	Bcc_06313___466833	Bcc_05022___479157	Bcc_01421___487017	Bcc_00559___500519	Bcc_05177___524275	Bcc_03615___535783	Bcc_00546___544277
group_31614 group_31613 pheT_2 pheT	pheT_2 pheT_2	Phenylalanine--tRNA ligase beta subunit Phenylalanine--tRNA ligase beta subunit Phenylalanine--tRNA ligase beta subunit Phenylalanine--tRNA ligase beta subunit	1 1 1 209	1 1 1 209	1 1 1 1	1 1 1 1	37794 29429 37924 37752	1 1 1	15908 16046 16034		Bcc_03331	Bcc_01821___3641	Bcc_01442___18115	Bcc_00660___31743	Bcc_01874___48367	Bcc_02147___63405	Bcc_00230___73915	Bcc_02170___92499	Bcc_02520___107503	Bcc_00423___117539	Bcc_05435___142521	Bcc_04828___156281	Bcc_06934___174523	Bcc_02857___180883	Bcc_00041___189397	Bcc_00418___204883	Bcc_05239___229565	Bcc_00089___233747	Bcc_06195___260849	Bcc_00339___263863	Bcc_01958___282431	Bcc_02554___298055	Bcc_02298___311857	Bcc_02935___328101	Bcc_05198___347635	Bcc_00423___353023	Bcc_06643___380267	Bcc_00324___382471	Bcc_00183___397337	Bcc_01449___414757	Bcc_05647___436127	Bcc_01899___443287	Bcc_05056___464319	Bcc_01306___471725	Bcc_02677___489529	Bcc_05748___510897	Bcc_02226___518373	Bcc_00359___529271	Bcc_00308___543801
lpxA lpxA_3 group_31631 group_31633	lpxA_2 lpxA_2	Acyl-[acyl-carrier-protein]--UDP-N-acetylglucosamine O-acyltransferase Acyl-[acyl-carrier-protein]--UDP-N-acetylglucosamine O-acyltransferase Acyl-[acyl-carrier-protein]--UDP-N-acetylglucosamine O-acyltransferase Acyl-[acyl-carrier-protein]--UDP-N-acetylglucosamine O-acyltransferase	209 1 1 1	209 1 1 1	1 1 1 1	1 1 1 1	6160 3391 6058 1691	1 1 1	28884 11231 11829		Bcc_04065	Bcc_06512___13023	Bcc_06034___27299	Bcc_06308___43039	Bcc_05952___56523	Bcc_06241___71593	Bcc_05752___84959	Bcc_05874___99907	Bcc_01837___106137	Bcc_05120___126933	Bcc_01645___134941	Bcc_04659___155943	Bcc_01436___163527	Bcc_04280___183729	Bcc_01627___192569	Bcc_06457___216961	Bcc_05945___230977	Bcc_05177___243923	Bcc_06632___261723	Bcc_06901___276987	Bcc_01360___281235	Bcc_03285___299517	Bcc_02936___313133	Bcc_05304___332839	Bcc_05037___347313	Bcc_04535___361247	Bcc_04833___376647	Bcc_03917___389657	Bcc_05000___406971	Bcc_00808___413475	Bcc_05113___435059	Bcc_04825___449139	Bcc_04605___463417	Bcc_04435___477983	Bcc_03365___490905	Bcc_03241___505883	Bcc_05146___524213	Bcc_00739___530031	Bcc_04829___552843
menI_2 menI_3 group_31746 menI group_31749	menI_2 menI_2	1,4-dihydroxy-2-naphthoyl-CoA hydrolase 1,4-dihydroxy-2-naphthoyl-CoA hydrolase 1,4-dihydroxy-2-naphthoyl-CoA hydrolase 1,4-dihydroxy-2-naphthoyl-CoA hydrolase 1,4-dihydroxy-2-naphthoyl-CoA hydrolase	1 1 1 209 1	1 1 1 209 1	1 1 1 1 1	1 1 1 1 1	1908 1800 3138 3023 1316	114 1 1 1	53 11938 12024 11126		Bcc_03885	Bcc_02881___5761	Bcc_01860___18951	Bcc_06943___44309	Bcc_05458___55535	Bcc_05454___70019	Bcc_03235___79925	Bcc_05704___99567	Bcc_02944___108351	Bcc_01256___119205	Bcc_05871___143393	Bcc_02653___151931	Bcc_06321___173297	Bcc_00245___175659	Bcc_07010___203335	Bcc_06156___216359	Bcc_02587___224261	Bcc_06650___246869	Bcc_02871___254201	Bcc_07181___277547	Bcc_02360___283235	Bcc_03107___299161	Bcc_02823___312907	Bcc_00861___323953	Bcc_03455___344149	Bcc_05555___363287	Bcc_00786___368553	Bcc_03148___388119	Bcc_03083___403137	Bcc_00921___413701	Bcc_03048___430929	Bcc_05973___451435	Bcc_03113___460433	Bcc_06087___481287	Bcc_07141___498457	Bcc_06059___511519	Bcc_05994___525909	Bcc_06540___541633	Bcc_06075___555335
kdsA kdsA_2		2-dehydro-3-deoxyphosphooctonate aldolase 2-dehydro-3-deoxyphosphooctonate aldolase	209 1	209 1	1 1	1 1	5968 3604	1	28166		Bcc_04175	Bcc_00628___1255	Bcc_00581___16393	Bcc_00687___31797	Bcc_00338___45295	Bcc_05811___70733	Bcc_06472___86399	Bcc_04911___97981	Bcc_03418___109299	Bcc_05425___127543	Bcc_04861___141373	Bcc_04228___155081	Bcc_04333___169321	Bcc_03072___181313	Bcc_03411___196137	Bcc_00305___204657	Bcc_03049___225185	Bcc_04717___243003	Bcc_00908___250275	Bcc_06067___275319	Bcc_00465___279445	Bcc_03395___299737	Bcc_03048___313357	Bcc_07083___336397	Bcc_03574___344387	Bcc_00057___352291	Bcc_06786___380553	Bcc_05080___391983	Bcc_06913___410797	Bcc_00696___413251	Bcc_00289___425411	Bcc_06587___452663	Bcc_06486___467179	Bcc_03746___476605	Bcc_05849___495873	Bcc_01431___502263	Bcc_06468___526857	Bcc_02192___532937	Bcc_03058___549301
purD_1		Phosphoribosylamine--glycine ligase	209	209	1	1	14841				Bcc_04386	Bcc_02941___5881	Bcc_02979___21189	Bcc_03463___37349	Bcc_02168___48955	Bcc_03031___65173	Bcc_03777___81009	Bcc_02402___92963	Bcc_03549___109561	Bcc_03925___124543	Bcc_00463___132577	Bcc_01811___150247	Bcc_07189___175033	Bcc_05634___186437	Bcc_00146___189607	Bcc_02114___208275	Bcc_03160___225407	Bcc_03100___239769	Bcc_05701___259861	Bcc_01337___265859	Bcc_05875___290265	Bcc_03604___300155	Bcc_03510___314281	Bcc_02472___327175	Bcc_01555___340349	Bcc_02035___356247	Bcc_03370___373721	Bcc_06811___395445	Bcc_03800___404571	Bcc_00480___412819	Bcc_01903___428639	Bcc_01451___442391	Bcc_03340___460887	Bcc_02890___474893	Bcc_06464___497103	Bcc_01839___503079	Bcc_04170___522261	Bcc_04519___537591	Bcc_00590___544365
trpB group_31951 trpB_2	trpB_2	Tryptophan synthase beta chain Tryptophan synthase beta chain Tryptophan synthase beta chain	209 1 1	209 1 1	1 1 1	1 1 1	32270 32259 36489	102 116	15 18		Bcc_00114	Bcc_06175___12349	Bcc_02636___20503	Bcc_02842___36107	Bcc_05323___55265	Bcc_04705___68521	Bcc_04525___82505	Bcc_00227___88613	Bcc_03857___110177	Bcc_05061___126815	Bcc_03186___138023	Bcc_06905___160435	Bcc_00184___161023	Bcc_06817___188803	Bcc_02044___193403	Bcc_07019___218085	Bcc_07166___233419	Bcc_00225___234019	Bcc_07172___262803	Bcc_07535___278255	Bcc_01679___281873 Bcc_06948___292411	Bcc_05617___304181	Bcc_05611___318483	Bcc_03801___329833	Bcc_05724___348687	Bcc_04421___361019	Bcc_05538___378057	Bcc_06144___394111	Bcc_04852___406675 Bcc_06200___409371	Bcc_04615___421089	Bcc_05852___436537	Bcc_04363___448215	Bcc_05734___465675	Bcc_05739___480591	Bcc_01526___487227	Bcc_04842___509085	Bcc_03130___520181	Bcc_03308___535169	Bcc_05502___554189
group_31955 group_31954 parB parB_3	parB_2 parB_2	putative chromosome-partitioning protein ParB putative chromosome-partitioning protein ParB putative chromosome-partitioning protein ParB putative chromosome-partitioning protein ParB	1 1 209 1	1 1 209 1	1 1 1 1	1 1 1 1	30533 32483 6882 6632	1 1 45	17324 24385 44		Bcc_01750	Bcc_06266___12531	Bcc_00071___15373	Bcc_00860___32143	Bcc_01217___47053	Bcc_00134___59379	Bcc_05560___84575	Bcc_03021___94201	Bcc_05702___113867	Bcc_05822___128337	Bcc_01404___134459	Bcc_01402___149429	Bcc_04056___168767	Bcc_06726___188621	Bcc_00076___189467	Bcc_05014___214075	Bcc_06655___232397	Bcc_03715___240999 Bcc_01058___235685	Bcc_06399___261257	Bcc_01909___267003	Bcc_07173___292861	Bcc_01571___296089	Bcc_00932___309125	Bcc_06278___334787	Bcc_01682___340603	Bcc_02795___357767	Bcc_06022___379025	Bcc_04173___390169	Bcc_05154___407279	Bcc_02615___417089	Bcc_03762___432357	Bcc_00086___439661	Bcc_03778___461763	Bcc_02036___473185	Bcc_02484___489143	Bcc_05303___510007	Bcc_00086___514093	Bcc_00800___530153	Bcc_02733___548651
hldD group_31969 group_31970 hldD_2 hldD_1	hldD_2 hldD_2	ADP-L-glycero-D-manno-heptose-6-epimerase ADP-L-glycero-D-manno-heptose-6-epimerase ADP-L-glycero-D-manno-heptose-6-epimerase ADP-L-glycero-D-manno-heptose-6-epimerase ADP-L-glycero-D-manno-heptose-6-epimerase	209 1 1 1 1	209 1 1 1 1	1 1 1 1 1	1 1 1 1 1	18117 18077 17827 1421 31920	107 1 1 1	153 27564 12136 7918		Bcc_02681	Bcc_06851___13701	Bcc_01662___18555	Bcc_01441___33305	Bcc_06275___57169	Bcc_06047___71205	Bcc_05958___85371	Bcc_06354___100867	Bcc_01299___105061	Bcc_02459___121611	Bcc_02189___136029	Bcc_05177___156979	Bcc_07104___174863	Bcc_02028___179225	Bcc_05856___201027	Bcc_00622___205291	Bcc_05604___230295	Bcc_02210___237989 Bcc_04918___243405	Bcc_01355___251169	Bcc_03297___269779 Bcc_05860___274905	Bcc_02954___284423	Bcc_01918___296783	Bcc_01839___310939	Bcc_06477___335185	Bcc_01064___339367	Bcc_07345___366867	Bcc_01160___369301	Bcc_01631___385085	Bcc_00557___398085	Bcc_01908___415675	Bcc_02178___429189	Bcc_05610___450709	Bcc_00183___454573	Bcc_05093___479299	Bcc_06086___496347	Bcc_06982___513365	Bcc_06174___526269	Bcc_01763___532079	Bcc_02462___548109
group_32011 group_32010 gcl_2 gcl_3 gcl group_32008	gcl_2 gcl_2 gcl_2	Glyoxylate carboligase Glyoxylate carboligase Glyoxylate carboligase Glyoxylate carboligase Glyoxylate carboligase Glyoxylate carboligase	1 1 1 1 209 1	1 1 1 1 209 1	1 1 1 1 1 1	1 1 1 1 1 1	1295 1929 2970 1821 2996 3117	1 114 70 1 1	11105 98 5 11959 12003		Bcc_03864	Bcc_02902___5803	Bcc_01881___18993	Bcc_06297___43017	Bcc_02427___49473	Bcc_05475___70061	Bcc_03256___79967	Bcc_05725___99609	Bcc_02965___108393	Bcc_01277___119247	Bcc_05850___143351	Bcc_02674___151973	Bcc_03634___167923	Bcc_00224___175617	Bcc_03306___195927	Bcc_03001___210049	Bcc_02608___224303	Bcc_04415___242399	Bcc_02892___254243	Bcc_06232___275649	Bcc_02381___283277	Bcc_03086___299119	Bcc_02802___312865	Bcc_00840___323911	Bcc_03476___344191	Bcc_05247___362671	Bcc_07234___381449	Bcc_00311___382445	Bcc_04269___405509	Bcc_00942___413743	Bcc_03069___430971	Bcc_05952___451393	Bcc_03092___460391	Bcc_02684___474481	Bcc_02285___488745	Bcc_06771___512943	Bcc_03603___521127	Bcc_05286___539125	Bcc_03128___549441
nqo2_2 nqo2		NADH-quinone oxidoreductase subunit 2 NADH-quinone oxidoreductase subunit 2	1 209	1 209	1 1	1 1	14697 14788	32	48		Bcc_04335	Bcc_02992___5983	Bcc_03030___21291	Bcc_03514___37451	Bcc_02219___49057	Bcc_03082___65275	Bcc_02922___79299	Bcc_02351___92861	Bcc_03600___109663	Bcc_05891___128475	Bcc_00514___132679	Bcc_01862___150349	Bcc_05498___171651	Bcc_00625___176419	Bcc_00197___189709	Bcc_02165___208377	Bcc_03211___225509	Bcc_03151___239871	Bcc_05752___259963	Bcc_01388___265961	Bcc_05926___290367	Bcc_03553___300053	Bcc_03562___314385	Bcc_00524___323279	Bcc_03073___343385	Bcc_00685___353547	Bcc_04904___376789	Bcc_00691___383205	Bcc_00329___397629	Bcc_00532___412923	Bcc_07299___439431	Bcc_00666___440821	Bcc_00902___456011	Bcc_00403___469919	Bcc_05245___494665	Bcc_00434___500269	Bcc_00808___515537	Bcc_06556___541665	Bcc_03094___549373
group_32060 group_32059 tctD_7	tctD_3 tctD_2	Transcriptional regulatory protein tctD Transcriptional regulatory protein tctD Transcriptional regulatory protein tctD	1 209 1	1 209 1	1 1 1	1 1 1	32462 6855 30512	1 1	24406 17303		Bcc_01729	Bcc_06245___12489	Bcc_00050___15331	Bcc_00839___32101	Bcc_01196___47011	Bcc_06930___72971	Bcc_05539___84533	Bcc_03000___94159	Bcc_05681___113825	Bcc_05801___128295	Bcc_01383___134417	Bcc_01381___149387	Bcc_04077___168809	Bcc_00297___175763	Bcc_01263___191841	Bcc_04993___214033	Bcc_06676___232439	Bcc_03736___241041 Bcc_01037___235643	Bcc_06378___261215	Bcc_01887___266959	Bcc_07152___292819	Bcc_01550___296047	Bcc_00911___309083	Bcc_06257___334745	Bcc_01661___340561	Bcc_03302___358781	Bcc_06001___378983	Bcc_04152___390127	Bcc_05133___407237	Bcc_02636___417131	Bcc_03311___431455	Bcc_00065___439619	Bcc_03757___461721	Bcc_02015___473143	Bcc_02505___489185	Bcc_05282___509965	Bcc_00065___514051	Bcc_00821___530195	Bcc_02712___548609
group_32068 group_32069 group_32070 group_32067		putative 5-dehydro-4-deoxyglucarate dehydratase putative 5-dehydro-4-deoxyglucarate dehydratase putative 5-dehydro-4-deoxyglucarate dehydratase putative 5-dehydro-4-deoxyglucarate dehydratase	1 1 1 209	1 1 1 209	1 1 1 1	1 1 1 1	30167 32696 30141 30214	1 1 1	8689 30565 8631		Bcc_05165	Bcc_06723___13445	Bcc_06520___28271	Bcc_06431___43285	Bcc_07226___59071	Bcc_02069___63249	Bcc_01486___76427	Bcc_04179___96517	Bcc_02573___107609	Bcc_03828___124349	Bcc_05934___143519	Bcc_03407___153439	Bcc_02004___164663	Bcc_04771___184711	Bcc_05144___199603	Bcc_01576___207199	Bcc_01070___221227	Bcc_05891___245351	Bcc_05232___258923	Bcc_05695___274575	Bcc_04068___286651	Bcc_04268___301483	Bcc_07148___321557	Bcc_02239___326709	Bcc_00866___338971	Bcc_07073___366323	Bcc_04131___375243	Bcc_00466___382755	Bcc_01877___400725	Bcc_06151___424161	Bcc_05065___434963	Bcc_03396___446281	Bcc_04163___462533	Bcc_03332___475777	Bcc_06841___497857	Bcc_03278___505957	Bcc_04877___523675	Bcc_02292___533137	Bcc_04707___552599
group_32073 ispU ispU_2 group_32075 group_32072	ispU_2 ispU_2 ispU_2	Ditrans,polycis-undecaprenyl-diphosphate synthase ((2E,6E)-farnesyl-diphosphate specific) Ditrans,polycis-undecaprenyl-diphosphate synthase ((2E,6E)-farnesyl-diphosphate specific) Ditrans,polycis-undecaprenyl-diphosphate synthase ((2E,6E)-farnesyl-diphosphate specific) Ditrans,polycis-undecaprenyl-diphosphate synthase ((2E,6E)-farnesyl-diphosphate specific) Ditrans,polycis-undecaprenyl-diphosphat…	1 209 1 1 1	1 209 1 1 1	1 1 1 1 1	1 1 1 1 1	6066 6151 3399 1683 6147	1 1 1 1	11223 28892 11821 28920		Bcc_04073	Bcc_06520___13039	Bcc_06042___27315	Bcc_06316___43055	Bcc_05960___56539	Bcc_06249___71609	Bcc_05760___84975	Bcc_05882___99923	Bcc_01845___106153	Bcc_05128___126949	Bcc_01653___134957	Bcc_04667___155959	Bcc_01444___163543	Bcc_04272___183713	Bcc_01635___192585	Bcc_06465___216977	Bcc_05953___230993	Bcc_05185___243939	Bcc_06640___261739	Bcc_06909___277003	Bcc_01368___281251	Bcc_03293___299533	Bcc_02944___313149	Bcc_05312___332855	Bcc_05029___347297	Bcc_04527___361231	Bcc_04841___376663	Bcc_03909___389641	Bcc_05008___406987	Bcc_00800___413459	Bcc_05121___435075	Bcc_04833___449155	Bcc_04613___463433	Bcc_04443___477999	Bcc_03357___490889	Bcc_03249___505899	Bcc_05138___524197	Bcc_00747___530047	Bcc_04837___552859
rpmH rpmH_2 group_32086 group_32087 group_32084 group_32085	rpmH_2 rpmH_2 rpmH_2 rpmH_2	50S ribosomal protein L34 50S ribosomal protein L34 50S ribosomal protein L34 50S ribosomal protein L34 50S ribosomal protein L34 50S ribosomal protein L34	209 1 1 1 1 1	210 1 1 1 1 1	1.01 1 1 1 1 1	1 1 1 1 1 1	35952 35328 8002 5441 35393 35313	1 1 1 1 1	3000 9109 6409 6685 2975		Bcc_01644	Bcc_04083___8165	Bcc_04648___24527	Bcc_03721___37865	Bcc_04389___53397	Bcc_02343___63797	Bcc_04094___81643	Bcc_04640___97439	Bcc_03007___108477	Bcc_03900___124493	Bcc_04934___141519	Bcc_02716___152057	Bcc_03165___166985	Bcc_03217___181603	Bcc_03013___195341	Bcc_04708___213463	Bcc_02866___224819	Bcc_02823___239215	Bcc_03397___255253	Bcc_05669___274523	Bcc_04426___287367	Bcc_00919___294785	Bcc_00652___308565	Bcc_01083___324397	Bcc_04528___346295	Bcc_04038___360253	Bcc_02431___371843	Bcc_07564___396951	Bcc_01621___400213	Bcc_02905___417669	Bcc_02408___429649	Bcc_02869___445227	Bcc_02723___459653	Bcc_07279___483671	Bcc_00032___484239	Bcc_02923___505247	Bcc_03216___520353	Bcc_06081___540715	Bcc_04439___552063
eno_2 eno		Enolase Enolase	1 209	1 209	1 1	1 1	3603 5969	1	28165		Bcc_04174	Bcc_00627___1253	Bcc_00582___16395	Bcc_00686___31795	Bcc_00337___45293	Bcc_05812___70735	Bcc_06473___86401	Bcc_04912___97983	Bcc_03417___109297	Bcc_05424___127541	Bcc_04860___141371	Bcc_04227___155079	Bcc_04332___169319	Bcc_03071___181311	Bcc_03410___196135	Bcc_00306___204659	Bcc_03048___225183	Bcc_04716___243001	Bcc_00907___250273	Bcc_06066___275317	Bcc_00464___279443	Bcc_03394___299735	Bcc_03047___313355	Bcc_07084___336399	Bcc_03573___344385	Bcc_00058___352293	Bcc_06785___380551	Bcc_05081___391985	Bcc_06912___410795	Bcc_00697___413253	Bcc_00288___425409	Bcc_06586___452661	Bcc_06487___467181	Bcc_03747___476607	Bcc_05848___495871	Bcc_01430___502261	Bcc_06469___526859	Bcc_02193___532939	Bcc_03059___549303
bcd		Acyl-CoA dehydrogenase, short-chain specific	209	209	1	1	32415				Bcc_05073	Bcc_04036___8071	Bcc_07078___29387	Bcc_02332___35087	Bcc_02896___50411	Bcc_02209___63529	Bcc_01596___76647	Bcc_03406___94971	Bcc_04884___112231	Bcc_03798___124289	Bcc_03278___138207	Bcc_00965___148555	Bcc_01883___164421	Bcc_03515___182199	Bcc_03756___196827	Bcc_03690___211427	Bcc_01267___221621	Bcc_06619___246807	Bcc_03350___255159	Bcc_03648___270481	Bcc_03428___285371	Bcc_04176___301299	Bcc_07063___321387	Bcc_04471___331173	Bcc_03103___343445	Bcc_03960___360097	Bcc_00561___368103	Bcc_06497___394817	Bcc_00101___397173	Bcc_06066___423991	Bcc_00449___425731	Bcc_03659___446807	Bcc_06046___466299	Bcc_06205___481523	Bcc_00375___484925	Bcc_02481___504363	Bcc_03174___520269	Bcc_05511___539575	Bcc_00776___544737
rplS group_32165 group_32164 group_32167 group_32166 rplS_2	rplS_2 rplS_2 rplS_2 rplS_2	50S ribosomal protein L19 50S ribosomal protein L19 50S ribosomal protein L19 50S ribosomal protein L19 50S ribosomal protein L19 50S ribosomal protein L19	209 1 1 1 1 1	209 1 1 1 1 1	1 1 1 1 1 1	1 1 1 1 1 1	17927 17905 18090 16604 17846 1440	158 229 1 1 1	14 2 24232 27545 12155		Bcc_02700	Bcc_06870___13739	Bcc_01643___18517	Bcc_01460___33343	Bcc_06256___57131	Bcc_06028___71167	Bcc_05977___85409	Bcc_06335___100829	Bcc_01318___105099	Bcc_02478___121649	Bcc_02208___136067	Bcc_05158___156941	Bcc_07085___174825	Bcc_02047___179263	Bcc_05837___200989	Bcc_00641___205329	Bcc_05623___230333 Bcc_06625___232337	Bcc_02229___238027 Bcc_04937___243443	Bcc_01374___251207	Bcc_03278___269741 Bcc_05841___274867	Bcc_02935___284385	Bcc_01937___296821	Bcc_01858___310977	Bcc_06458___335147	Bcc_01083___339405	Bcc_07326___366829	Bcc_01179___369339	Bcc_01650___385123	Bcc_00576___398123	Bcc_01889___415637	Bcc_02197___429227	Bcc_05591___450671	Bcc_00164___454535	Bcc_05112___479337	Bcc_06105___496385	Bcc_07001___513403	Bcc_06193___526307	Bcc_01782___532117	Bcc_02481___548147
aroQ aroQ_2 group_32201 group_32199	aroQ_2 aroQ_2	3-dehydroquinate dehydratase 3-dehydroquinate dehydratase 3-dehydroquinate dehydratase 3-dehydroquinate dehydratase	209 1 1 1	209 1 1 1	1 1 1 1	1 1 1 1	30202 32706 30151 30177	1 1 1	30575 8621 8679		Bcc_05155	Bcc_06713___13425	Bcc_06510___28251	Bcc_06441___43305	Bcc_07236___59091	Bcc_02059___63229	Bcc_01476___76407	Bcc_04169___96497	Bcc_02583___107629	Bcc_03818___124329	Bcc_05924___143499	Bcc_03397___153419	Bcc_01994___164643	Bcc_04761___184691	Bcc_05134___199583	Bcc_01586___207219	Bcc_01060___221207	Bcc_05881___245331	Bcc_05222___258903	Bcc_05685___274555	Bcc_04058___286631	Bcc_04258___301463	Bcc_07138___321537	Bcc_02229___326689	Bcc_00856___338951	Bcc_07083___366343	Bcc_04141___375263	Bcc_00476___382775	Bcc_01867___400705	Bcc_06141___424141	Bcc_05055___434943	Bcc_03406___446301	Bcc_04153___462513	Bcc_03322___475757	Bcc_06851___497877	Bcc_03268___505937	Bcc_04867___523655	Bcc_02282___533117	Bcc_04697___552579
pyrG pyrG_2		CTP synthase CTP synthase	209 1	209 1	1 1	1 1	5967 3605	1	28167		Bcc_04176	Bcc_00629___1257	Bcc_00580___16391	Bcc_00688___31799	Bcc_00339___45297	Bcc_05810___70731	Bcc_06471___86397	Bcc_04910___97979	Bcc_03419___109301	Bcc_05426___127545	Bcc_04862___141375	Bcc_04229___155083	Bcc_04334___169323	Bcc_03073___181315	Bcc_03412___196139	Bcc_00304___204655	Bcc_03050___225187	Bcc_04718___243005	Bcc_00909___250277	Bcc_06068___275321	Bcc_00466___279447	Bcc_03396___299739	Bcc_03049___313359	Bcc_07082___336395	Bcc_03575___344389	Bcc_00056___352289	Bcc_06787___380555	Bcc_05079___391981	Bcc_06914___410799	Bcc_00695___413249	Bcc_00290___425413	Bcc_06588___452665	Bcc_06485___467177	Bcc_03745___476603	Bcc_05850___495875	Bcc_01432___502265	Bcc_06467___526855	Bcc_02191___532935	Bcc_03057___549299
group_32305 group_32304 group_32301 group_32300 group_32303 group_32302		hypothetical protein hypothetical protein hypothetical protein hypothetical protein hypothetical protein hypothetical protein	1 1 1 209 1 1	1 1 1 211 1 1	1 1 1 1.01 1 1	1 1 1 1 1 1	5536 28452 28476 29240 29003 29281	1 1 62 1 153	4669 22222 7 26443 17		Bcc_05543	Bcc_06359___12717	Bcc_06588___28407	Bcc_06128___42679	Bcc_05719___56057	Bcc_06883___72877	Bcc_03380___80215	Bcc_00672___89503	Bcc_04573___111609	Bcc_00676___118045	Bcc_06711___145073	Bcc_00215___147055	Bcc_04704___170063	Bcc_00965___177099	Bcc_02705___194725	Bcc_03773___211593	Bcc_01559___222205	Bcc_02909___239387	Bcc_06452___261363	Bcc_06846___276877	Bcc_06284___291083	Bcc_04647___302241	Bcc_04605___316471	Bcc_06812___335855	Bcc_03296___343831	Bcc_04574___361325	Bcc_05808___378597	Bcc_04553___390929 Bcc_04316___390455	Bcc_00737___398445	Bcc_03605___419069	Bcc_05561___435955	Bcc_03847___447183	Bcc_04084___462375	Bcc_00271___469655	Bcc_07561___499297	Bcc_06740___512881	Bcc_05284___524489	Bcc_03921___536395	Bcc_02163___547511
group_32349 group_32348 group_32345 group_32347 group_32346 group_32350		putative HTH-type transcriptional regulator putative HTH-type transcriptional regulator putative HTH-type transcriptional regulator putative HTH-type transcriptional regulator putative HTH-type transcriptional regulator putative HTH-type transcriptional regulator	1 1 209 1 1 1	1 1 211 1 1 1	1 1 1.01 1 1 1	1 1 1 1 1 1	28456 28999 29258 29285 28480 5540	1 1 153 62 1	22218 26439 13 3 4673		Bcc_05539	Bcc_06363___12725	Bcc_06584___28399	Bcc_06132___42687	Bcc_05723___56065	Bcc_06887___72885	Bcc_03384___80223	Bcc_00676___89511	Bcc_04577___111617	Bcc_00672___118037	Bcc_06707___145065	Bcc_00211___147047	Bcc_04700___170055	Bcc_00969___177107	Bcc_02701___194717	Bcc_03769___211585	Bcc_01555___222197	Bcc_02913___239395	Bcc_06448___261355	Bcc_06850___276885	Bcc_06280___291075	Bcc_04643___302233	Bcc_04601___316463	Bcc_06808___335847	Bcc_03300___343839	Bcc_04578___361333	Bcc_05804___378589	Bcc_04320___390463 Bcc_04549___390921	Bcc_00733___398437	Bcc_03601___419061	Bcc_05565___435963	Bcc_03851___447191	Bcc_04088___462383	Bcc_00267___469647	Bcc_07565___499305	Bcc_06744___512889	Bcc_05288___524497	Bcc_03925___536403	Bcc_02159___547503
dauC dauC_2 group_3236		Aklanonic acid methyltransferase DauC Aklanonic acid methyltransferase DauC hypothetical protein	209 1 1	209 1 1	1 1 1	1 1 1	34444 34105 33153	1 398	26661 2		Bcc_00329	Bcc_00122___243	Bcc_03276___21783	Bcc_00499___31421	Bcc_07158___58935	Bcc_03976___67063	Bcc_01108___75671	Bcc_00028___88215	Bcc_01031___104525	Bcc_00841___118375	Bcc_00641___132933	Bcc_00742___148109	Bcc_02491___165637	Bcc_01742___178653	Bcc_07315___203945	Bcc_03088___210223	Bcc_07046___233179 Bcc_07047___233181	Bcc_06429___246427	Bcc_04025___256509	Bcc_02146___267477	Bcc_03720___285955	Bcc_05835___304617	Bcc_05835___318931	Bcc_01858___325947	Bcc_07323___351885	Bcc_04059___360295	Bcc_07074___381129	Bcc_04908___391639	Bcc_01034___399039	Bcc_04834___421527	Bcc_06944___438721	Bcc_02251___443991	Bcc_01096___456399	Bcc_02992___475097	Bcc_05027___494229	Bcc_01305___502011	Bcc_05618___525157	Bcc_00092___528737	Bcc_00212___543609
group_32356 group_32354 group_32355 group_32353 metI_2 metI	metI_2 metI_2 metI_2 metI_2	D-methionine transport system permease protein MetI D-methionine transport system permease protein MetI D-methionine transport system permease protein MetI D-methionine transport system permease protein MetI D-methionine transport system permease protein MetI D-methionine transport system permease protein MetI	1 1 1 1 1 209	1 1 1 1 1 209	1 1 1 1 1 1	1 1 1 1 1 1	18106 17834 1428 16525 18084 18110	103 1 1 158 107	6 27557 12143 2 146		Bcc_02688	Bcc_06858___13715	Bcc_01655___18541	Bcc_01448___33319	Bcc_06268___57155	Bcc_06040___71191	Bcc_05965___85385	Bcc_06347___100853	Bcc_01306___105075	Bcc_02466___121625	Bcc_02196___136043	Bcc_05170___156965	Bcc_07097___174849	Bcc_02035___179239	Bcc_05849___201013	Bcc_00629___205305	Bcc_05611___230309	Bcc_04925___243419 Bcc_02217___238003	Bcc_01362___251183	Bcc_05853___274891 Bcc_03290___269765	Bcc_02947___284409	Bcc_01925___296797	Bcc_01846___310953	Bcc_06470___335171	Bcc_01071___339381	Bcc_07338___366853	Bcc_01167___369315	Bcc_01638___385099	Bcc_00564___398099	Bcc_01901___415661	Bcc_02185___429203	Bcc_05603___450695	Bcc_00176___454559	Bcc_05100___479313	Bcc_06093___496361	Bcc_06989___513379	Bcc_06181___526283	Bcc_01770___532093	Bcc_02469___548123
group_32387 group_32389 fabZ_2 fabZ	fabZ_2 fabZ_2	3-hydroxyacyl-[acyl-carrier-protein] dehydratase FabZ 3-hydroxyacyl-[acyl-carrier-protein] dehydratase FabZ 3-hydroxyacyl-[acyl-carrier-protein] dehydratase FabZ 3-hydroxyacyl-[acyl-carrier-protein] dehydratase FabZ	1 1 1 209	1 1 1 209	1 1 1 1	1 1 1 1	6059 1690 3392 6159	1 1 1	11230 11828 28885		Bcc_04066	Bcc_06513___13025	Bcc_06035___27301	Bcc_06309___43041	Bcc_05953___56525	Bcc_06242___71595	Bcc_05753___84961	Bcc_05875___99909	Bcc_01838___106139	Bcc_05121___126935	Bcc_01646___134943	Bcc_04660___155945	Bcc_01437___163529	Bcc_04279___183727	Bcc_01628___192571	Bcc_06458___216963	Bcc_05946___230979	Bcc_05178___243925	Bcc_06633___261725	Bcc_06902___276989	Bcc_01361___281237	Bcc_03286___299519	Bcc_02937___313135	Bcc_05305___332841	Bcc_05036___347311	Bcc_04534___361245	Bcc_04834___376649	Bcc_03916___389655	Bcc_05001___406973	Bcc_00807___413473	Bcc_05114___435061	Bcc_04826___449141	Bcc_04606___463419	Bcc_04436___477985	Bcc_03364___490903	Bcc_03242___505885	Bcc_05145___524211	Bcc_00740___530033	Bcc_04830___552845
group_32402 group_32403 group_32406 group_32404 group_32405		hypothetical protein hypothetical protein hypothetical protein hypothetical protein hypothetical protein	209 1 1 1 1	209 1 1 1 1	1 1 1 1 1	1 1 1 1 1	7852 20188 7349 7901 7040	1 1 44 1	19335 11538 16 10513		Bcc_02063	Bcc_00331___661	Bcc_00281___15793	Bcc_06733___43889	Bcc_06406___57431	Bcc_00512___60135	Bcc_02630___78715	Bcc_01839___91837	Bcc_02348___107159	Bcc_00012___116717	Bcc_06959___145569	Bcc_01567___149759	Bcc_02176___165007	Bcc_06514___188197	Bcc_01804___192923	Bcc_01637___207321	Bcc_01192___221471	Bcc_01577___236723	Bcc_06573___261605	Bcc_00407___263999	Bcc_01766___282047	Bcc_01332___295611	Bcc_01245___309751	Bcc_00804___323839	Bcc_00016___337271	Bcc_04944___362065	Bcc_00423___367827	Bcc_00016___381855	Bcc_05673___408317	Bcc_00142___412143	Bcc_01672___428177	Bcc_04004___447497	Bcc_00016___454239	Bcc_01492___472097	Bcc_02592___489359	Bcc_00016___499433	Bcc_02327___518575	Bcc_00692___529937	Bcc_00935___545055
group_32446 atpH_1 group_32445 group_32447	atpH_3 atpH_4 atpH_4	ATP synthase subunit c ATP synthase subunit c ATP synthase subunit c ATP synthase subunit c	1 209 1 1	1 209 1 1	1 1 1 1	1 1 1 1	30537 6887 32487 6636	1 1 45	17328 24381 48		Bcc_01754	Bcc_06270___12539	Bcc_00075___15381	Bcc_00864___32151	Bcc_01221___47061	Bcc_00138___59387	Bcc_05564___84583	Bcc_03025___94209	Bcc_05706___113875	Bcc_05826___128345	Bcc_01408___134467	Bcc_01406___149437	Bcc_04052___168759	Bcc_06722___188613	Bcc_00080___189475	Bcc_05018___214083	Bcc_06651___232389	Bcc_01062___235693 Bcc_03711___240991	Bcc_06403___261265	Bcc_01913___267011	Bcc_07177___292869	Bcc_01575___296097	Bcc_00936___309133	Bcc_06282___334795	Bcc_01686___340611	Bcc_02799___357775	Bcc_06026___379033	Bcc_04177___390177	Bcc_05158___407287	Bcc_02611___417081	Bcc_03766___432365	Bcc_00090___439669	Bcc_03782___461771	Bcc_02040___473193	Bcc_02480___489135	Bcc_05307___510015	Bcc_00090___514101	Bcc_00796___530145	Bcc_02737___548659
group_32477 group_32476 group_32475 group_32480 group_32479 group_32478		Nitronate monooxygenase Nitronate monooxygenase Nitronate monooxygenase Nitronate monooxygenase Nitronate monooxygenase Nitronate monooxygenase	1 1 209 1 1 1	1 1 210 1 1 1	1 1 1.01 1 1 1	1 1 1 1 1 1	8256 8248 13399 3550 13311 8200	1 1 1 1 1	14837 14869 28254 14764 14802		Bcc_01440	Bcc_05414___10827	Bcc_02884___20999	Bcc_03838___38099	Bcc_02093___48805	Bcc_01997___63105	Bcc_05013___83481	Bcc_05292___98743	Bcc_00498___103459	Bcc_01739___120171	Bcc_04580___140811	Bcc_02616___151857	Bcc_02728___166111	Bcc_02283___179735	Bcc_06129___201573	Bcc_05561___215169	Bcc_01974___223035	Bcc_02475___238519	Bcc_04172___256803	Bcc_04070___271325	Bcc_06082___290679	Bcc_00715___294377	Bcc_00446___308153	Bcc_03424___329079	Bcc_01417___340073	Bcc_02688___357553	Bcc_02631___372243	Bcc_04021___389865	Bcc_03219___403409	Bcc_03111___418081	Bcc_04842___434517	Bcc_03080___445649	Bcc_06883___467973	Bcc_04921___478955	Bcc_00747___485669	Bcc_02599___504599	Bcc_05380___524681	Bcc_02582___533717	Bcc_05313___553811
group_32504		hypothetical protein	209	209	1	1	9517				Bcc_01006	Bcc_00745___1489	Bcc_03072___21375	Bcc_00913___32249	Bcc_01929___48477	Bcc_02591___64293	Bcc_05323___84101	Bcc_05168___98495	Bcc_02086___106635	Bcc_06873___130439	Bcc_05401___142453	Bcc_06768___160161	Bcc_06750___174155	Bcc_04214___183597	Bcc_06971___203257	Bcc_01141___206329	Bcc_01359___221805	Bcc_03540___240649	Bcc_06599___261657	Bcc_07102___277389	Bcc_00383___279281	Bcc_00279___293505	Bcc_03258___313777	Bcc_04513___331257	Bcc_00694___338627	Bcc_04136___360449	Bcc_01273___369527	Bcc_01287___384397	Bcc_00765___398501	Bcc_00228___412315	Bcc_06084___437001	Bcc_01278___442045	Bcc_01533___457273	Bcc_04779___478671	Bcc_03326___490827	Bcc_00804___501009	Bcc_05665___525251	Bcc_06442___541437	Bcc_04811___552807
ilvH_2 ilvH		Acetolactate synthase isozyme 3 small subunit Acetolactate synthase isozyme 3 small subunit	1 209	1 209	1 1	1 1	14715 14806	32	30		Bcc_04354	Bcc_02973___5945	Bcc_03011___21253	Bcc_03495___37413	Bcc_02200___49019	Bcc_03063___65237	Bcc_02903___79261	Bcc_02370___92899	Bcc_03581___109625	Bcc_05872___128437	Bcc_00495___132641	Bcc_01843___150311	Bcc_05479___171613	Bcc_00606___176381	Bcc_00178___189671	Bcc_02146___208339	Bcc_03192___225471	Bcc_03132___239833	Bcc_05733___259925	Bcc_01369___265923	Bcc_05907___290329	Bcc_03572___300091	Bcc_03542___314345	Bcc_02440___327111	Bcc_01523___340285	Bcc_02067___356311	Bcc_05749___378479	Bcc_02443___386709	Bcc_03768___404507	Bcc_00512___412883	Bcc_01935___428703	Bcc_01419___442327	Bcc_00251___454709	Bcc_05492___480097	Bcc_06496___497167	Bcc_01807___503015	Bcc_04138___522197	Bcc_04487___537527	Bcc_00558___544301
group_32554 group_32555 group_32550 group_32551 group_32552 group_32553		hypothetical protein hypothetical protein hypothetical protein hypothetical protein hypothetical protein hypothetical protein	1 1 209 1 1 1	1 1 214 1 1 1	1 1 1.03 1 1 1	1 1 1 1 1 1	18579 18615 12299 9225 12410 12026	1 1 197 1 1	20944 21046 9 23037 104		Bcc_01138	Bcc_05628___11255	Bcc_06893___29017	Bcc_04140___38703	Bcc_06955___58529	Bcc_01044___61199	Bcc_00534___74523 Bcc_06867___87189	Bcc_03672___95503	Bcc_06272___115007	Bcc_02828___122349	Bcc_01316___134283	Bcc_03050___152725	Bcc_06039___172733	Bcc_06420___188009	Bcc_06009___201333	Bcc_01799___207645	Bcc_05468___230023	Bcc_04620___242809	Bcc_05972___260403	Bcc_02447___268079	Bcc_05028___288571	Bcc_00411___293769	Bcc_00118___307497	Bcc_01516___325263	Bcc_06693___350625	Bcc_05961___364099	Bcc_02103___371187	Bcc_06426___394675	Bcc_07053___411077	Bcc_03441___418741	Bcc_01640___428113	Bcc_06108___451705	Bcc_00503___455213	Bcc_03603___476319	Bcc_00600___485375	Bcc_03477___506355	Bcc_02705___519331	Bcc_02950___534453	Bcc_06347___555879
sigE_2 group_32560	sigE_3	RNA polymerase sigma-E factor RNA polymerase sigma-E factor	209 1	209 1	1 1	1 1	14808 14717	32	28		Bcc_04356	Bcc_02971___5941	Bcc_03009___21249	Bcc_03493___37409	Bcc_02198___49015	Bcc_03061___65233	Bcc_02901___79257	Bcc_02372___92903	Bcc_03579___109621	Bcc_05870___128433	Bcc_00493___132637	Bcc_01841___150307	Bcc_05477___171609	Bcc_00604___176377	Bcc_00176___189667	Bcc_02144___208335	Bcc_03190___225467	Bcc_03130___239829	Bcc_05731___259921	Bcc_01367___265919	Bcc_05905___290325	Bcc_03574___300095	Bcc_03540___314341	Bcc_02442___327115	Bcc_01525___340289	Bcc_02065___356307	Bcc_05747___378475	Bcc_02441___386705	Bcc_03770___404511	Bcc_00510___412879	Bcc_01933___428699	Bcc_01421___442331	Bcc_00249___454705	Bcc_05494___480101	Bcc_06494___497163	Bcc_01809___503019	Bcc_04140___522201	Bcc_04489___537531	Bcc_00560___544305
group_32613 group_32612 group_32611 group_32615 group_32614		hypothetical protein hypothetical protein hypothetical protein hypothetical protein hypothetical protein	1 1 209 1 1	1 1 209 1 1	1 1 1 1 1	1 1 1 1 1	1809 3129 3013 1307 1917	1 1 1 114	11947 12015 11117 62		Bcc_03876	Bcc_02890___5779	Bcc_01869___18969	Bcc_06934___44291	Bcc_02415___49449	Bcc_05463___70037	Bcc_03244___79943	Bcc_05713___99585	Bcc_02953___108369	Bcc_01265___119223	Bcc_05862___143375	Bcc_02662___151949	Bcc_03646___167947	Bcc_00236___175641	Bcc_07001___203317	Bcc_03013___210073	Bcc_02596___224279	Bcc_06641___246851	Bcc_02880___254219	Bcc_07172___277529	Bcc_02369___283253	Bcc_03098___299143	Bcc_02814___312889	Bcc_00852___323935	Bcc_03464___344167	Bcc_05546___363269	Bcc_00777___368535	Bcc_03139___388101	Bcc_03074___403119	Bcc_00930___413719	Bcc_03057___430947	Bcc_05964___451417	Bcc_03104___460415	Bcc_06078___481269	Bcc_07150___498475	Bcc_06050___511501	Bcc_05985___525891	Bcc_06531___541615	Bcc_06066___555317
group_32632 group_32631 group_32630 acuR_3 acuR_1	acuR_3 acuR_3 acuR_4	Transcriptional regulator AcuR Transcriptional regulator AcuR Transcriptional regulator AcuR Transcriptional regulator AcuR Transcriptional regulator AcuR	1 1 1 1 209	1 1 1 1 209	1 1 1 1 1	1 1 1 1 1	7329 7020 7921 20168 7882	1 1 44 1	11518 10493 74 19315		Bcc_02083	Bcc_00351___701	Bcc_00301___15833	Bcc_06713___43849	Bcc_06386___57391	Bcc_00532___60175	Bcc_02610___78675	Bcc_01859___91877	Bcc_02368___107199	Bcc_00032___116757	Bcc_06939___145529	Bcc_01587___149799	Bcc_02196___165047	Bcc_06534___188237	Bcc_01824___192963	Bcc_01657___207361	Bcc_01212___221511	Bcc_01597___236763	Bcc_06553___261565	Bcc_00427___264039	Bcc_01786___282087	Bcc_01312___295571	Bcc_01265___309791	Bcc_00784___323799	Bcc_00036___337311	Bcc_04964___362105	Bcc_00443___367867	Bcc_00036___381895	Bcc_05693___408357	Bcc_00162___412183	Bcc_01692___428217	Bcc_04024___447537	Bcc_00036___454279	Bcc_01512___472137	Bcc_02612___489399	Bcc_00036___499473	Bcc_02347___518615	Bcc_00712___529977	Bcc_00915___545015
group_32726 group_32725 group_32724 group_32723 group_32722		hypothetical protein hypothetical protein hypothetical protein hypothetical protein hypothetical protein	1 1 1 1 209	1 1 1 1 209	1 1 1 1 1	1 1 1 1 1	1306 1918 1810 3128 3012	1 114 1 1	11116 63 11948 12014		Bcc_03875	Bcc_02891___5781	Bcc_01870___18971	Bcc_06933___44289	Bcc_02416___49451	Bcc_05464___70039	Bcc_03245___79945	Bcc_05714___99587	Bcc_02954___108371	Bcc_01266___119225	Bcc_05861___143373	Bcc_02663___151951	Bcc_03645___167945	Bcc_00235___175639	Bcc_07000___203315	Bcc_03012___210071	Bcc_02597___224281	Bcc_06640___246849	Bcc_02881___254221	Bcc_07171___277527	Bcc_02370___283255	Bcc_03097___299141	Bcc_02813___312887	Bcc_00851___323933	Bcc_03465___344169	Bcc_05545___363267	Bcc_00776___368533	Bcc_03138___388099	Bcc_03073___403117	Bcc_00931___413721	Bcc_03058___430949	Bcc_05963___451415	Bcc_03103___460413	Bcc_06077___481267	Bcc_07151___498477	Bcc_06049___511499	Bcc_05984___525889	Bcc_06530___541613	Bcc_06065___555315
hemC hemC_2		Porphobilinogen deaminase Porphobilinogen deaminase	209 1	209 1	1 1	1 1	14349 13975	1	21239		Bcc_00872	Bcc_03671___7341	Bcc_04761___24753	Bcc_05797___42017	Bcc_02267___49153	Bcc_02725___64561	Bcc_03021___79497	Bcc_04682___97523	Bcc_06485___115433	Bcc_05927___128547	Bcc_05058___141767	Bcc_00137___146899	Bcc_05345___171345	Bcc_00007___175183	Bcc_05309___199933	Bcc_02459___208965	Bcc_04469___228025	Bcc_05452___244473	Bcc_05379___259217	Bcc_06366___275917	Bcc_01545___281605	Bcc_00145___293237	Bcc_03394___314049	Bcc_01990___326211	Bcc_02121___341481	Bcc_03138___358453	Bcc_01845___370671	Bcc_01826___385475	Bcc_03916___404803	Bcc_00364___412587	Bcc_03893___432619	Bcc_01567___442623	Bcc_03573___461353	Bcc_01377___471867	Bcc_05677___495529	Bcc_01684___502769	Bcc_03834___521589	Bcc_07012___542577	Bcc_03632___550449
group_32769 group_32768		hypothetical protein hypothetical protein	1 209	1 209	1 1	1 1	3594 5979	1	28156		Bcc_04165	Bcc_00618___1235	Bcc_00591___16413	Bcc_00677___31777	Bcc_00328___45275	Bcc_05821___70753	Bcc_06482___86419	Bcc_04921___98001	Bcc_03408___109279	Bcc_05415___127523	Bcc_04851___141353	Bcc_04218___155061	Bcc_04323___169301	Bcc_03062___181293	Bcc_03401___196117	Bcc_00315___204677	Bcc_03039___225165	Bcc_04707___242983	Bcc_00898___250255	Bcc_06057___275299	Bcc_00455___279425	Bcc_03385___299717	Bcc_03038___313337	Bcc_07093___336417	Bcc_03564___344367	Bcc_00067___352311	Bcc_06776___380533	Bcc_05090___392003	Bcc_06903___410777	Bcc_00706___413271	Bcc_00279___425391	Bcc_06577___452643	Bcc_06496___467199	Bcc_03756___476625	Bcc_05839___495853	Bcc_01421___502243	Bcc_06478___526877	Bcc_02202___532957	Bcc_03068___549321
nuoF_2 nuoF		NADH-quinone oxidoreductase subunit F NADH-quinone oxidoreductase subunit F	1 209	1 209	1 1	1 1	14696 14787	32	49		Bcc_04334	Bcc_02993___5985	Bcc_03031___21293	Bcc_03515___37453	Bcc_02220___49059	Bcc_03083___65277	Bcc_02923___79301	Bcc_02350___92859	Bcc_03601___109665	Bcc_05892___128477	Bcc_00515___132681	Bcc_01863___150351	Bcc_05499___171653	Bcc_00626___176421	Bcc_00198___189711	Bcc_02166___208379	Bcc_03212___225511	Bcc_03152___239873	Bcc_05753___259965	Bcc_01389___265963	Bcc_05927___290369	Bcc_03552___300051	Bcc_03563___314387	Bcc_00525___323281	Bcc_03072___343383	Bcc_00686___353549	Bcc_04905___376791	Bcc_00692___383207	Bcc_00330___397631	Bcc_00533___412925	Bcc_07298___439429	Bcc_00667___440823	Bcc_00903___456013	Bcc_00404___469921	Bcc_05244___494663	Bcc_00435___500271	Bcc_00809___515539	Bcc_06557___541667	Bcc_03095___549375
nicR_1		HTH-type transcriptional repressor NicR	209	209	1	1	32417				Bcc_05075	Bcc_04038___8075	Bcc_07080___29391	Bcc_02330___35083	Bcc_02898___50415	Bcc_02211___63533	Bcc_01598___76651	Bcc_03408___94975	Bcc_04882___112227	Bcc_03800___124293	Bcc_03280___138211	Bcc_00963___148551	Bcc_01885___164425	Bcc_03517___182203	Bcc_03758___196831	Bcc_03692___211431	Bcc_01265___221617	Bcc_06617___246803	Bcc_03352___255163	Bcc_03650___270485	Bcc_03430___285375	Bcc_04178___301303	Bcc_07065___321391	Bcc_04469___331169	Bcc_03105___343449	Bcc_03958___360093	Bcc_00559___368099	Bcc_06499___394821	Bcc_00099___397169	Bcc_06068___423995	Bcc_00447___425727	Bcc_03657___446803	Bcc_06048___466303	Bcc_06203___481519	Bcc_00377___484929	Bcc_02483___504367	Bcc_03176___520273	Bcc_05513___539579	Bcc_00774___544733
nuoJ nuoJ_2		NADH-quinone oxidoreductase subunit J NADH-quinone oxidoreductase subunit J	209 1	209 1	1 1	1 1	14783 14692	32	53		Bcc_04330	Bcc_02997___5993	Bcc_03035___21301	Bcc_03519___37461	Bcc_02224___49067	Bcc_03087___65285	Bcc_02927___79309	Bcc_02346___92851	Bcc_03605___109673	Bcc_05896___128485	Bcc_00519___132689	Bcc_01867___150359	Bcc_05503___171661	Bcc_00630___176429	Bcc_00202___189719	Bcc_02170___208387	Bcc_03216___225519	Bcc_03156___239881	Bcc_05757___259973	Bcc_01393___265971	Bcc_05931___290377	Bcc_03548___300043	Bcc_03567___314395	Bcc_00529___323289	Bcc_03068___343375	Bcc_00690___353557	Bcc_04909___376799	Bcc_00696___383215	Bcc_00334___397639	Bcc_00537___412933	Bcc_07294___439421	Bcc_00671___440831	Bcc_00907___456021	Bcc_00408___469929	Bcc_05240___494655	Bcc_00439___500279	Bcc_00813___515547	Bcc_06561___541675	Bcc_03099___549383
accA		Acetyl-coenzyme A carboxylase carboxyl transferase subunit alpha	209	209	1	1	6003				Bcc_04144	Bcc_00292___583	Bcc_05631___26493	Bcc_00240___30903	Bcc_01787___48193	Bcc_05842___70795	Bcc_06503___86461	Bcc_04942___98043	Bcc_03387___109237	Bcc_05394___127481	Bcc_02417___136485	Bcc_00008___146641	Bcc_01601___163857	Bcc_03041___181251	Bcc_02902___195119	Bcc_00336___204719	Bcc_02333___223753	Bcc_05838___245245	Bcc_00877___250213	Bcc_02853___268891	Bcc_02232___282979	Bcc_03364___299675	Bcc_03017___313295	Bcc_02508___327247	Bcc_02325___341889	Bcc_00088___352353	Bcc_06755___380491	Bcc_03817___389457	Bcc_06882___410735	Bcc_00727___413313	Bcc_00258___425349	Bcc_06556___452601	Bcc_06517___467241	Bcc_02874___474861	Bcc_07248___498671	Bcc_01400___502201	Bcc_06499___526919	Bcc_02223___532999	Bcc_02305___547795
group_32939 group_32940 fdx_1	fdx_3 fdx_3	2Fe-2S ferredoxin 2Fe-2S ferredoxin 2Fe-2S ferredoxin	1 1 209	1 1 209	1 1 1	1 1 1	3469 3617 5949	1 1	28309 28179		Bcc_04188	Bcc_00641___1281	Bcc_00568___16367	Bcc_00700___31823	Bcc_00351___45321	Bcc_05798___70707	Bcc_06459___86373	Bcc_04898___97955	Bcc_03431___109325	Bcc_05438___127569	Bcc_04874___141399	Bcc_04241___155107	Bcc_04346___169347	Bcc_03085___181339	Bcc_03424___196163	Bcc_00292___204631	Bcc_03062___225211	Bcc_04730___243029	Bcc_00921___250301	Bcc_06080___275345	Bcc_00478___279471	Bcc_03408___299763	Bcc_03061___313383	Bcc_07070___336371	Bcc_03587___344413	Bcc_00044___352265	Bcc_06799___380579	Bcc_05067___391957	Bcc_06926___410823	Bcc_00683___413225	Bcc_00302___425437	Bcc_06600___452689	Bcc_06473___467153	Bcc_03733___476579	Bcc_05862___495899	Bcc_01444___502289	Bcc_06455___526831	Bcc_02179___532911	Bcc_03045___549275
group_32958 hyi group_32960 group_32962 hyi_2 hyi_3	hyi_2 hyi_2 hyi_2	Hydroxypyruvate isomerase Hydroxypyruvate isomerase Hydroxypyruvate isomerase Hydroxypyruvate isomerase Hydroxypyruvate isomerase Hydroxypyruvate isomerase	1 209 1 1 1 1	1 209 1 1 1 1	1 1 1 1 1 1	1 1 1 1 1 1	3118 2997 1928 2969 1296 1820	1 114 70 1 1	12004 99 4 11106 11958		Bcc_03865	Bcc_02901___5801	Bcc_01880___18991	Bcc_06298___43019	Bcc_02426___49471	Bcc_05474___70059	Bcc_03255___79965	Bcc_05724___99607	Bcc_02964___108391	Bcc_01276___119245	Bcc_05851___143353	Bcc_02673___151971	Bcc_03635___167925	Bcc_00225___175619	Bcc_03307___195929	Bcc_03002___210051	Bcc_02607___224301	Bcc_04414___242397	Bcc_02891___254241	Bcc_06231___275647	Bcc_02380___283275	Bcc_03087___299121	Bcc_02803___312867	Bcc_00841___323913	Bcc_03475___344189	Bcc_05248___362673	Bcc_07233___381447	Bcc_00312___382447	Bcc_04270___405511	Bcc_00941___413741	Bcc_03068___430969	Bcc_05953___451395	Bcc_03093___460393	Bcc_02683___474479	Bcc_02286___488747	Bcc_06770___512941	Bcc_03602___521125	Bcc_05287___539127	Bcc_03127___549439
group_32967 mntH_1	mntH_5	Divalent metal cation transporter MntH Divalent metal cation transporter MntH	1 209	1 209	1 1	1 1	31786 31856	1	27817		Bcc_06323	Bcc_03963___7925	Bcc_06775___28781	Bcc_01793___34009	Bcc_05565___55749	Bcc_02338___63787	Bcc_01778___77011	Bcc_03588___95335	Bcc_01777___106017	Bcc_03725___124143	Bcc_03517___138685	Bcc_04760___156145	Bcc_00580___161815	Bcc_03443___182055	Bcc_00903___191121	Bcc_06730___217507	Bcc_02526___224139	Bcc_04102___241773	Bcc_03727___255913	Bcc_06600___276385	Bcc_01294___281103	Bcc_05428___303803	Bcc_05457___318175	Bcc_06906___336043	Bcc_02874___342987	Bcc_06057___364291	Bcc_06148___379277	Bcc_01937___385697	Bcc_01727___400425	Bcc_04461___420781	Bcc_04118___433069	Bcc_07093___453675	Bcc_07214___468635	Bcc_06670___482453	Bcc_07467___499109	Bcc_06279___511959	Bcc_02055___518031	Bcc_04692___537937	Bcc_01637___546459
mepH_1 mepH_3		Murein DD-endopeptidase MepH Murein DD-endopeptidase MepH	209 1	209 1	1 1	1 1	6032 6035	1	18748		Bcc_04122	Bcc_00314___627	Bcc_05609___26449	Bcc_00262___30947	Bcc_01765___48149	Bcc_05864___70839	Bcc_06525___86505	Bcc_04964___98087	Bcc_03365___109193	Bcc_05372___127437	Bcc_02395___136441	Bcc_00030___146685	Bcc_01623___163901	Bcc_03019___181207	Bcc_02880___195075	Bcc_00358___204763	Bcc_02311___223709	Bcc_05816___245201	Bcc_00855___250169	Bcc_02830___268845	Bcc_02210___282935	Bcc_03342___299631	Bcc_02995___313251	Bcc_02530___327291	Bcc_02347___341933	Bcc_05528___363233	Bcc_06733___380447	Bcc_03795___389413	Bcc_06860___410691	Bcc_00749___413357	Bcc_00236___425305	Bcc_06534___452557	Bcc_06539___467285	Bcc_02852___474817	Bcc_07270___498715	Bcc_01378___502157	Bcc_06521___526963	Bcc_02245___533043	Bcc_02327___547839
trpS trpS_2		Tryptophan--tRNA ligase Tryptophan--tRNA ligase	209 1	209 1	1 1	1 1	5980 3593	1	28155		Bcc_04164	Bcc_00617___1233	Bcc_00592___16415	Bcc_00676___31775	Bcc_00327___45273	Bcc_05822___70755	Bcc_06483___86421	Bcc_04922___98003	Bcc_03407___109277	Bcc_05414___127521	Bcc_04850___141351	Bcc_04217___155059	Bcc_04322___169299	Bcc_03061___181291	Bcc_03400___196115	Bcc_00316___204679	Bcc_03038___225163	Bcc_04706___242981	Bcc_00897___250253	Bcc_06056___275297	Bcc_00454___279423	Bcc_03384___299715	Bcc_03037___313335	Bcc_07094___336419	Bcc_03563___344365	Bcc_00068___352313	Bcc_06775___380531	Bcc_05091___392005	Bcc_06902___410775	Bcc_00707___413273	Bcc_00278___425389	Bcc_06576___452641	Bcc_06497___467201	Bcc_03757___476627	Bcc_05838___495851	Bcc_01420___502241	Bcc_06479___526879	Bcc_02203___532959	Bcc_03069___549323
psiF psiF_2 psiF_3 group_33083 group_33086	psiF_2 psiF_2	Phosphate starvation-inducible protein PsiF Phosphate starvation-inducible protein PsiF Phosphate starvation-inducible protein PsiF Phosphate starvation-inducible protein PsiF Phosphate starvation-inducible protein PsiF	209 1 1 1 1	209 1 1 1 1	1 1 1 1 1	1 1 1 1 1	3003 1924 1816 3122 1300	114 1 1 1	103 11954 12008 11110		Bcc_03869	Bcc_02897___5793	Bcc_01876___18983	Bcc_06302___43027	Bcc_02422___49463	Bcc_05470___70051	Bcc_03251___79957	Bcc_05720___99599	Bcc_02960___108383	Bcc_01272___119237	Bcc_05855___143361	Bcc_02669___151963	Bcc_03639___167933	Bcc_00229___175627	Bcc_03311___195937	Bcc_03006___210059	Bcc_02603___224293	Bcc_04410___242389	Bcc_02887___254233	Bcc_06227___275639	Bcc_02376___283267	Bcc_03091___299129	Bcc_02807___312875	Bcc_00845___323921	Bcc_03471___344181	Bcc_05252___362681	Bcc_07229___381439	Bcc_00316___382455	Bcc_04274___405519	Bcc_00937___413733	Bcc_03064___430961	Bcc_05957___451403	Bcc_03097___460401	Bcc_02679___474471	Bcc_02290___488755	Bcc_06766___512933	Bcc_03598___521117	Bcc_05291___539135	Bcc_03123___549431
dgoD dgoD_2 group_33102 group_33103 group_33104 group_33106	dgoD_2 dgoD_2 dgoD_2 dgoD_2	D-galactonate dehydratase D-galactonate dehydratase D-galactonate dehydratase D-galactonate dehydratase D-galactonate dehydratase D-galactonate dehydratase	209 1 1 1 1 1	214 1 1 1 1 1	1.03 1 1 1 1 1	1 1 1 1 1 1	12290 18585 9231 12404 12032 18621	1 197 1 1 1	20950 3 23043 110 21052		Bcc_01132	Bcc_05634___11267	Bcc_06887___29005	Bcc_04146___38715	Bcc_06961___58541	Bcc_01038___61187	Bcc_00540___74535 Bcc_06873___87201	Bcc_03666___95491	Bcc_06278___115019	Bcc_02822___122337	Bcc_01322___134295	Bcc_03056___152737	Bcc_06033___172721	Bcc_06426___188021	Bcc_06015___201345	Bcc_01793___207633	Bcc_05474___230035	Bcc_04614___242797	Bcc_05978___260415	Bcc_02453___268091	Bcc_05022___288559	Bcc_00405___293757	Bcc_00112___307485	Bcc_01522___325275	Bcc_06699___350637	Bcc_05955___364087	Bcc_02109___371199	Bcc_06432___394687	Bcc_07047___411065	Bcc_03447___418753	Bcc_01646___428125	Bcc_06102___451693	Bcc_00509___455225	Bcc_03609___476331	Bcc_00606___485387	Bcc_03471___506343	Bcc_02711___519343	Bcc_02956___534465	Bcc_06341___555867
group_33118 group_33117		hypothetical protein hypothetical protein	1 209	1 209	1 1	1 1	14732 14826	32	13		Bcc_04371	Bcc_02956___5911	Bcc_02994___21219	Bcc_03478___37379	Bcc_02183___48985	Bcc_03046___65203	Bcc_02886___79227	Bcc_02387___92933	Bcc_03564___109591	Bcc_05855___128403	Bcc_00478___132607	Bcc_01826___150277	Bcc_05462___171579	Bcc_00589___176347	Bcc_00161___189637	Bcc_02129___208305	Bcc_03175___225437	Bcc_03115___239799	Bcc_05716___259891	Bcc_01352___265889	Bcc_05890___290295	Bcc_03589___300125	Bcc_03525___314311	Bcc_02457___327145	Bcc_01540___340319	Bcc_02050___356277	Bcc_05732___378445	Bcc_02426___386675	Bcc_03785___404541	Bcc_00495___412849	Bcc_01918___428669	Bcc_01436___442361	Bcc_03355___460917	Bcc_02905___474923	Bcc_06479___497133	Bcc_01824___503049	Bcc_04155___522231	Bcc_04504___537561	Bcc_00575___544335
group_33144 group_33145 group_33146 group_33143		hypothetical protein hypothetical protein hypothetical protein hypothetical protein	1 1 1 209	1 1 1 209	1 1 1 1	1 1 1 1	13251 8314 13162 13264	1 1 1	15397 15415 15364		Bcc_01381	Bcc_05355___10709	Bcc_02943___21117	Bcc_03897___38217	Bcc_02152___48923	Bcc_01938___62987	Bcc_04954___83363	Bcc_05351___98861	Bcc_05349___113161	Bcc_04152___124997	Bcc_02037___135725	Bcc_04627___155879	Bcc_02669___165993	Bcc_02224___179617	Bcc_05757___200829	Bcc_05502___215051	Bcc_02033___223153	Bcc_05146___243861	Bcc_02365___253189	Bcc_04129___271443	Bcc_05820___290155	Bcc_00656___294259	Bcc_00387___308035	Bcc_03365___328961	Bcc_01358___339955	Bcc_02629___357435	Bcc_02572___372125	Bcc_04080___389983	Bcc_00229___397429	Bcc_03170___418199	Bcc_04783___434399	Bcc_03021___445531	Bcc_06824___467855	Bcc_04980___479073	Bcc_00688___485551	Bcc_02540___504481	Bcc_05321___524563	Bcc_02523___533599	Bcc_05254___553693
group_33159 bamC_2	bamC_3	Outer membrane protein assembly factor BamC Outer membrane protein assembly factor BamC	1 209	1 209	1 1	1 1	3590 5983	1	28152		Bcc_04161	Bcc_00614___1227	Bcc_00595___16421	Bcc_00673___31769	Bcc_00324___45267	Bcc_05825___70761	Bcc_06486___86427	Bcc_04925___98009	Bcc_03404___109271	Bcc_05411___127515	Bcc_04847___141345	Bcc_04214___155053	Bcc_04319___169293	Bcc_03058___181285	Bcc_03397___196109	Bcc_00319___204685	Bcc_03035___225157	Bcc_04703___242975	Bcc_00894___250247	Bcc_06053___275291	Bcc_00451___279417	Bcc_03381___299709	Bcc_03034___313329	Bcc_07097___336425	Bcc_03560___344359	Bcc_00071___352319	Bcc_06772___380525	Bcc_05094___392011	Bcc_06899___410769	Bcc_00710___413279	Bcc_00275___425383	Bcc_06573___452635	Bcc_06500___467207	Bcc_03760___476633	Bcc_05835___495845	Bcc_01417___502235	Bcc_06482___526885	Bcc_02206___532965	Bcc_03072___549329
ihfA group_33218 ihfA_2 group_33217	ihfA_2 ihfA_2	Integration host factor subunit alpha Integration host factor subunit alpha Integration host factor subunit alpha Integration host factor subunit alpha	209 1 1 1	209 1 1 1	1 1 1 1	1 1 1 1	37751 29430 37793 37923	1 1 1	16045 15907 16033		Bcc_03332	Bcc_01822___3643	Bcc_01443___18117	Bcc_00661___31745	Bcc_01875___48369	Bcc_02146___63403	Bcc_00229___73913	Bcc_02169___92497	Bcc_02519___107501	Bcc_00422___117537	Bcc_05436___142523	Bcc_04827___156279	Bcc_06933___174521	Bcc_02858___180885	Bcc_00040___189395	Bcc_00417___204881	Bcc_05240___229567	Bcc_00088___233745	Bcc_06194___260847	Bcc_00338___263861	Bcc_01957___282429	Bcc_02555___298057	Bcc_02299___311859	Bcc_02934___328099	Bcc_05197___347633	Bcc_00422___353021	Bcc_06642___380265	Bcc_00323___382469	Bcc_00182___397335	Bcc_01448___414755	Bcc_05646___436125	Bcc_01898___443285	Bcc_05055___464317	Bcc_01307___471727	Bcc_02676___489527	Bcc_05747___510895	Bcc_02227___518375	Bcc_00360___529273	Bcc_00307___543799
group_33247 group_33246 group_33250 group_33249 group_33248 dmlR_17	dmlR_32 dmlR_31 dmlR_50 dmlR_17 dmlR_10	HTH-type transcriptional regulator DmlR HTH-type transcriptional regulator DmlR HTH-type transcriptional regulator DmlR HTH-type transcriptional regulator DmlR HTH-type transcriptional regulator DmlR HTH-type transcriptional regulator DmlR	1 1 1 1 1 209	1 1 1 1 1 209	1 1 1 1 1 1	1 1 1 1 1 1	1822 3116 2971 1294 1930 2995	1 1 70 1 114	11960 12002 6 11104 97		Bcc_03863	Bcc_02903___5805	Bcc_01882___18995	Bcc_06296___43015	Bcc_02428___49475	Bcc_05476___70063	Bcc_03257___79969	Bcc_05726___99611	Bcc_02966___108395	Bcc_01278___119249	Bcc_05849___143349	Bcc_02675___151975	Bcc_03633___167921	Bcc_00223___175615	Bcc_03305___195925	Bcc_03000___210047	Bcc_02609___224305	Bcc_04416___242401	Bcc_02893___254245	Bcc_06233___275651	Bcc_02382___283279	Bcc_03085___299117	Bcc_02801___312863	Bcc_00839___323909	Bcc_03477___344193	Bcc_05246___362669	Bcc_07235___381451	Bcc_00310___382443	Bcc_04268___405507	Bcc_00943___413745	Bcc_03070___430973	Bcc_05951___451391	Bcc_03091___460389	Bcc_02685___474483	Bcc_02284___488743	Bcc_06772___512945	Bcc_03604___521129	Bcc_05285___539123	Bcc_03129___549443
yohK_1 yohK_4 group_33252	yohK_2	Inner membrane protein YohK Inner membrane protein YohK Inner membrane protein YohK	209 1 1	209 1 1	1 1 1	1 1 1	6814 6745 29383	1 1	17271 24438		Bcc_01698	Bcc_06214___12427	Bcc_00019___15269	Bcc_00808___32039	Bcc_01165___46949	Bcc_06983___73077	Bcc_05507___84469	Bcc_02968___94095	Bcc_05650___113763	Bcc_05768___128229	Bcc_01350___134351	Bcc_01348___149321	Bcc_04108___168871	Bcc_00328___175825	Bcc_01296___191907	Bcc_04962___213971	Bcc_06707___232501	Bcc_01004___235577 Bcc_03769___241107	Bcc_06347___261153	Bcc_01856___266897	Bcc_07119___292753	Bcc_01519___295985	Bcc_00879___309019	Bcc_06225___334681	Bcc_01629___340497	Bcc_03270___358717	Bcc_05969___378919	Bcc_04120___390063	Bcc_05101___407173	Bcc_02668___417195	Bcc_03343___431519	Bcc_00033___439555	Bcc_03725___461657	Bcc_01983___473079	Bcc_02537___489249	Bcc_05250___509901	Bcc_00033___513987	Bcc_00854___530261	Bcc_02680___548545
group_33302 group_33299 bamA_2 group_33301 bamA	bamA_2 bamA_2 bamA_2	Outer membrane protein assembly factor BamA Outer membrane protein assembly factor BamA Outer membrane protein assembly factor BamA Outer membrane protein assembly factor BamA Outer membrane protein assembly factor BamA	1 1 1 1 209	1 1 1 1 209	1 1 1 1 1	1 1 1 1 1	1687 6143 6062 3395 6156	1 1 1 1	11825 28916 11227 28888		Bcc_04069	Bcc_06516___13031	Bcc_06038___27307	Bcc_06312___43047	Bcc_05956___56531	Bcc_06245___71601	Bcc_05756___84967	Bcc_05878___99915	Bcc_01841___106145	Bcc_05124___126941	Bcc_01649___134949	Bcc_04663___155951	Bcc_01440___163535	Bcc_04276___183721	Bcc_01631___192577	Bcc_06461___216969	Bcc_05949___230985	Bcc_05181___243931	Bcc_06636___261731	Bcc_06905___276995	Bcc_01364___281243	Bcc_03289___299525	Bcc_02940___313141	Bcc_05308___332847	Bcc_05033___347305	Bcc_04531___361239	Bcc_04837___376655	Bcc_03913___389649	Bcc_05004___406979	Bcc_00804___413467	Bcc_05117___435067	Bcc_04829___449147	Bcc_04609___463425	Bcc_04439___477991	Bcc_03361___490897	Bcc_03245___505891	Bcc_05142___524205	Bcc_00743___530039	Bcc_04833___552851
rng		Ribonuclease G	209	209	1	1	14847				Bcc_04392	Bcc_05957___11913	Bcc_02973___21177	Bcc_06888___44199	Bcc_02162___48943	Bcc_00962___61035	Bcc_03771___80997	Bcc_02408___92975	Bcc_03543___109549	Bcc_03919___124531	Bcc_00457___132565	Bcc_01805___150235	Bcc_07195___175045	Bcc_05640___186449	Bcc_05072___199459	Bcc_02108___208263	Bcc_03154___225395	Bcc_05260___244089	Bcc_05695___259849	Bcc_01331___265847	Bcc_05869___290253	Bcc_03610___300167	Bcc_03504___314269	Bcc_02478___327187	Bcc_01561___340361	Bcc_02029___356235	Bcc_06559___380099	Bcc_06817___395457	Bcc_03806___404583	Bcc_00474___412807	Bcc_01897___428627	Bcc_01457___442403	Bcc_03334___460875	Bcc_02884___474881	Bcc_06458___497091	Bcc_01845___503091	Bcc_04176___522273	Bcc_04525___537603	Bcc_00596___544377
pmpR		Transcriptional regulatory protein PmpR	209	209	1	1	14840				Bcc_04385	Bcc_02942___5883	Bcc_02980___21191	Bcc_03464___37351	Bcc_02169___48957	Bcc_03032___65175	Bcc_03778___81011	Bcc_02401___92961	Bcc_03550___109563	Bcc_03926___124545	Bcc_00464___132579	Bcc_01812___150249	Bcc_07188___175031	Bcc_05633___186435	Bcc_00147___189609	Bcc_02115___208277	Bcc_03161___225409	Bcc_03101___239771	Bcc_05702___259863	Bcc_01338___265861	Bcc_05876___290267	Bcc_03603___300153	Bcc_03511___314283	Bcc_02471___327173	Bcc_01554___340347	Bcc_02036___356249	Bcc_03371___373723	Bcc_06810___395443	Bcc_03799___404569	Bcc_00481___412821	Bcc_01904___428641	Bcc_01450___442389	Bcc_03341___460889	Bcc_02891___474895	Bcc_06465___497105	Bcc_01838___503077	Bcc_04169___522259	Bcc_04518___537589	Bcc_00589___544363
argF		Ornithine carbamoyltransferase	209	209	1	1	9515				Bcc_01004	Bcc_00747___1493	Bcc_03074___21379	Bcc_00915___32253	Bcc_01931___48481	Bcc_02593___64297	Bcc_05325___84105	Bcc_05166___98491	Bcc_02084___106631	Bcc_06875___130443	Bcc_05399___142449	Bcc_06766___160157	Bcc_06752___174159	Bcc_04212___183593	Bcc_06973___203261	Bcc_01143___206333	Bcc_01357___221801	Bcc_03542___240653	Bcc_06601___261661	Bcc_07104___277393	Bcc_00385___279285	Bcc_00277___293501	Bcc_03260___313781	Bcc_04511___331253	Bcc_00696___338631	Bcc_04134___360445	Bcc_01275___369531	Bcc_01289___384401	Bcc_00767___398505	Bcc_00230___412319	Bcc_06086___437005	Bcc_01280___442049	Bcc_01535___457277	Bcc_04781___478675	Bcc_03328___490831	Bcc_00806___501013	Bcc_05667___525255	Bcc_06440___541433	Bcc_04809___552803
nqo5_2 nqo5		NADH-quinone oxidoreductase chain 5 NADH-quinone oxidoreductase chain 5	1 209	1 209	1 1	1 1	14699 14790	32	46		Bcc_04337	Bcc_02990___5979	Bcc_03028___21287	Bcc_03512___37447	Bcc_02217___49053	Bcc_03080___65271	Bcc_02920___79295	Bcc_02353___92865	Bcc_03598___109659	Bcc_05889___128471	Bcc_00512___132675	Bcc_01860___150345	Bcc_05496___171647	Bcc_00623___176415	Bcc_00195___189705	Bcc_02163___208373	Bcc_03209___225505	Bcc_03149___239867	Bcc_05750___259959	Bcc_01386___265957	Bcc_05924___290363	Bcc_03555___300057	Bcc_03560___314381	Bcc_00522___323275	Bcc_03075___343389	Bcc_00683___353543	Bcc_04902___376785	Bcc_00689___383201	Bcc_00327___397625	Bcc_00530___412919	Bcc_07301___439435	Bcc_00664___440817	Bcc_00900___456007	Bcc_00401___469915	Bcc_05247___494669	Bcc_00432___500265	Bcc_00806___515533	Bcc_06554___541661	Bcc_03092___549369
group_33349 group_33348 group_33347 group_33351 group_33350 group_33352		hypothetical protein hypothetical protein hypothetical protein hypothetical protein hypothetical protein hypothetical protein	1 1 209 1 1 1	1 1 210 1 1 1	1 1 1.01 1 1 1	1 1 1 1 1 1	34885 8240 13387 13319 8192 3542	1 1 1 1 1	13556 14861 14756 14794 28246		Bcc_01432	Bcc_05406___10811	Bcc_02892___21015	Bcc_03846___38115	Bcc_02101___48821	Bcc_01989___63089	Bcc_05005___83465	Bcc_05300___98759	Bcc_00506___103475	Bcc_01747___120187	Bcc_04572___140795	Bcc_02624___151873	Bcc_02720___166095	Bcc_02275___179719	Bcc_06137___201589	Bcc_05553___215153	Bcc_01982___223051	Bcc_02467___238503	Bcc_04164___256787	Bcc_04078___271341	Bcc_06090___290695	Bcc_00707___294361	Bcc_00438___308137	Bcc_03416___329063	Bcc_01409___340057	Bcc_02680___357537	Bcc_02623___372227	Bcc_04029___389881	Bcc_03227___403425	Bcc_03119___418097	Bcc_04834___434501	Bcc_03072___445633	Bcc_06875___467957	Bcc_04929___478971	Bcc_00739___485653	Bcc_02591___504583	Bcc_05372___524665	Bcc_02574___533701	Bcc_05305___553795
pcaH_2 pcaH		Protocatechuate 3,4-dioxygenase beta chain Protocatechuate 3,4-dioxygenase beta chain	1 209	1 209	1 1	1 1	34121 34420	1	26677		Bcc_00345	Bcc_00138___275	Bcc_03260___21751	Bcc_00483___31389	Bcc_07142___58903	Bcc_03960___67031	Bcc_01092___75639	Bcc_00044___88247	Bcc_01015___104493	Bcc_00857___118407	Bcc_00625___132901	Bcc_00758___148141	Bcc_02507___165669	Bcc_01726___178621	Bcc_07299___203913	Bcc_03104___210255	Bcc_07030___233147	Bcc_06445___246459	Bcc_04041___256541	Bcc_02162___267509	Bcc_03736___285987	Bcc_05851___304649	Bcc_05851___318963	Bcc_01842___325915	Bcc_07307___351853	Bcc_00326___352829	Bcc_07058___381097	Bcc_04892___391607	Bcc_01018___399007	Bcc_04850___421559	Bcc_06928___438689	Bcc_02235___443959	Bcc_01080___456367	Bcc_02976___475065	Bcc_05043___494261	Bcc_01289___501979	Bcc_05602___525125	Bcc_00076___528705	Bcc_00196___543577
group_33430 lolD_4 lolD_1	lolD_4	Lipoprotein-releasing system ATP-binding protein LolD Lipoprotein-releasing system ATP-binding protein LolD Lipoprotein-releasing system ATP-binding protein LolD	1 1 209	1 1 209	1 1 1	1 1 1	3609 3461 5958	1 1	28171 28301		Bcc_04180	Bcc_00633___1265	Bcc_00576___16383	Bcc_00692___31807	Bcc_00343___45305	Bcc_05806___70723	Bcc_06467___86389	Bcc_04906___97971	Bcc_03423___109309	Bcc_05430___127553	Bcc_04866___141383	Bcc_04233___155091	Bcc_04338___169331	Bcc_03077___181323	Bcc_03416___196147	Bcc_00300___204647	Bcc_03054___225195	Bcc_04722___243013	Bcc_00913___250285	Bcc_06072___275329	Bcc_00470___279455	Bcc_03400___299747	Bcc_03053___313367	Bcc_07078___336387	Bcc_03579___344397	Bcc_00052___352281	Bcc_06791___380563	Bcc_05075___391973	Bcc_06918___410807	Bcc_00691___413241	Bcc_00294___425421	Bcc_06592___452673	Bcc_06481___467169	Bcc_03741___476595	Bcc_05854___495883	Bcc_01436___502273	Bcc_06463___526847	Bcc_02187___532927	Bcc_03053___549291
atpD1_2 group_33449 atpD1 group_33450	atpD1_2 atpD1_2	ATP synthase subunit beta 1 ATP synthase subunit beta 1 ATP synthase subunit beta 1 ATP synthase subunit beta 1	1 1 209 1	1 1 209 1	1 1 1 1	1 1 1 1	32492 30542 6892 6641	1 1 45	9889 17333 53		Bcc_01759	Bcc_06275___12549	Bcc_00080___15391	Bcc_00869___32161	Bcc_01226___47071	Bcc_00143___59397	Bcc_05569___84593	Bcc_03030___94219	Bcc_05711___113885	Bcc_05831___128355	Bcc_01413___134477	Bcc_01411___149447	Bcc_04047___168749	Bcc_06717___188603	Bcc_00085___189485	Bcc_05023___214093	Bcc_06646___232379	Bcc_03706___240981 Bcc_01067___235703	Bcc_06408___261275	Bcc_01918___267021	Bcc_07182___292879	Bcc_01580___296107	Bcc_00941___309143	Bcc_06287___334805	Bcc_01691___340621	Bcc_02804___357785	Bcc_06031___379043	Bcc_04182___390187	Bcc_05163___407297	Bcc_02606___417071	Bcc_03771___432375	Bcc_00095___439679	Bcc_03787___461781	Bcc_02045___473203	Bcc_02475___489125	Bcc_05312___510025	Bcc_00095___514111	Bcc_00791___530135	Bcc_02742___548669
group_33457 group_33458 group_33459		hypothetical protein hypothetical protein hypothetical protein	209 1 1	209 1 1	1 1 1	1 1 1	14636 15254 13776	1 1	1936 21312		Bcc_04443	Bcc_03781___7561 Bcc_04933___9865	Bcc_06844___28919	Bcc_06246___42915	Bcc_06703___58025	Bcc_06140___71391	Bcc_03720___80895	Bcc_00348___88855	Bcc_06305___115073	Bcc_00456___117605	Bcc_01726___135103	Bcc_01754___150133	Bcc_00744___162143	Bcc_05931___187031	Bcc_00288___189891	Bcc_02057___208161	Bcc_05827___230741	Bcc_00671___234911	Bcc_00821___250101	Bcc_00523___264231	Bcc_06491___291497	Bcc_03661___300269	Bcc_03453___314167	Bcc_02049___326329	Bcc_02062___341363	Bcc_03029___358235	Bcc_07323___381627	Bcc_03555___388933	Bcc_03857___404685	Bcc_00423___412705	Bcc_06531___437895	Bcc_01508___442505	Bcc_05976___466159	Bcc_02585___474283	Bcc_07210___498595	Bcc_01896___503193	Bcc_01755___517431	Bcc_02971___534495	Bcc_06026___555237
hslO_2 hslO		33 kDa chaperonin 33 kDa chaperonin	1 209	1 209	1 1	1 1	3600 5973	1	28162		Bcc_04171	Bcc_00624___1247	Bcc_00585___16401	Bcc_00683___31789	Bcc_00334___45287	Bcc_05815___70741	Bcc_06476___86407	Bcc_04915___97989	Bcc_03414___109291	Bcc_05421___127535	Bcc_04857___141365	Bcc_04224___155073	Bcc_04329___169313	Bcc_03068___181305	Bcc_03407___196129	Bcc_00309___204665	Bcc_03045___225177	Bcc_04713___242995	Bcc_00904___250267	Bcc_06063___275311	Bcc_00461___279437	Bcc_03391___299729	Bcc_03044___313349	Bcc_07087___336405	Bcc_03570___344379	Bcc_00061___352299	Bcc_06782___380545	Bcc_05084___391991	Bcc_06909___410789	Bcc_00700___413259	Bcc_00285___425403	Bcc_06583___452655	Bcc_06490___467187	Bcc_03750___476613	Bcc_05845___495865	Bcc_01427___502255	Bcc_06472___526865	Bcc_02196___532945	Bcc_03062___549309
group_33485 atpA atpA_2 group_33483	atpA_2 atpA_2	ATP synthase subunit alpha ATP synthase subunit alpha ATP synthase subunit alpha ATP synthase subunit alpha	1 209 1 1	1 209 1 1	1 1 1 1	1 1 1 1	6639 6890 30540 32490	45 1 1	51 17331 9887		Bcc_01757	Bcc_06273___12545	Bcc_00078___15387	Bcc_00867___32157	Bcc_01224___47067	Bcc_00141___59393	Bcc_05567___84589	Bcc_03028___94215	Bcc_05709___113881	Bcc_05829___128351	Bcc_01411___134473	Bcc_01409___149443	Bcc_04049___168753	Bcc_06719___188607	Bcc_00083___189481	Bcc_05021___214089	Bcc_06648___232383	Bcc_01065___235699 Bcc_03708___240985	Bcc_06406___261271	Bcc_01916___267017	Bcc_07180___292875	Bcc_01578___296103	Bcc_00939___309139	Bcc_06285___334801	Bcc_01689___340617	Bcc_02802___357781	Bcc_06029___379039	Bcc_04180___390183	Bcc_05161___407293	Bcc_02608___417075	Bcc_03769___432371	Bcc_00093___439675	Bcc_03785___461777	Bcc_02043___473199	Bcc_02477___489129	Bcc_05310___510021	Bcc_00093___514107	Bcc_00793___530139	Bcc_02740___548665
iscU group_33488 iscU_2	iscU_2	Iron-sulfur cluster assembly scaffold protein IscU Iron-sulfur cluster assembly scaffold protein IscU Iron-sulfur cluster assembly scaffold protein IscU	209 1 1	209 1 1	1 1 1	1 1 1	5944 3621 3473	1 1	28183 28313		Bcc_04192	Bcc_00645___1289	Bcc_00564___16359	Bcc_00704___31831	Bcc_00355___45329	Bcc_05794___70699	Bcc_06455___86365	Bcc_04894___97947	Bcc_03435___109333	Bcc_05442___127577	Bcc_04878___141407	Bcc_04245___155115	Bcc_04350___169355	Bcc_03089___181347	Bcc_03428___196171	Bcc_00288___204623	Bcc_03066___225219	Bcc_04734___243037	Bcc_00925___250309	Bcc_06084___275353	Bcc_00482___279479	Bcc_03412___299771	Bcc_03065___313391	Bcc_07066___336363	Bcc_03591___344421	Bcc_00040___352257	Bcc_06803___380587	Bcc_05063___391949	Bcc_06930___410831	Bcc_00679___413217	Bcc_00306___425445	Bcc_06604___452697	Bcc_06469___467145	Bcc_03729___476571	Bcc_05866___495907	Bcc_01448___502297	Bcc_06451___526823	Bcc_02175___532903	Bcc_03041___549267
group_33575 group_33574 group_33573		hypothetical protein hypothetical protein hypothetical protein	1 1 209	1 1 209	1 1 1	1 1 1	3616 3468 5950	1 1	28178 28308		Bcc_04187	Bcc_00640___1279	Bcc_00569___16369	Bcc_00699___31821	Bcc_00350___45319	Bcc_05799___70709	Bcc_06460___86375	Bcc_04899___97957	Bcc_03430___109323	Bcc_05437___127567	Bcc_04873___141397	Bcc_04240___155105	Bcc_04345___169345	Bcc_03084___181337	Bcc_03423___196161	Bcc_00293___204633	Bcc_03061___225209	Bcc_04729___243027	Bcc_00920___250299	Bcc_06079___275343	Bcc_00477___279469	Bcc_03407___299761	Bcc_03060___313381	Bcc_07071___336373	Bcc_03586___344411	Bcc_00045___352267	Bcc_06798___380577	Bcc_05068___391959	Bcc_06925___410821	Bcc_00684___413227	Bcc_00301___425435	Bcc_06599___452687	Bcc_06474___467155	Bcc_03734___476581	Bcc_05861___495897	Bcc_01443___502287	Bcc_06456___526833	Bcc_02180___532913	Bcc_03046___549277
group_33590 epsF_2 group_33589	epsF_2 epsF_2	Type II secretion system protein F Type II secretion system protein F Type II secretion system protein F	1 209 1	1 209 1	1 1 1	1 1 1	6727 6836 29366	1 1	17289 24421		Bcc_01715	Bcc_06231___12461	Bcc_00036___15303	Bcc_00825___32073	Bcc_01182___46983	Bcc_06916___72943	Bcc_05525___84505	Bcc_02986___94131	Bcc_05667___113797	Bcc_05785___128263	Bcc_01367___134385	Bcc_01365___149355	Bcc_04091___168837	Bcc_00311___175791	Bcc_01279___191873	Bcc_04979___214005	Bcc_06690___232467	Bcc_01021___235611 Bcc_03752___241073	Bcc_06364___261187	Bcc_01873___266931	Bcc_07136___292787	Bcc_01536___296019	Bcc_00897___309055	Bcc_06243___334717	Bcc_01647___340533	Bcc_03288___358753	Bcc_05987___378955	Bcc_04138___390099	Bcc_05119___407209	Bcc_02650___417159	Bcc_03325___431483	Bcc_00051___439591	Bcc_03743___461693	Bcc_02001___473115	Bcc_02519___489213	Bcc_05268___509937	Bcc_00051___514023	Bcc_00835___530223	Bcc_02698___548581
nuoK nuoK_2		NADH-quinone oxidoreductase subunit K NADH-quinone oxidoreductase subunit K	209 1	209 1	1 1	1 1	14782 14691	32	54		Bcc_04329	Bcc_02998___5995	Bcc_03036___21303	Bcc_03520___37463	Bcc_02225___49069	Bcc_03088___65287	Bcc_02928___79311	Bcc_02345___92849	Bcc_03606___109675	Bcc_05897___128487	Bcc_00520___132691	Bcc_01868___150361	Bcc_05504___171663	Bcc_00631___176431	Bcc_00203___189721	Bcc_02171___208389	Bcc_03217___225521	Bcc_03157___239883	Bcc_05758___259975	Bcc_01394___265973	Bcc_05932___290379	Bcc_03547___300041	Bcc_03568___314397	Bcc_00530___323291	Bcc_03067___343373	Bcc_00691___353559	Bcc_04910___376801	Bcc_00697___383217	Bcc_00335___397641	Bcc_00538___412935	Bcc_07293___439419	Bcc_00672___440833	Bcc_00908___456023	Bcc_00409___469931	Bcc_05239___494653	Bcc_00440___500281	Bcc_00814___515549	Bcc_06562___541677	Bcc_03100___549385
group_33632 rplI_2 group_33631 group_33628 rplI_3 rplI	rplI_2 rplI_2 rplI_2	50S ribosomal protein L9 50S ribosomal protein L9 50S ribosomal protein L9 50S ribosomal protein L9 50S ribosomal protein L9 50S ribosomal protein L9	1 1 1 1 1 209	1 1 1 1 1 209	1 1 1 1 1 1	1 1 1 1 1 1	2977 1936 1288 3110 1828 2989	70 114 1 1 1	12 91 11098 11996 11966		Bcc_03857	Bcc_02909___5817	Bcc_01888___19007	Bcc_06290___43003	Bcc_02434___49487	Bcc_05482___70075	Bcc_03263___79981	Bcc_05732___99623	Bcc_02972___108407	Bcc_01284___119261	Bcc_05843___143337	Bcc_02681___151987	Bcc_03627___167909	Bcc_00217___175603	Bcc_03299___195913	Bcc_02994___210035	Bcc_02615___224317	Bcc_04422___242413	Bcc_02899___254257	Bcc_06239___275663	Bcc_02388___283291	Bcc_03079___299105	Bcc_02795___312851	Bcc_00833___323897	Bcc_03483___344205	Bcc_05240___362657	Bcc_07241___381463	Bcc_00304___382431	Bcc_04262___405495	Bcc_00949___413757	Bcc_03076___430985	Bcc_05945___451379	Bcc_03085___460377	Bcc_02691___474495	Bcc_02278___488731	Bcc_06778___512957	Bcc_03610___521141	Bcc_05279___539111	Bcc_03135___549455
group_33653 group_33654 group_33655 group_33656 group_33657		hypothetical protein hypothetical protein hypothetical protein hypothetical protein hypothetical protein	209 1 1 1 1	209 1 1 1 1	1 1 1 1 1	1 1 1 1 1	7850 20190 7899 7042 7351	1 44 1 1	19337 14 10515 11540		Bcc_02061	Bcc_00329___657	Bcc_00279___15789	Bcc_06735___43893	Bcc_06408___57435	Bcc_00510___60131	Bcc_02632___78719	Bcc_01837___91833	Bcc_02346___107155	Bcc_00010___116713	Bcc_06961___145573	Bcc_01565___149755	Bcc_02174___165003	Bcc_06512___188193	Bcc_01802___192919	Bcc_01635___207317	Bcc_01190___221467	Bcc_01575___236719	Bcc_06575___261609	Bcc_00405___263995	Bcc_01764___282043	Bcc_01334___295615	Bcc_01243___309747	Bcc_00806___323843	Bcc_00014___337267	Bcc_04942___362061	Bcc_00421___367823	Bcc_00014___381851	Bcc_05671___408313	Bcc_00140___412139	Bcc_01670___428173	Bcc_04002___447493	Bcc_00014___454235	Bcc_01490___472093	Bcc_02590___489355	Bcc_00014___499429	Bcc_02325___518571	Bcc_00690___529933	Bcc_00937___545059
group_33659 group_33660 glpR_2	glpR_5 glpR_5	Glycerol-3-phosphate regulon repressor Glycerol-3-phosphate regulon repressor Glycerol-3-phosphate regulon repressor	1 1 209	1 1 209	1 1 1	1 1 1	31550 27188 32777	1 1	28570 6072		Bcc_05113	Bcc_01274___2547	Bcc_03954___23139	Bcc_00401___31225	Bcc_03592___51803	Bcc_05693___70497	Bcc_01276___76007	Bcc_00951___90061	Bcc_01194___104851	Bcc_04979___126651	Bcc_07470___146591	Bcc_06992___160609	Bcc_06289___173233	Bcc_00739___176647	Bcc_04052___197419	Bcc_06850___217747	Bcc_00140___219367	Bcc_07427___248423	Bcc_00375___249209	Bcc_05448___274081	Bcc_07203___292921	Bcc_04216___301379	Bcc_07103___321467	Bcc_04165___330561	Bcc_00465___338169	Bcc_04846___361869	Bcc_00145___367271	Bcc_07162___396147	Bcc_03392___403755	Bcc_06106___424071	Bcc_00145___425123	Bcc_05505___450499	Bcc_03508___461223	Bcc_06936___482985	Bcc_07011___498197	Bcc_00858___501117	Bcc_01389___516699	Bcc_06357___541267	Bcc_03885___550955
group_33687 group_33686 group_33685 group_33684 group_33688		hypothetical protein hypothetical protein hypothetical protein hypothetical protein hypothetical protein	1 1 1 209 1	1 1 1 209 1	1 1 1 1 1	1 1 1 1 1	18139 17815 18065 18150 1409	23 1 107 1	17 27576 133 12124		Bcc_02669	Bcc_06839___13677	Bcc_01674___18579	Bcc_01429___33281	Bcc_06287___57193	Bcc_06059___71229	Bcc_05946___85347	Bcc_06366___100891	Bcc_01287___105037	Bcc_02447___121587	Bcc_02177___136005	Bcc_05189___157003	Bcc_07116___174887	Bcc_02016___179201	Bcc_05868___201051	Bcc_00610___205267	Bcc_05592___230271	Bcc_04906___243381 Bcc_02198___237965	Bcc_01343___251145	Bcc_05872___274929 Bcc_03309___269803	Bcc_02966___284447	Bcc_01906___296759	Bcc_01827___310915	Bcc_06489___335209	Bcc_01052___339343	Bcc_07357___366891	Bcc_01148___369277	Bcc_01619___385061	Bcc_00545___398061	Bcc_01920___415699	Bcc_02166___429165	Bcc_05622___450733	Bcc_00195___454597	Bcc_05081___479275	Bcc_06074___496323	Bcc_06970___513341	Bcc_06162___526245	Bcc_01751___532055	Bcc_02450___548085
exbB_1		Biopolymer transport protein ExbB	209	209	1	1	21829				Bcc_02399	Bcc_03854___7707	Bcc_05299___25829	Bcc_06621___43665	Bcc_03649___51917	Bcc_06424___71959	Bcc_04903___83261	Bcc_02604___93367	Bcc_02690___107843	Bcc_06766___130225	Bcc_07187___146025	Bcc_06651___159927	Bcc_03700___168055	Bcc_05330___185829	Bcc_07095___203505	Bcc_06617___217281	Bcc_06091___231269	Bcc_06349___246267	Bcc_02687___253833	Bcc_05348___273881	Bcc_02694___283903	Bcc_00995___294937	Bcc_01587___310435	Bcc_00045___322321	Bcc_00225___337689	Bcc_06679___365535	Bcc_02813___372607	Bcc_00739___383301	Bcc_02859___402689	Bcc_02160___416179	Bcc_06836___438505	Bcc_06918___453325	Bcc_02949___460105	Bcc_00534___470181	Bcc_04585___493345	Bcc_00207___499815	Bcc_03730___521381	Bcc_03205___534963	Bcc_01184___545553
betA_3 betA_2 group_33718 group_33720 group_33722 betA	betA_2 betA_2 betA_2	Oxygen-dependent choline dehydrogenase Oxygen-dependent choline dehydrogenase Oxygen-dependent choline dehydrogenase Oxygen-dependent choline dehydrogenase Oxygen-dependent choline dehydrogenase Oxygen-dependent choline dehydrogenase	1 1 1 1 1 209	1 1 1 1 1 213	1 1 1 1 1 1.02	1 1 1 1 1 1	4934 4989 3978 3950 5742 4900	1 1 1 1 1	5232 5181 5255 5431 6805		Bcc_04974	Bcc_07575___15149	Bcc_05957___27145	Bcc_01258___32939	Bcc_03053___50725	Bcc_03296___65703	Bcc_00360___74175	Bcc_00818___89795	Bcc_04045___110553 Bcc_05626___113715	Bcc_04240___125173	Bcc_00889___133429	Bcc_00680___147985	Bcc_01052___162759	Bcc_03588___182345	Bcc_00723___190761	Bcc_05157___214361	Bcc_00720___220527	Bcc_01392___236353	Bcc_00468___249395 Bcc_01039___250537	Bcc_01295___265775	Bcc_00618___279751	Bcc_04077___301101	Bcc_06965___321191	Bcc_07265___336761	Bcc_01189___339617	Bcc_01833___355843	Bcc_06258___379497	Bcc_07105___396033	Bcc_05953___408877	Bcc_05967___423793	Bcc_01358___427549	Bcc_03930___447349	Bcc_02186___458579	Bcc_05807___480727	Bcc_05358___494891 Bcc_04310___492795	Bcc_03625___506651	Bcc_05793___525507	Bcc_02636___533825	Bcc_05726___554637
rpmI group_33754 rpmI_2 group_33753	rpmI_2 rpmI_2	50S ribosomal protein L35 50S ribosomal protein L35 50S ribosomal protein L35 50S ribosomal protein L35	209 1 1 1	209 1 1 1	1 1 1 1	1 1 1 1	37755 29426 37797 37927	1 1 1	16049 15911 16037		Bcc_03328	Bcc_01818___3635	Bcc_01439___18109	Bcc_00657___31737	Bcc_01871___48361	Bcc_02150___63411	Bcc_00233___73921	Bcc_02173___92505	Bcc_02523___107509	Bcc_00426___117545	Bcc_05432___142515	Bcc_04831___156287	Bcc_06937___174529	Bcc_02854___180877	Bcc_00044___189403	Bcc_00421___204889	Bcc_05236___229559	Bcc_00092___233753	Bcc_06198___260855	Bcc_00342___263869	Bcc_01961___282437	Bcc_02551___298049	Bcc_02295___311851	Bcc_02938___328107	Bcc_05201___347641	Bcc_00426___353029	Bcc_06646___380273	Bcc_00327___382477	Bcc_00186___397343	Bcc_01452___414763	Bcc_05650___436133	Bcc_01902___443293	Bcc_05059___464325	Bcc_01303___471719	Bcc_02680___489535	Bcc_05751___510903	Bcc_02223___518367	Bcc_00356___529265	Bcc_00311___543807
mgsA		Methylglyoxal synthase	209	209	1	1	14837				Bcc_04382	Bcc_02945___5889	Bcc_02983___21197	Bcc_03467___37357	Bcc_02172___48963	Bcc_03035___65181	Bcc_03781___81017	Bcc_02398___92955	Bcc_03553___109569	Bcc_03929___124551	Bcc_00467___132585	Bcc_01815___150255	Bcc_07185___175025	Bcc_05630___186429	Bcc_00150___189615	Bcc_02118___208283	Bcc_03164___225415	Bcc_03104___239777	Bcc_05705___259869	Bcc_01341___265867	Bcc_05879___290273	Bcc_03600___300147	Bcc_03514___314289	Bcc_02468___327167	Bcc_01551___340341	Bcc_02039___356255	Bcc_03374___373729	Bcc_06807___395437	Bcc_03796___404563	Bcc_00484___412827	Bcc_01907___428647	Bcc_01447___442383	Bcc_03344___460895	Bcc_02894___474901	Bcc_06468___497111	Bcc_01835___503071	Bcc_04166___522253	Bcc_04515___537583	Bcc_00586___544357
pal_2		Outer membrane protein P6	209	209	1	1	21833				Bcc_02395	Bcc_03858___7715	Bcc_05303___25837	Bcc_06617___43657	Bcc_03653___51925	Bcc_06420___71951	Bcc_04899___83253	Bcc_02600___93359	Bcc_02686___107835	Bcc_06762___130217	Bcc_07183___146017	Bcc_06655___159935	Bcc_03704___168063	Bcc_05334___185837	Bcc_07099___203513	Bcc_06613___217273	Bcc_06095___231277	Bcc_06345___246259	Bcc_02683___253825	Bcc_05344___273873	Bcc_02690___283895	Bcc_00999___294945	Bcc_01583___310427	Bcc_00049___322329	Bcc_00229___337697	Bcc_06683___365543	Bcc_02809___372599	Bcc_00735___383293	Bcc_02855___402681	Bcc_02164___416187	Bcc_06840___438513	Bcc_06922___453333	Bcc_02945___460097	Bcc_00538___470189	Bcc_04589___493353	Bcc_00211___499823	Bcc_03734___521389	Bcc_03209___534971	Bcc_01180___545545
dmlR_33 dmlR_55 dmlR_53 group_33828 group_33825 group_33824	dmlR_9 dmlR_19 dmlR_37	HTH-type transcriptional regulator DmlR HTH-type transcriptional regulator DmlR HTH-type transcriptional regulator DmlR HTH-type transcriptional regulator DmlR HTH-type transcriptional regulator DmlR HTH-type transcriptional regulator DmlR	209 1 1 1 1 1	214 1 1 1 1 1	1.03 1 1 1 1 1	1 1 1 1 1 1	9583 9404 9654 9451 9364 9426	1 1 1 1 1	265 31 30941 294 230		Bcc_01040	Bcc_03184___6367	Bcc_04083___23397	Bcc_04314___39051	Bcc_03492___51603	Bcc_00438___59987	Bcc_03305___80065	Bcc_02098___92355	Bcc_03218___108899	Bcc_07275___131243	Bcc_02091___135833	Bcc_01911___150447	Bcc_03910___168475	Bcc_04149___183467	Bcc_00018___189351	Bcc_07408___218863	Bcc_03006___225099	Bcc_00586___234741	Bcc_04809___258077	Bcc_03964___271113	Bcc_06204___290923	Bcc_00313___293573	Bcc_00020___307301	Bcc_01253___324737	Bcc_06758___350755	Bcc_00870___353917	Bcc_04330___375641	Bcc_06097___394017	Bcc_06048___409067	Bcc_03538___418935	Bcc_03503___431839	Bcc_05892___451273	Bcc_04584___463375	Bcc_05962___481037	Bcc_00651___485477	Bcc_02907___505215	Bcc_03591___521103	Bcc_00952___530457	Bcc_04963___553111
group_33892		hypothetical protein	209	209	1	1	32400				Bcc_05060	Bcc_04023___8045	Bcc_07065___29361	Bcc_02345___35113	Bcc_02883___50385	Bcc_02196___63503	Bcc_01583___76621	Bcc_03393___94945	Bcc_04897___112257	Bcc_03785___124263	Bcc_03265___138181	Bcc_00978___148581	Bcc_01870___164395	Bcc_03502___182173	Bcc_03743___196801	Bcc_03677___211401	Bcc_01280___221647	Bcc_06632___246833	Bcc_03337___255133	Bcc_03635___270455	Bcc_03415___285345	Bcc_04163___301273	Bcc_07050___321361	Bcc_04484___331199	Bcc_03090___343419	Bcc_03973___360123	Bcc_00574___368129	Bcc_06484___394791	Bcc_00114___397199	Bcc_06053___423965	Bcc_00462___425757	Bcc_03672___446833	Bcc_06033___466273	Bcc_06218___481549	Bcc_00362___484899	Bcc_02468___504337	Bcc_03161___520243	Bcc_05498___539549	Bcc_00789___544763
lutB_2 group_33962 group_33963	lutB_3 lutB_3	Lactate utilization protein B Lactate utilization protein B Lactate utilization protein B	209 1 1	209 1 1	1 1 1	1 1 1	5936 3478 3626	1 1	28318 28188		Bcc_04197	Bcc_00650___1299	Bcc_00559___16349	Bcc_00709___31841	Bcc_00360___45339	Bcc_05789___70689	Bcc_06450___86355	Bcc_04889___97937	Bcc_03440___109343	Bcc_05447___127587	Bcc_04883___141417	Bcc_04250___155125	Bcc_04355___169365	Bcc_03094___181357	Bcc_03433___196181	Bcc_00283___204613	Bcc_03071___225229	Bcc_04739___243047	Bcc_00930___250319	Bcc_06089___275363	Bcc_00487___279489	Bcc_03417___299781	Bcc_03070___313401	Bcc_07061___336353	Bcc_03596___344431	Bcc_00035___352247	Bcc_06808___380597	Bcc_05058___391939	Bcc_06935___410841	Bcc_00674___413207	Bcc_06067___436967	Bcc_06609___452707	Bcc_06464___467135	Bcc_03724___476561	Bcc_05871___495917	Bcc_01453___502307	Bcc_06446___526813	Bcc_02170___532893	Bcc_03036___549257
aceB aceB_1		Malate synthase A Malate synthase A	209 1	209 1	1 1	1 1	6042 3422	243	6		Bcc_04109	Bcc_07411___14821	Bcc_06078___27387	Bcc_06898___44219	Bcc_06639___57897	Bcc_00256___59623	Bcc_05796___85047	Bcc_05918___99995	Bcc_06758___115979	Bcc_07152___130997	Bcc_07433___146517	Bcc_06955___160535	Bcc_01634___163923	Bcc_04236___183641	Bcc_07217___203749	Bcc_03226___210499	Bcc_05989___231065	Bcc_05221___244011	Bcc_06676___261811	Bcc_07300___277785	Bcc_01404___281323	Bcc_03329___299605	Bcc_02982___313225	Bcc_03703___329637	Bcc_03036___343311	Bcc_03326___358829	Bcc_07198___381377	Bcc_03469___388761	Bcc_07214___411399	Bcc_00762___413383	Bcc_00813___426459	Bcc_06308___452105	Bcc_06554___467315	Bcc_01216___471545	Bcc_04392___492959	Bcc_05605___510611	Bcc_03564___521049	Bcc_04537___537627	Bcc_06769___556723
metZ metZ_2 group_33996	metZ_2	O-succinylhomoserine sulfhydrylase O-succinylhomoserine sulfhydrylase O-succinylhomoserine sulfhydrylase	209 1 1	209 1 1	1 1 1	1 1 1	32278 36497 32251	116 102	10 5		Bcc_00122	Bcc_06167___12333	Bcc_02628___20487	Bcc_02834___36091	Bcc_05315___55249	Bcc_04713___68537	Bcc_04517___82489	Bcc_00219___88597	Bcc_03849___110161	Bcc_05069___126831	Bcc_03178___138007	Bcc_06913___160451	Bcc_00176___161007	Bcc_06825___188819	Bcc_02036___193387	Bcc_07011___218069	Bcc_07158___233403	Bcc_00233___234035	Bcc_07180___262819	Bcc_07543___278271	Bcc_01671___281857 Bcc_06956___292427	Bcc_05625___304197	Bcc_05619___318499	Bcc_03793___329817	Bcc_05732___348703	Bcc_04413___361003	Bcc_05546___378073	Bcc_06152___394127	Bcc_04844___406659 Bcc_06208___409387	Bcc_04623___421105	Bcc_05844___436521	Bcc_04355___448199	Bcc_05742___465691	Bcc_05731___480575	Bcc_01534___487243	Bcc_04850___509101	Bcc_03138___520197	Bcc_03316___535185	Bcc_05510___554205
group_34071 group_34073 group_34072		hypothetical protein hypothetical protein hypothetical protein	209 1 1	209 1 1	1 1 1	1 1 1	4390 4216 4372	1 1	13251 20488		Bcc_04776	Bcc_00568___1135	Bcc_05759___26749	Bcc_01060___32543	Bcc_05472___55563	Bcc_06612___72335	Bcc_04247___81949	Bcc_01382___90923	Bcc_05428___113319	Bcc_01552___119797	Bcc_00691___133033	Bcc_00482___147589	Bcc_02252___165159	Bcc_01331___177831	Bcc_02347___194009	Bcc_05355___214757	Bcc_00918___220923	Bcc_01194___235957	Bcc_02971___254401	Bcc_01725___266635	Bcc_00816___280147	Bcc_03879___300705	Bcc_06765___320791	Bcc_06074___334379	Bcc_02021___341281	Bcc_00802___353781	Bcc_06718___380417	Bcc_02276___386375	Bcc_03479___403929	Bcc_05767___423393	Bcc_01320___427473	Bcc_04963___449415	Bcc_06289___466785	Bcc_04998___479109	Bcc_01397___486969	Bcc_00583___500567	Bcc_05753___525427	Bcc_04296___537145	Bcc_00865___544915
nuoL nuoL_2		NADH-quinone oxidoreductase subunit L NADH-quinone oxidoreductase subunit L	209 1	209 1	1 1	1 1	14781 14690	32	55		Bcc_04328	Bcc_02999___5997	Bcc_03037___21305	Bcc_03521___37465	Bcc_02226___49071	Bcc_03089___65289	Bcc_02929___79313	Bcc_02344___92847	Bcc_03607___109677	Bcc_05898___128489	Bcc_00521___132693	Bcc_01869___150363	Bcc_05505___171665	Bcc_00632___176433	Bcc_00204___189723	Bcc_02172___208391	Bcc_03218___225523	Bcc_03158___239885	Bcc_05759___259977	Bcc_01395___265975	Bcc_05933___290381	Bcc_03546___300039	Bcc_03569___314399	Bcc_00531___323293	Bcc_03066___343371	Bcc_00692___353561	Bcc_04911___376803	Bcc_00698___383219	Bcc_00336___397643	Bcc_00539___412937	Bcc_07292___439417	Bcc_00673___440835	Bcc_00909___456025	Bcc_00410___469933	Bcc_05238___494651	Bcc_00441___500283	Bcc_00815___515551	Bcc_06563___541679	Bcc_03101___549387
group_34088 group_34089 group_34090 atpG	atpG_2 atpG_2 atpG_2	ATP synthase gamma chain ATP synthase gamma chain ATP synthase gamma chain ATP synthase gamma chain	1 1 1 209	1 1 1 209	1 1 1 1	1 1 1 1	32491 30541 6640 6891	1 1 45	9888 17332 52		Bcc_01758	Bcc_06274___12547	Bcc_00079___15389	Bcc_00868___32159	Bcc_01225___47069	Bcc_00142___59395	Bcc_05568___84591	Bcc_03029___94217	Bcc_05710___113883	Bcc_05830___128353	Bcc_01412___134475	Bcc_01410___149445	Bcc_04048___168751	Bcc_06718___188605	Bcc_00084___189483	Bcc_05022___214091	Bcc_06647___232381	Bcc_03707___240983 Bcc_01066___235701	Bcc_06407___261273	Bcc_01917___267019	Bcc_07181___292877	Bcc_01579___296105	Bcc_00940___309141	Bcc_06286___334803	Bcc_01690___340619	Bcc_02803___357783	Bcc_06030___379041	Bcc_04181___390185	Bcc_05162___407295	Bcc_02607___417073	Bcc_03770___432373	Bcc_00094___439677	Bcc_03786___461779	Bcc_02044___473201	Bcc_02476___489127	Bcc_05311___510023	Bcc_00094___514109	Bcc_00792___530137	Bcc_02741___548667
pucG_2 pucG		Purine catabolism protein PucG Purine catabolism protein PucG	1 209	1 209	1 1	1 1	21585 21802	1	17744		Bcc_02423	Bcc_03830___7659	Bcc_05275___25781	Bcc_06645___43713	Bcc_03625___51869	Bcc_06448___72007	Bcc_04927___83309	Bcc_02628___93415	Bcc_02714___107891	Bcc_06790___130273	Bcc_07211___146073	Bcc_06627___159879	Bcc_03676___168007	Bcc_05306___185781	Bcc_07071___203457	Bcc_06641___217329	Bcc_06067___231221	Bcc_06373___246315	Bcc_02711___253881	Bcc_05372___273929	Bcc_02718___283951	Bcc_00971___294889	Bcc_01611___310483	Bcc_00021___322273	Bcc_00201___337641	Bcc_06655___365487	Bcc_02837___372655	Bcc_00763___383349	Bcc_02883___402737	Bcc_02136___416131	Bcc_06812___438457	Bcc_06894___453277	Bcc_02973___460153	Bcc_00510___470133	Bcc_04561___493297	Bcc_00183___499767	Bcc_03706___521333	Bcc_03181___534915	Bcc_01208___545601
exbD_1		Biopolymer transport protein ExbD	209	209	1	1	21830				Bcc_02398	Bcc_03855___7709	Bcc_05300___25831	Bcc_06620___43663	Bcc_03650___51919	Bcc_06423___71957	Bcc_04902___83259	Bcc_02603___93365	Bcc_02689___107841	Bcc_06765___130223	Bcc_07186___146023	Bcc_06652___159929	Bcc_03701___168057	Bcc_05331___185831	Bcc_07096___203507	Bcc_06616___217279	Bcc_06092___231271	Bcc_06348___246265	Bcc_02686___253831	Bcc_05347___273879	Bcc_02693___283901	Bcc_00996___294939	Bcc_01586___310433	Bcc_00046___322323	Bcc_00226___337691	Bcc_06680___365537	Bcc_02812___372605	Bcc_00738___383299	Bcc_02858___402687	Bcc_02161___416181	Bcc_06837___438507	Bcc_06919___453327	Bcc_02948___460103	Bcc_00535___470183	Bcc_04586___493347	Bcc_00208___499817	Bcc_03731___521383	Bcc_03206___534965	Bcc_01183___545551
paaE_2 paaE		1,2-phenylacetyl-CoA epoxidase, subunit E 1,2-phenylacetyl-CoA epoxidase, subunit E	1 209	1 209	1 1	1 1	32650 6338	1	17431		Bcc_01904	Bcc_02215___4429	Bcc_01924___19079	Bcc_02406___35235	Bcc_01381___47381	Bcc_01547___62205	Bcc_02255___77965	Bcc_07142___102443	Bcc_02511___107485	Bcc_02365___121423	Bcc_03070___137791	Bcc_01638___149901	Bcc_00657___161969	Bcc_06264___187697	Bcc_02170___193655	Bcc_02350___208747	Bcc_01758___222603	Bcc_01851___237271	Bcc_02398___253255	Bcc_03599___270383	Bcc_02019___282553	Bcc_00021___292989	Bcc_01098___309457	Bcc_01264___324759	Bcc_03142___343523	Bcc_01259___354695	Bcc_03299___373579	Bcc_02177___386177	Bcc_05401___407773	Bcc_02449___416757	Bcc_04216___433265	Bcc_05394___450277	Bcc_04135___462477	Bcc_05455___480023	Bcc_03599___491373	Bcc_04782___508965	Bcc_02266___518453	Bcc_05593___539739	Bcc_01886___546957
orn_2 orn group_34192 group_34190 group_34191 group_34188	orn_2 orn_2 orn_2 orn_2	Oligoribonuclease Oligoribonuclease Oligoribonuclease Oligoribonuclease Oligoribonuclease Oligoribonuclease	1 209 1 1 1 1	1 210 1 1 1 1	1 1.01 1 1 1 1	1 1 1 1 1 1	17852 17921 1446 16546 16610 17911	1 1 66 1 158	27539 12161 16 24238 20		Bcc_02706	Bcc_06876___13751	Bcc_01637___18505	Bcc_01466___33355	Bcc_06250___57119	Bcc_06022___71155	Bcc_05983___85421 Bcc_06147___85749	Bcc_06329___100817	Bcc_01324___105111	Bcc_02484___121661	Bcc_02214___136079	Bcc_05152___156929	Bcc_07079___174813	Bcc_02053___179275	Bcc_05831___200977	Bcc_00647___205341	Bcc_05629___230345 Bcc_06619___232325	Bcc_04943___243455 Bcc_02235___238039	Bcc_01380___251219	Bcc_03272___269729 Bcc_05835___274855	Bcc_02929___284373	Bcc_01943___296833	Bcc_01864___310989	Bcc_06452___335135	Bcc_01089___339417	Bcc_07320___366817	Bcc_01185___369351	Bcc_01656___385135	Bcc_00582___398135	Bcc_01883___415625	Bcc_02203___429239	Bcc_05585___450659	Bcc_00158___454523	Bcc_05118___479349	Bcc_06111___496397	Bcc_07007___513415	Bcc_06199___526319	Bcc_01788___532129	Bcc_02487___548159
soj_10 soj_2 group_34195 group_34194	soj_7 soj_4	Sporulation initiation inhibitor protein Soj Sporulation initiation inhibitor protein Soj Sporulation initiation inhibitor protein Soj Sporulation initiation inhibitor protein Soj	1 209 1 1	1 209 1 1	1 1 1 1	1 1 1 1	6631 6881 30532 32482	45 1 1	43 17323 24386		Bcc_01749	Bcc_06265___12529	Bcc_00070___15371	Bcc_00859___32141	Bcc_01216___47051	Bcc_00133___59377	Bcc_05559___84573	Bcc_03020___94199	Bcc_05701___113865	Bcc_05821___128335	Bcc_01403___134457	Bcc_01401___149427	Bcc_04057___168769	Bcc_06727___188623	Bcc_00075___189465	Bcc_05013___214073	Bcc_06656___232399	Bcc_01057___235683 Bcc_03716___241001	Bcc_06398___261255	Bcc_01908___267001	Bcc_07172___292859	Bcc_01570___296087	Bcc_00931___309123	Bcc_06277___334785	Bcc_01681___340601	Bcc_02794___357765	Bcc_06021___379023	Bcc_04172___390167	Bcc_05153___407277	Bcc_02616___417091	Bcc_03761___432355	Bcc_00085___439659	Bcc_03777___461761	Bcc_02035___473183	Bcc_02485___489145	Bcc_05302___510005	Bcc_00085___514091	Bcc_00801___530155	Bcc_02732___548649
group_34197 group_34198 group_34199		hypothetical protein hypothetical protein hypothetical protein	209 1 1	209 1 1	1 1 1	1 1 1	6845 32455 6720	1 1	24413 17296		Bcc_01722	Bcc_06238___12475	Bcc_00043___15317	Bcc_00832___32087	Bcc_01189___46997	Bcc_06923___72957	Bcc_05532___84519	Bcc_02993___94145	Bcc_05674___113811	Bcc_05794___128281	Bcc_01376___134403	Bcc_01374___149373	Bcc_04084___168823	Bcc_00304___175777	Bcc_01270___191855	Bcc_04986___214019	Bcc_06683___232453	Bcc_01030___235629 Bcc_03743___241055	Bcc_06371___261201	Bcc_01880___266945	Bcc_07145___292805	Bcc_01543___296033	Bcc_00904___309069	Bcc_06250___334731	Bcc_01654___340547	Bcc_03295___358767	Bcc_05994___378969	Bcc_04145___390113	Bcc_05126___407223	Bcc_02643___417145	Bcc_03318___431469	Bcc_00058___439605	Bcc_03750___461707	Bcc_02008___473129	Bcc_02512___489199	Bcc_05275___509951	Bcc_00058___514037	Bcc_00828___530209	Bcc_02705___548595
group_34215 group_34214 group_34217 group_34216 group_34213 group_34212		hypothetical protein hypothetical protein hypothetical protein hypothetical protein hypothetical protein hypothetical protein	1 1 1 1 1 209	1 1 1 1 1 209	1 1 1 1 1 1	1 1 1 1 1 1	1938 1830 2979 1286 3108 2987	114 1 70 1 1	89 11968 14 11096 11994		Bcc_03855	Bcc_02911___5821	Bcc_01890___19011	Bcc_06288___42999	Bcc_02436___49491	Bcc_05484___70079	Bcc_03265___79985	Bcc_05734___99627	Bcc_02974___108411	Bcc_01286___119265	Bcc_05841___143333	Bcc_02683___151991	Bcc_03625___167905	Bcc_00215___175599	Bcc_03297___195909	Bcc_02992___210031	Bcc_02617___224321	Bcc_04424___242417	Bcc_02901___254261	Bcc_06241___275667	Bcc_02390___283295	Bcc_03077___299101	Bcc_02793___312847	Bcc_00831___323893	Bcc_03485___344209	Bcc_05238___362653	Bcc_07243___381467	Bcc_00302___382427	Bcc_04260___405491	Bcc_00951___413761	Bcc_03078___430989	Bcc_05943___451375	Bcc_03083___460373	Bcc_02693___474499	Bcc_02276___488727	Bcc_06780___512961	Bcc_03612___521145	Bcc_05277___539107	Bcc_03137___549459
nuoD nuoD_2		NADH-quinone oxidoreductase subunit D NADH-quinone oxidoreductase subunit D	209 1	209 1	1 1	1 1	14789 14698	32	47		Bcc_04336	Bcc_02991___5981	Bcc_03029___21289	Bcc_03513___37449	Bcc_02218___49055	Bcc_03081___65273	Bcc_02921___79297	Bcc_02352___92863	Bcc_03599___109661	Bcc_05890___128473	Bcc_00513___132677	Bcc_01861___150347	Bcc_05497___171649	Bcc_00624___176417	Bcc_00196___189707	Bcc_02164___208375	Bcc_03210___225507	Bcc_03150___239869	Bcc_05751___259961	Bcc_01387___265959	Bcc_05925___290365	Bcc_03554___300055	Bcc_03561___314383	Bcc_00523___323277	Bcc_03074___343387	Bcc_00684___353545	Bcc_04903___376787	Bcc_00690___383203	Bcc_00328___397627	Bcc_00531___412921	Bcc_07300___439433	Bcc_00665___440819	Bcc_00901___456009	Bcc_00402___469917	Bcc_05246___494667	Bcc_00433___500267	Bcc_00807___515535	Bcc_06555___541663	Bcc_03093___549371
group_34233 folC folC_2	folC_2	Bifunctional protein FolC Bifunctional protein FolC Bifunctional protein FolC	1 209 1	1 209 1	1 1 1	1 1 1	36493 32274 32255	116 102	14 9		Bcc_00118	Bcc_06171___12341	Bcc_02632___20495	Bcc_02838___36099	Bcc_05319___55257	Bcc_04709___68529	Bcc_04521___82497	Bcc_00223___88605	Bcc_03853___110169	Bcc_05065___126823	Bcc_03182___138015	Bcc_06909___160443	Bcc_00180___161015	Bcc_06821___188811	Bcc_02040___193395	Bcc_07015___218077	Bcc_07162___233411	Bcc_00229___234027	Bcc_07176___262811	Bcc_07539___278263	Bcc_06952___292419 Bcc_01675___281865	Bcc_05621___304189	Bcc_05615___318491	Bcc_03797___329825	Bcc_05728___348695	Bcc_04417___361011	Bcc_05542___378065	Bcc_06148___394119	Bcc_04848___406667 Bcc_06204___409379	Bcc_04619___421097	Bcc_05848___436529	Bcc_04359___448207	Bcc_05738___465683	Bcc_05735___480583	Bcc_01530___487235	Bcc_04846___509093	Bcc_03134___520189	Bcc_03312___535177	Bcc_05506___554197
group_34244 group_34242 group_34243 group_34240 group_34241		hypothetical protein hypothetical protein hypothetical protein hypothetical protein hypothetical protein	1 1 1 209 1	1 1 1 209 1	1 1 1 1 1	1 1 1 1 1	7350 7900 7041 7851 20189	1 44 1 1	11539 15 10514 19336		Bcc_02062	Bcc_00330___659	Bcc_00280___15791	Bcc_06734___43891	Bcc_06407___57433	Bcc_00511___60133	Bcc_02631___78717	Bcc_01838___91835	Bcc_02347___107157	Bcc_00011___116715	Bcc_06960___145571	Bcc_01566___149757	Bcc_02175___165005	Bcc_06513___188195	Bcc_01803___192921	Bcc_01636___207319	Bcc_01191___221469	Bcc_01576___236721	Bcc_06574___261607	Bcc_00406___263997	Bcc_01765___282045	Bcc_01333___295613	Bcc_01244___309749	Bcc_00805___323841	Bcc_00015___337269	Bcc_04943___362063	Bcc_00422___367825	Bcc_00015___381853	Bcc_05672___408315	Bcc_00141___412141	Bcc_01671___428175	Bcc_04003___447495	Bcc_00015___454237	Bcc_01491___472095	Bcc_02591___489357	Bcc_00015___499431	Bcc_02326___518573	Bcc_00691___529935	Bcc_00936___545057
tsaA tsaA_2		putative peroxiredoxin putative peroxiredoxin	209 1	209 1	1 1	1 1	21817 21600	1	17759		Bcc_02408	Bcc_03845___7689	Bcc_05290___25811	Bcc_06630___43683	Bcc_03640___51899	Bcc_06433___71977	Bcc_04912___83279	Bcc_02613___93385	Bcc_02699___107861	Bcc_06775___130243	Bcc_07196___146043	Bcc_06642___159909	Bcc_03691___168037	Bcc_05321___185811	Bcc_07086___203487	Bcc_06626___217299	Bcc_06082___231251	Bcc_06358___246285	Bcc_02696___253851	Bcc_05357___273899	Bcc_02703___283921	Bcc_00986___294919	Bcc_01596___310453	Bcc_00036___322303	Bcc_00216___337671	Bcc_06670___365517	Bcc_02822___372625	Bcc_00748___383319	Bcc_02868___402707	Bcc_02151___416161	Bcc_06827___438487	Bcc_06909___453307	Bcc_02958___460123	Bcc_00525___470163	Bcc_04576___493327	Bcc_00198___499797	Bcc_03721___521363	Bcc_03196___534945	Bcc_01193___545571
kstR2 group_34290	kstR2_2	HTH-type transcriptional repressor KstR2 HTH-type transcriptional repressor KstR2	209 1	209 1	1 1	1 1	6340 32648	1	17429		Bcc_01902	Bcc_02213___4425	Bcc_01922___19075	Bcc_02404___35231	Bcc_01379___47377	Bcc_01545___62201	Bcc_02253___77961	Bcc_07144___102447	Bcc_02509___107481	Bcc_02363___121419	Bcc_03072___137795	Bcc_01636___149897	Bcc_00659___161973	Bcc_06266___187701	Bcc_02168___193651	Bcc_02348___208743	Bcc_01756___222599	Bcc_01849___237267	Bcc_02396___253251	Bcc_03601___270387	Bcc_02021___282557	Bcc_00023___292993	Bcc_01096___309453	Bcc_01266___324763	Bcc_03144___343527	Bcc_01261___354699	Bcc_03297___373575	Bcc_02175___386173	Bcc_05403___407777	Bcc_02451___416761	Bcc_04214___433261	Bcc_05396___450281	Bcc_04133___462473	Bcc_05457___480027	Bcc_03601___491377	Bcc_04784___508969	Bcc_02264___518449	Bcc_05591___539735	Bcc_01884___546953
ndhC ndhC_2		NAD(P)H-quinone oxidoreductase subunit 3 NAD(P)H-quinone oxidoreductase subunit 3	209 1	209 1	1 1	1 1	14792 14701	32	44		Bcc_04339	Bcc_02988___5975	Bcc_03026___21283	Bcc_03510___37443	Bcc_02215___49049	Bcc_03078___65267	Bcc_02918___79291	Bcc_02355___92869	Bcc_03596___109655	Bcc_05887___128467	Bcc_00510___132671	Bcc_01858___150341	Bcc_05494___171643	Bcc_00621___176411	Bcc_00193___189701	Bcc_02161___208369	Bcc_03207___225501	Bcc_03147___239863	Bcc_05748___259955	Bcc_01384___265953	Bcc_05922___290359	Bcc_03557___300061	Bcc_03558___314377	Bcc_00520___323271	Bcc_03077___343393	Bcc_00681___353539	Bcc_04900___376781	Bcc_00687___383197	Bcc_00325___397621	Bcc_00528___412915	Bcc_07303___439439	Bcc_00662___440813	Bcc_00898___456003	Bcc_00399___469911	Bcc_05249___494673	Bcc_00430___500261	Bcc_00804___515529	Bcc_06552___541657	Bcc_03090___549365
sugE sugE_2		Quaternary ammonium compound-resistance protein SugE Quaternary ammonium compound-resistance protein SugE	209 1	209 1	1 1	1 1	14827 14733	32	12		Bcc_04372	Bcc_02955___5909	Bcc_02993___21217	Bcc_03477___37377	Bcc_02182___48983	Bcc_03045___65201	Bcc_02885___79225	Bcc_02388___92935	Bcc_03563___109589	Bcc_05854___128401	Bcc_00477___132605	Bcc_01825___150275	Bcc_05461___171577	Bcc_00588___176345	Bcc_00160___189635	Bcc_02128___208303	Bcc_03174___225435	Bcc_03114___239797	Bcc_05715___259889	Bcc_01351___265887	Bcc_05889___290293	Bcc_03590___300127	Bcc_03524___314309	Bcc_02458___327147	Bcc_01541___340321	Bcc_02049___356275	Bcc_05731___378443	Bcc_02425___386673	Bcc_03786___404543	Bcc_00494___412847	Bcc_01917___428667	Bcc_01437___442363	Bcc_03354___460915	Bcc_02904___474921	Bcc_06478___497131	Bcc_01825___503051	Bcc_04156___522233	Bcc_04505___537563	Bcc_00576___544337
tmk_3 group_34382 tmk_2 tmk group_34385	tmk_2 tmk_2	Thymidylate kinase Thymidylate kinase Thymidylate kinase Thymidylate kinase Thymidylate kinase	1 1 1 209 1	1 1 1 209 1	1 1 1 1 1	1 1 1 1 1	1806 3132 1914 3017 1310	1 1 114 1	11944 12018 59 11120		Bcc_03879	Bcc_02887___5773	Bcc_01866___18963	Bcc_06937___44297	Bcc_02412___49443	Bcc_05460___70031	Bcc_03241___79937	Bcc_05710___99579	Bcc_02950___108363	Bcc_01262___119217	Bcc_05865___143381	Bcc_02659___151943	Bcc_03649___167953	Bcc_00239___175647	Bcc_07004___203323	Bcc_03016___210079	Bcc_02593___224273	Bcc_06644___246857	Bcc_02877___254213	Bcc_07175___277535	Bcc_02366___283247	Bcc_03101___299149	Bcc_02817___312895	Bcc_00855___323941	Bcc_03461___344161	Bcc_05549___363275	Bcc_00780___368541	Bcc_03142___388107	Bcc_03077___403125	Bcc_00927___413713	Bcc_03054___430941	Bcc_05967___451423	Bcc_03107___460421	Bcc_06081___481275	Bcc_07147___498469	Bcc_06053___511507	Bcc_05988___525897	Bcc_06534___541621	Bcc_06069___555323
group_34405 group_34406 group_34407 group_34408 fdhA_2 fdhA	fdhA_2 fdhA_2 fdhA_2 fdhA_2	Glutathione-independent formaldehyde dehydrogenase Glutathione-independent formaldehyde dehydrogenase Glutathione-independent formaldehyde dehydrogenase Glutathione-independent formaldehyde dehydrogenase Glutathione-independent formaldehyde dehydrogenase Glutathione-independent formaldehyde dehydrogenase	1 1 1 1 1 209	1 1 1 1 1 213	1 1 1 1 1 1.02	1 1 1 1 1 1	3991 4924 3940 4979 5732 4889	256 1 1 1 1	3 5222 5421 5171 6795		Bcc_04964	Bcc_07565___15129	Bcc_05947___27125	Bcc_01248___32919	Bcc_03043___50705	Bcc_03306___65723	Bcc_00350___74155	Bcc_00808___89775	Bcc_04055___110573 Bcc_05616___113695	Bcc_04250___125193	Bcc_00879___133409	Bcc_00670___147965	Bcc_01042___162739	Bcc_03598___182365	Bcc_00713___190741	Bcc_05167___214381	Bcc_00730___220547	Bcc_01382___236333	Bcc_00478___249415 Bcc_01049___250557	Bcc_01285___265755	Bcc_00628___279771	Bcc_04067___301081	Bcc_06955___321171	Bcc_07255___336741	Bcc_01199___339637	Bcc_01843___355863	Bcc_06268___379517	Bcc_07115___396053	Bcc_05963___408897	Bcc_05957___423773	Bcc_01368___427569	Bcc_03920___447329	Bcc_02196___458599	Bcc_05817___480747	Bcc_05368___494911 Bcc_04300___492775	Bcc_03635___506671	Bcc_05803___525527	Bcc_02646___533845	Bcc_05736___554657
group_34415 group_34414 group_34413 group_34411 grxD grxD_2	grxD_2 grxD_2 grxD_2 grxD_2	Glutaredoxin-4 Glutaredoxin-4 Glutaredoxin-4 Glutaredoxin-4 Glutaredoxin-4 Glutaredoxin-4	1 1 1 1 209 2	1 1 1 1 209 2	1 1 1 1 1 1	1 1 1 1 1 1	7321 7012 7892 20160 7891 7966	1 1 1 44	11510 10485 19307 66		Bcc_02091	Bcc_00359___717	Bcc_00309___15849	Bcc_06705___43833	Bcc_06378___57375	Bcc_00540___60191	Bcc_02602___78659	Bcc_01867___91893	Bcc_02376___107215	Bcc_00040___116773	Bcc_06931___145513	Bcc_01595___149815	Bcc_02204___165063	Bcc_06542___188253	Bcc_01832___192979	Bcc_01665___207377	Bcc_01220___221527	Bcc_01605___236779	Bcc_06545___261549	Bcc_00435___264055	Bcc_01794___282103	Bcc_01303___295553	Bcc_01273___309807	Bcc_00776___323783	Bcc_00044___337327	Bcc_04972___362121	Bcc_00451___367883	Bcc_00044___381911	Bcc_05701___408373	Bcc_00170___412199	Bcc_01700___428233	Bcc_04032___447553	Bcc_00044___454295	Bcc_01520___472153	Bcc_02620___489415	Bcc_00044___499489	Bcc_02355___518631	Bcc_00720___529993	Bcc_00907___544999
group_34460	fabG_6	3-oxoacyl-[acyl-carrier-protein] reductase FabG	209	209	1	1	14838				Bcc_04383	Bcc_02944___5887	Bcc_02982___21195	Bcc_03466___37355	Bcc_02171___48961	Bcc_03034___65179	Bcc_03780___81015	Bcc_02399___92957	Bcc_03552___109567	Bcc_03928___124549	Bcc_00466___132583	Bcc_01814___150253	Bcc_07186___175027	Bcc_05631___186431	Bcc_00149___189613	Bcc_02117___208281	Bcc_03163___225413	Bcc_03103___239775	Bcc_05704___259867	Bcc_01340___265865	Bcc_05878___290271	Bcc_03601___300149	Bcc_03513___314287	Bcc_02469___327169	Bcc_01552___340343	Bcc_02038___356253	Bcc_03373___373727	Bcc_06808___395439	Bcc_03797___404565	Bcc_00483___412825	Bcc_01906___428645	Bcc_01448___442385	Bcc_03343___460893	Bcc_02893___474899	Bcc_06467___497109	Bcc_01836___503073	Bcc_04167___522255	Bcc_04516___537585	Bcc_00587___544359
bamD_1		Outer membrane protein assembly factor BamD	209	209	1	1	21836				Bcc_02394	Bcc_03859___7717	Bcc_05304___25839	Bcc_06616___43655	Bcc_03654___51927	Bcc_06419___71949	Bcc_04898___83251	Bcc_02599___93357	Bcc_02685___107833	Bcc_06761___130215	Bcc_07182___146015	Bcc_06656___159937	Bcc_03705___168065	Bcc_05335___185839	Bcc_07100___203515	Bcc_06612___217271	Bcc_06096___231279	Bcc_06344___246257	Bcc_02682___253823	Bcc_05343___273871	Bcc_02689___283893	Bcc_01000___294947	Bcc_01582___310425	Bcc_00050___322331	Bcc_00230___337699	Bcc_06684___365545	Bcc_02808___372597	Bcc_00734___383291	Bcc_02854___402679	Bcc_02165___416189	Bcc_06841___438515	Bcc_06923___453335	Bcc_02944___460095	Bcc_00539___470191	Bcc_04590___493355	Bcc_00212___499825	Bcc_03735___521391	Bcc_03210___534973	Bcc_01179___545543
pyrE pyrE_2		Orotate phosphoribosyltransferase Orotate phosphoribosyltransferase	209 1	209 1	1 1	1 1	6349 32641	1	17422		Bcc_01894	Bcc_01017___2033	Bcc_02570___20371	Bcc_02955___36333	Bcc_00300___45219	Bcc_01019___61149	Bcc_02871___79197	Bcc_01996___92151	Bcc_02837___108137	Bcc_05139___126971	Bcc_05443___142537	Bcc_01546___149717	Bcc_06356___173367	Bcc_04876___184921	Bcc_03264___195843	Bcc_04727___213501	Bcc_05280___229647	Bcc_03570___240709	Bcc_02766___253991	Bcc_03627___270439	Bcc_02773___284061	Bcc_00031___293009	Bcc_01089___309439	Bcc_01273___324777	Bcc_03151___343541	Bcc_01268___354713	Bcc_03290___373561	Bcc_02168___386159	Bcc_05410___407791	Bcc_02458___416775	Bcc_04207___433247	Bcc_05403___450295	Bcc_04126___462459	Bcc_05464___480041	Bcc_03608___491391	Bcc_04791___508983	Bcc_02257___518435	Bcc_05584___539721	Bcc_01877___546939
nuoM_2 nuoM		NADH-quinone oxidoreductase subunit M NADH-quinone oxidoreductase subunit M	1 209	1 209	1 1	1 1	14689 14780	32	56		Bcc_04327	Bcc_03000___5999	Bcc_03038___21307	Bcc_03522___37467	Bcc_02227___49073	Bcc_03090___65291	Bcc_02930___79315	Bcc_02343___92845	Bcc_03608___109679	Bcc_05899___128491	Bcc_00522___132695	Bcc_01870___150365	Bcc_05506___171667	Bcc_00633___176435	Bcc_00205___189725	Bcc_02173___208393	Bcc_03219___225525	Bcc_03159___239887	Bcc_05760___259979	Bcc_01396___265977	Bcc_05934___290383	Bcc_03545___300037	Bcc_03570___314401	Bcc_00532___323295	Bcc_03065___343369	Bcc_00693___353563	Bcc_04912___376805	Bcc_00699___383221	Bcc_00337___397645	Bcc_00540___412939	Bcc_07291___439415	Bcc_00674___440837	Bcc_00910___456027	Bcc_00411___469935	Bcc_05237___494649	Bcc_00442___500285	Bcc_00816___515553	Bcc_06564___541681	Bcc_03102___549389
group_34497 group_34499 group_34498		hypothetical protein hypothetical protein hypothetical protein	209 1 1	209 1 1	1 1 1	1 1 1	6799 6759 29397	1 1	17257 24452		Bcc_01684	Bcc_06200___12399	Bcc_00005___15241	Bcc_00794___32011	Bcc_01151___46921	Bcc_06997___73105	Bcc_05493___84441	Bcc_02954___94067	Bcc_05636___113735	Bcc_05754___128201	Bcc_01336___134323	Bcc_01334___149293	Bcc_04122___168899	Bcc_00342___175853	Bcc_01310___191935	Bcc_04948___213943	Bcc_06721___232529	Bcc_00990___235549 Bcc_03783___241135	Bcc_06333___261125	Bcc_01842___266869	Bcc_07105___292725	Bcc_01505___295957	Bcc_00865___308991	Bcc_06211___334653	Bcc_01615___340469	Bcc_03256___358689	Bcc_05955___378891	Bcc_04106___390035	Bcc_05087___407145	Bcc_02682___417223	Bcc_01973___428779	Bcc_00019___439527	Bcc_03711___461629	Bcc_01969___473051	Bcc_02551___489277	Bcc_05236___509873	Bcc_00019___513959	Bcc_00868___530289	Bcc_02666___548517
group_34538 group_34539 group_34537 group_34541 group_34540 group_34542		hypothetical protein hypothetical protein hypothetical protein hypothetical protein hypothetical protein hypothetical protein	1 1 209 1 1 1	1 1 213 1 1 1	1 1 1.02 1 1 1	1 1 1 1 1 1	3976 4936 4902 4991 3952 5744	1 1 1 1 1	5257 5234 5183 5433 6807		Bcc_04976	Bcc_07577___15153	Bcc_05959___27149	Bcc_01260___32943	Bcc_03055___50729	Bcc_03294___65699	Bcc_00362___74179	Bcc_00820___89799	Bcc_04043___110549 Bcc_05628___113719	Bcc_04238___125169	Bcc_00891___133433	Bcc_00682___147989	Bcc_01054___162763	Bcc_03586___182341	Bcc_00725___190765	Bcc_05155___214357	Bcc_00718___220523	Bcc_01394___236357	Bcc_00466___249391 Bcc_01037___250533	Bcc_01297___265779	Bcc_00616___279747	Bcc_04079___301105	Bcc_06967___321195	Bcc_07267___336765	Bcc_01187___339613	Bcc_01831___355839	Bcc_06256___379493	Bcc_07103___396029	Bcc_05951___408873	Bcc_05969___423797	Bcc_01356___427545	Bcc_03932___447353	Bcc_02184___458575	Bcc_05805___480723	Bcc_05356___494887 Bcc_04312___492799	Bcc_03623___506647	Bcc_05791___525503	Bcc_02634___533821	Bcc_05724___554633
atpC group_34554 group_34555 group_34553	atpC_2 atpC_2 atpC_2	ATP synthase epsilon chain ATP synthase epsilon chain ATP synthase epsilon chain ATP synthase epsilon chain	209 1 1 1	209 1 1 1	1 1 1 1	1 1 1 1	6893 30543 6642 32493	1 45 1	17334 54 9890		Bcc_01760	Bcc_06276___12551	Bcc_00081___15393	Bcc_00870___32163	Bcc_01227___47073	Bcc_00144___59399	Bcc_05570___84595	Bcc_03031___94221	Bcc_05712___113887	Bcc_05832___128357	Bcc_01414___134479	Bcc_01412___149449	Bcc_04046___168747	Bcc_06716___188601	Bcc_00086___189487	Bcc_05024___214095	Bcc_06645___232377	Bcc_01068___235705 Bcc_03705___240979	Bcc_06409___261277	Bcc_01919___267023	Bcc_07183___292881	Bcc_01581___296109	Bcc_00942___309145	Bcc_06288___334807	Bcc_01692___340623	Bcc_02805___357787	Bcc_06032___379045	Bcc_04183___390189	Bcc_05164___407299	Bcc_02605___417069	Bcc_03772___432377	Bcc_00096___439681	Bcc_03788___461783	Bcc_02046___473205	Bcc_02474___489123	Bcc_05313___510027	Bcc_00096___514113	Bcc_00790___530133	Bcc_02743___548671
suhB suhB_2		Inositol-1-monophosphatase Inositol-1-monophosphatase	209 1	209 1	1 1	1 1	5994 3582	1	28144		Bcc_04153	Bcc_00606___1211	Bcc_00603___16437	Bcc_00665___31753	Bcc_00316___45251	Bcc_05833___70777	Bcc_06494___86443	Bcc_04933___98025	Bcc_03396___109255	Bcc_05403___127499	Bcc_04839___141329	Bcc_04206___155037	Bcc_04311___169277	Bcc_03050___181269	Bcc_03389___196093	Bcc_00327___204701	Bcc_03027___225141	Bcc_04695___242959	Bcc_00886___250231	Bcc_06045___275275	Bcc_00443___279401	Bcc_03373___299693	Bcc_03026___313313	Bcc_07105___336441	Bcc_03552___344343	Bcc_00079___352335	Bcc_06764___380509	Bcc_05102___392027	Bcc_06891___410753	Bcc_00718___413295	Bcc_00267___425367	Bcc_06565___452619	Bcc_06508___467223	Bcc_03768___476649	Bcc_05827___495829	Bcc_01409___502219	Bcc_06490___526901	Bcc_02214___532981	Bcc_03080___549345
purF_2 purF group_34579	purF_2	Amidophosphoribosyltransferase Amidophosphoribosyltransferase Amidophosphoribosyltransferase	1 209 1	1 209 1	1 1 1	1 1 1	32252 32277 36496	102 116	6 11		Bcc_00121	Bcc_06168___12335	Bcc_02629___20489	Bcc_02835___36093	Bcc_05316___55251	Bcc_04712___68535	Bcc_04518___82491	Bcc_00220___88599	Bcc_03850___110163	Bcc_05068___126829	Bcc_03179___138009	Bcc_06912___160449	Bcc_00177___161009	Bcc_06824___188817	Bcc_02037___193389	Bcc_07012___218071	Bcc_07159___233405	Bcc_00232___234033	Bcc_07179___262817	Bcc_07542___278269	Bcc_01672___281859 Bcc_06955___292425	Bcc_05624___304195	Bcc_05618___318497	Bcc_03794___329819	Bcc_05731___348701	Bcc_04414___361005	Bcc_05545___378071	Bcc_06151___394125	Bcc_06207___409385 Bcc_04845___406661	Bcc_04622___421103	Bcc_05845___436523	Bcc_04356___448201	Bcc_05741___465689	Bcc_05732___480577	Bcc_01533___487241	Bcc_04849___509099	Bcc_03137___520195	Bcc_03315___535183	Bcc_05509___554203
ssuA_1		Putative aliphatic sulfonates-binding protein	209	209	1	1	33593				Bcc_00456	Bcc_01630___3259	Bcc_01053___17337	Bcc_01940___34303	Bcc_04056___52731	Bcc_04249___67609	Bcc_02650___78755	Bcc_01946___92051	Bcc_01880___106223	Bcc_05356___127405	Bcc_01792___135235	Bcc_01008___148641	Bcc_06923___174501	Bcc_00703___176575	Bcc_03978___197271	Bcc_01294___206635	Bcc_01142___221371	Bcc_04333___242235	Bcc_02576___253611	Bcc_06949___277083	Bcc_03633___285781	Bcc_05962___304871	Bcc_06214___319689	Bcc_03339___328909	Bcc_04187___345613	Bcc_03774___359725	Bcc_01441___369863	Bcc_02468___386759	Bcc_04164___405299	Bcc_05214___422287	Bcc_06783___438399	Bcc_03980___447449	Bcc_01145___456497	Bcc_01328___471769	Bcc_05280___494735	Bcc_03715___506831	Bcc_04478___522877	Bcc_03776___536105	Bcc_04262___551709
accD accD_2 group_34687	accD_2	Acetyl-coenzyme A carboxylase carboxyl transferase subunit beta Acetyl-coenzyme A carboxylase carboxyl transferase subunit beta Acetyl-coenzyme A carboxylase carboxyl transferase subunit beta	209 1 1	209 1 1	1 1 1	1 1 1	32273 32256 36492	102 116	10 15		Bcc_00117	Bcc_06172___12343	Bcc_02633___20497	Bcc_02839___36101	Bcc_05320___55259	Bcc_04708___68527	Bcc_04522___82499	Bcc_00224___88607	Bcc_03854___110171	Bcc_05064___126821	Bcc_03183___138017	Bcc_06908___160441	Bcc_00181___161017	Bcc_06820___188809	Bcc_02041___193397	Bcc_07016___218079	Bcc_07163___233413	Bcc_00228___234025	Bcc_07175___262809	Bcc_07538___278261	Bcc_01676___281867 Bcc_06951___292417	Bcc_05620___304187	Bcc_05614___318489	Bcc_03798___329827	Bcc_05727___348693	Bcc_04418___361013	Bcc_05541___378063	Bcc_06147___394117	Bcc_04849___406669 Bcc_06203___409377	Bcc_04618___421095	Bcc_05849___436531	Bcc_04360___448209	Bcc_05737___465681	Bcc_05736___480585	Bcc_01529___487233	Bcc_04845___509091	Bcc_03133___520187	Bcc_03311___535175	Bcc_05505___554195
ybdK ybdK_2 group_34702	ybdK_2	Putative glutamate--cysteine ligase 2 Putative glutamate--cysteine ligase 2 Putative glutamate--cysteine ligase 2	209 1 1	209 1 1	1 1 1	1 1 1	6846 32456 6719	1 1	24412 17297		Bcc_01723	Bcc_06239___12477	Bcc_00044___15319	Bcc_00833___32089	Bcc_01190___46999	Bcc_06924___72959	Bcc_05533___84521	Bcc_02994___94147	Bcc_05675___113813	Bcc_05795___128283	Bcc_01377___134405	Bcc_01375___149375	Bcc_04083___168821	Bcc_00303___175775	Bcc_01269___191853	Bcc_04987___214021	Bcc_06682___232451	Bcc_01031___235631 Bcc_03742___241053	Bcc_06372___261203	Bcc_01881___266947	Bcc_07146___292807	Bcc_01544___296035	Bcc_00905___309071	Bcc_06251___334733	Bcc_01655___340549	Bcc_03296___358769	Bcc_05995___378971	Bcc_04146___390115	Bcc_05127___407225	Bcc_02642___417143	Bcc_03317___431467	Bcc_00059___439607	Bcc_03751___461709	Bcc_02009___473131	Bcc_02511___489197	Bcc_05276___509953	Bcc_00059___514039	Bcc_00827___530207	Bcc_02706___548597
group_34707 group_34706 group_34705 group_34704 group_34703		hypothetical protein hypothetical protein hypothetical protein hypothetical protein hypothetical protein	1 1 1 1 209	1 1 1 1 209	1 1 1 1 1	1 1 1 1 1	7352 7043 7898 20191 7849	1 1 44 1	11541 10516 13 19338		Bcc_02060	Bcc_00328___655	Bcc_00278___15787	Bcc_06736___43895	Bcc_06409___57437	Bcc_00509___60129	Bcc_02633___78721	Bcc_01836___91831	Bcc_02345___107153	Bcc_00009___116711	Bcc_06962___145575	Bcc_01564___149753	Bcc_02173___165001	Bcc_06511___188191	Bcc_01801___192917	Bcc_01634___207315	Bcc_01189___221465	Bcc_01574___236717	Bcc_06576___261611	Bcc_00404___263993	Bcc_01763___282041	Bcc_01335___295617	Bcc_01242___309745	Bcc_00807___323845	Bcc_00013___337265	Bcc_04941___362059	Bcc_00420___367821	Bcc_00013___381849	Bcc_05670___408311	Bcc_00139___412137	Bcc_01669___428171	Bcc_04001___447491	Bcc_00013___454233	Bcc_01489___472091	Bcc_02589___489353	Bcc_00013___499427	Bcc_02324___518569	Bcc_00689___529931	Bcc_00938___545061
cspD_1 cspD_3 group_34791 group_34789 group_34788	cspD_2 cspD_2 cspD_3	Cold shock-like protein CspD Cold shock-like protein CspD Cold shock-like protein CspD Cold shock-like protein CspD Cold shock-like protein CspD	209 1 1 1 1	209 1 1 1 1	1 1 1 1 1	1 1 1 1 1	7886 7016 7325 7925 20164	1 1 44 1	10489 11514 70 19311		Bcc_02087	Bcc_00355___709	Bcc_00305___15841	Bcc_06709___43841	Bcc_06382___57383	Bcc_00536___60183	Bcc_02606___78667	Bcc_01863___91885	Bcc_02372___107207	Bcc_00036___116765	Bcc_06935___145521	Bcc_01591___149807	Bcc_02200___165055	Bcc_06538___188245	Bcc_01828___192971	Bcc_01661___207369	Bcc_01216___221519	Bcc_01601___236771	Bcc_06549___261557	Bcc_00431___264047	Bcc_01790___282095	Bcc_01308___295563	Bcc_01269___309799	Bcc_00780___323791	Bcc_00040___337319	Bcc_04968___362113	Bcc_00447___367875	Bcc_00040___381903	Bcc_05697___408365	Bcc_00166___412191	Bcc_01696___428225	Bcc_04028___447545	Bcc_00040___454287	Bcc_01516___472145	Bcc_02616___489407	Bcc_00040___499481	Bcc_02351___518623	Bcc_00716___529985	Bcc_00911___545007
atpF_2 group_34819 atpF group_34820	atpF_2 atpF_2	ATP synthase subunit b ATP synthase subunit b ATP synthase subunit b ATP synthase subunit b	1 1 209 1	1 1 209 1	1 1 1 1	1 1 1 1	6637 32488 6888 30538	45 1 1	49 24380 17329		Bcc_01755	Bcc_06271___12541	Bcc_00076___15383	Bcc_00865___32153	Bcc_01222___47063	Bcc_00139___59389	Bcc_05565___84585	Bcc_03026___94211	Bcc_05707___113877	Bcc_05827___128347	Bcc_01409___134469	Bcc_01407___149439	Bcc_04051___168757	Bcc_06721___188611	Bcc_00081___189477	Bcc_05019___214085	Bcc_06650___232387	Bcc_03710___240989 Bcc_01063___235695	Bcc_06404___261267	Bcc_01914___267013	Bcc_07178___292871	Bcc_01576___296099	Bcc_00937___309135	Bcc_06283___334797	Bcc_01687___340613	Bcc_02800___357777	Bcc_06027___379035	Bcc_04178___390179	Bcc_05159___407289	Bcc_02610___417079	Bcc_03767___432367	Bcc_00091___439671	Bcc_03783___461773	Bcc_02041___473195	Bcc_02479___489133	Bcc_05308___510017	Bcc_00091___514103	Bcc_00795___530143	Bcc_02738___548661
group_34823 dnaB group_34826 group_34827 group_34824 group_34825	dnaB_2 dnaB_2 dnaB_3 dnaB_3 dnaB_2	Replicative DNA helicase Replicative DNA helicase Replicative DNA helicase Replicative DNA helicase Replicative DNA helicase Replicative DNA helicase	1 209 1 1 1 1	1 209 1 1 1 1	1 1 1 1 1 1	1 1 1 1 1 1	3109 2988 1287 2978 1829 1937	1 1 70 1 114	11995 11097 13 11967 90		Bcc_03856	Bcc_02910___5819	Bcc_01889___19009	Bcc_06289___43001	Bcc_02435___49489	Bcc_05483___70077	Bcc_03264___79983	Bcc_05733___99625	Bcc_02973___108409	Bcc_01285___119263	Bcc_05842___143335	Bcc_02682___151989	Bcc_03626___167907	Bcc_00216___175601	Bcc_03298___195911	Bcc_02993___210033	Bcc_02616___224319	Bcc_04423___242415	Bcc_02900___254259	Bcc_06240___275665	Bcc_02389___283293	Bcc_03078___299103	Bcc_02794___312849	Bcc_00832___323895	Bcc_03484___344207	Bcc_05239___362655	Bcc_07242___381465	Bcc_00303___382429	Bcc_04261___405493	Bcc_00950___413759	Bcc_03077___430987	Bcc_05944___451377	Bcc_03084___460375	Bcc_02692___474497	Bcc_02277___488729	Bcc_06779___512959	Bcc_03611___521143	Bcc_05278___539109	Bcc_03136___549457
htpX group_34914 group_34915 group_34912 group_34913 htpX_3	htpX_2 htpX_2 htpX_2 htpX_2	Protease HtpX Protease HtpX Protease HtpX Protease HtpX Protease HtpX Protease HtpX	209 1 1 1 1 1	210 1 1 1 1 1	1.01 1 1 1 1 1	1 1 1 1 1 1	17922 16545 16609 17910 17851 1445	66 1 158 1 1	17 24237 19 27540 12160		Bcc_02705	Bcc_06875___13749	Bcc_01638___18507	Bcc_01465___33353	Bcc_06251___57121	Bcc_06023___71157	Bcc_05982___85419 Bcc_06148___85751	Bcc_06330___100819	Bcc_01323___105109	Bcc_02483___121659	Bcc_02213___136077	Bcc_05153___156931	Bcc_07080___174815	Bcc_02052___179273	Bcc_05832___200979	Bcc_00646___205339	Bcc_05628___230343 Bcc_06620___232327	Bcc_02234___238037 Bcc_04942___243453	Bcc_01379___251217	Bcc_03273___269731 Bcc_05836___274857	Bcc_02930___284375	Bcc_01942___296831	Bcc_01863___310987	Bcc_06453___335137	Bcc_01088___339415	Bcc_07321___366819	Bcc_01184___369349	Bcc_01655___385133	Bcc_00581___398133	Bcc_01884___415627	Bcc_02202___429237	Bcc_05586___450661	Bcc_00159___454525	Bcc_05117___479347	Bcc_06110___496395	Bcc_07006___513413	Bcc_06198___526317	Bcc_01787___532127	Bcc_02486___548157
ilvC ilvC_2		Ketol-acid reductoisomerase Ketol-acid reductoisomerase	209 1	209 1	1 1	1 1	14805 14714	32	31		Bcc_04353	Bcc_02974___5947	Bcc_03012___21255	Bcc_03496___37415	Bcc_02201___49021	Bcc_03064___65239	Bcc_02904___79263	Bcc_02369___92897	Bcc_03582___109627	Bcc_05873___128439	Bcc_00496___132643	Bcc_01844___150313	Bcc_05480___171615	Bcc_00607___176383	Bcc_00179___189673	Bcc_02147___208341	Bcc_03193___225473	Bcc_03133___239835	Bcc_05734___259927	Bcc_01370___265925	Bcc_05908___290331	Bcc_03571___300089	Bcc_03543___314347	Bcc_02439___327109	Bcc_01522___340283	Bcc_02068___356313	Bcc_05750___378481	Bcc_02444___386711	Bcc_03767___404505	Bcc_00513___412885	Bcc_01936___428705	Bcc_01418___442325	Bcc_00252___454711	Bcc_05491___480095	Bcc_06497___497169	Bcc_01806___503013	Bcc_04137___522195	Bcc_04486___537525	Bcc_00557___544299
pcaJ group_34980 group_34981 group_34979 group_34982 pcaJ_2	pcaJ_2 pcaJ_2 pcaJ_2 pcaJ_2	3-oxoadipate CoA-transferase subunit B 3-oxoadipate CoA-transferase subunit B 3-oxoadipate CoA-transferase subunit B 3-oxoadipate CoA-transferase subunit B 3-oxoadipate CoA-transferase subunit B 3-oxoadipate CoA-transferase subunit B	209 1 1 1 1 1	211 1 1 1 1 1	1.01 1 1 1 1 1	1 1 1 1 1 1	29224 29274 29010 29233 30891 5529	153 1 62 1 1	24 26450 16 22229 4662		Bcc_05550	Bcc_06352___12703	Bcc_06595___28421	Bcc_06121___42665	Bcc_05712___56043	Bcc_06876___72863	Bcc_03373___80201	Bcc_00665___89489	Bcc_04566___111595	Bcc_00683___118059	Bcc_06718___145087	Bcc_00222___147069	Bcc_04711___170077	Bcc_00958___177085	Bcc_02712___194739	Bcc_03780___211607	Bcc_01566___222219	Bcc_02902___239373	Bcc_06459___261377	Bcc_06839___276863	Bcc_06291___291097	Bcc_04654___302255	Bcc_04612___316485	Bcc_06819___335869	Bcc_03289___343817	Bcc_04567___361311	Bcc_05815___378611	Bcc_04309___390441 Bcc_04560___390943	Bcc_00744___398459	Bcc_03612___419083	Bcc_05554___435941	Bcc_03840___447169	Bcc_04077___462361	Bcc_00278___469669	Bcc_07554___499283	Bcc_06733___512867	Bcc_05277___524475	Bcc_03914___536381	Bcc_02170___547525
nqo3_2 nqo3		NADH-quinone oxidoreductase chain 3 NADH-quinone oxidoreductase chain 3	1 209	1 209	1 1	1 1	14695 14786	32	50		Bcc_04333	Bcc_02994___5987	Bcc_03032___21295	Bcc_03516___37455	Bcc_02221___49061	Bcc_03084___65279	Bcc_02924___79303	Bcc_02349___92857	Bcc_03602___109667	Bcc_05893___128479	Bcc_00516___132683	Bcc_01864___150353	Bcc_05500___171655	Bcc_00627___176423	Bcc_00199___189713	Bcc_02167___208381	Bcc_03213___225513	Bcc_03153___239875	Bcc_05754___259967	Bcc_01390___265965	Bcc_05928___290371	Bcc_03551___300049	Bcc_03564___314389	Bcc_00526___323283	Bcc_03071___343381	Bcc_00687___353551	Bcc_04906___376793	Bcc_00693___383209	Bcc_00331___397633	Bcc_00534___412927	Bcc_07297___439427	Bcc_00668___440825	Bcc_00904___456015	Bcc_00405___469923	Bcc_05243___494661	Bcc_00436___500273	Bcc_00810___515541	Bcc_06558___541669	Bcc_03096___549377
tolB_2		Protein TolB	209	209	1	1	21832				Bcc_02396	Bcc_03857___7713	Bcc_05302___25835	Bcc_06618___43659	Bcc_03652___51923	Bcc_06421___71953	Bcc_04900___83255	Bcc_02601___93361	Bcc_02687___107837	Bcc_06763___130219	Bcc_07184___146019	Bcc_06654___159933	Bcc_03703___168061	Bcc_05333___185835	Bcc_07098___203511	Bcc_06614___217275	Bcc_06094___231275	Bcc_06346___246261	Bcc_02684___253827	Bcc_05345___273875	Bcc_02691___283897	Bcc_00998___294943	Bcc_01584___310429	Bcc_00048___322327	Bcc_00228___337695	Bcc_06682___365541	Bcc_02810___372601	Bcc_00736___383295	Bcc_02856___402683	Bcc_02163___416185	Bcc_06839___438511	Bcc_06921___453331	Bcc_02946___460099	Bcc_00537___470187	Bcc_04588___493351	Bcc_00210___499821	Bcc_03733___521387	Bcc_03208___534969	Bcc_01181___545547
rplT rplT_2 group_35072 group_35073	rplT_2 rplT_2	50S ribosomal protein L20 50S ribosomal protein L20 50S ribosomal protein L20 50S ribosomal protein L20	209 1 1 1	209 1 1 1	1 1 1 1	1 1 1 1	37754 37796 37926 29427	1 1 1	15910 16036 16048		Bcc_03329	Bcc_01819___3637	Bcc_01440___18111	Bcc_00658___31739	Bcc_01872___48363	Bcc_02149___63409	Bcc_00232___73919	Bcc_02172___92503	Bcc_02522___107507	Bcc_00425___117543	Bcc_05433___142517	Bcc_04830___156285	Bcc_06936___174527	Bcc_02855___180879	Bcc_00043___189401	Bcc_00420___204887	Bcc_05237___229561	Bcc_00091___233751	Bcc_06197___260853	Bcc_00341___263867	Bcc_01960___282435	Bcc_02552___298051	Bcc_02296___311853	Bcc_02937___328105	Bcc_05200___347639	Bcc_00425___353027	Bcc_06645___380271	Bcc_00326___382475	Bcc_00185___397341	Bcc_01451___414761	Bcc_05649___436131	Bcc_01901___443291	Bcc_05058___464323	Bcc_01304___471721	Bcc_02679___489533	Bcc_05750___510901	Bcc_02224___518369	Bcc_00357___529267	Bcc_00310___543805
group_35108 group_35107		hypothetical protein hypothetical protein	1 209	1 209	1 1	1 1	14685 14776	32	60		Bcc_04323	Bcc_03004___6007	Bcc_03042___21315	Bcc_03526___37475	Bcc_02231___49081	Bcc_03094___65299	Bcc_02934___79323	Bcc_02339___92837	Bcc_03612___109687	Bcc_05903___128499	Bcc_00526___132703	Bcc_01874___150373	Bcc_05510___171675	Bcc_00637___176443	Bcc_00209___189733	Bcc_02177___208401	Bcc_03223___225533	Bcc_03163___239895	Bcc_05764___259987	Bcc_01400___265985	Bcc_05938___290391	Bcc_03541___300029	Bcc_03574___314409	Bcc_00536___323303	Bcc_03061___343361	Bcc_00697___353571	Bcc_04916___376813	Bcc_00703___383229	Bcc_00341___397653	Bcc_00544___412947	Bcc_07287___439407	Bcc_00678___440845	Bcc_00914___456035	Bcc_00415___469943	Bcc_05233___494641	Bcc_00446___500293	Bcc_00820___515561	Bcc_06568___541689	Bcc_03106___549397
nuoB nuoB_2		NADH-quinone oxidoreductase subunit B NADH-quinone oxidoreductase subunit B	209 1	209 1	1 1	1 1	14791 14700	32	45		Bcc_04338	Bcc_02989___5977	Bcc_03027___21285	Bcc_03511___37445	Bcc_02216___49051	Bcc_03079___65269	Bcc_02919___79293	Bcc_02354___92867	Bcc_03597___109657	Bcc_05888___128469	Bcc_00511___132673	Bcc_01859___150343	Bcc_05495___171645	Bcc_00622___176413	Bcc_00194___189703	Bcc_02162___208371	Bcc_03208___225503	Bcc_03148___239865	Bcc_05749___259957	Bcc_01385___265955	Bcc_05923___290361	Bcc_03556___300059	Bcc_03559___314379	Bcc_00521___323273	Bcc_03076___343391	Bcc_00682___353541	Bcc_04901___376783	Bcc_00688___383199	Bcc_00326___397623	Bcc_00529___412917	Bcc_07302___439437	Bcc_00663___440815	Bcc_00899___456005	Bcc_00400___469913	Bcc_05248___494671	Bcc_00431___500263	Bcc_00805___515531	Bcc_06553___541659	Bcc_03091___549367
nuoN_2 nuoN		NADH-quinone oxidoreductase subunit N NADH-quinone oxidoreductase subunit N	1 209	1 209	1 1	1 1	14688 14779	32	57		Bcc_04326	Bcc_03001___6001	Bcc_03039___21309	Bcc_03523___37469	Bcc_02228___49075	Bcc_03091___65293	Bcc_02931___79317	Bcc_02342___92843	Bcc_03609___109681	Bcc_05900___128493	Bcc_00523___132697	Bcc_01871___150367	Bcc_05507___171669	Bcc_00634___176437	Bcc_00206___189727	Bcc_02174___208395	Bcc_03220___225527	Bcc_03160___239889	Bcc_05761___259981	Bcc_01397___265979	Bcc_05935___290385	Bcc_03544___300035	Bcc_03571___314403	Bcc_00533___323297	Bcc_03064___343367	Bcc_00694___353565	Bcc_04913___376807	Bcc_00700___383223	Bcc_00338___397647	Bcc_00541___412941	Bcc_07290___439413	Bcc_00675___440839	Bcc_00911___456029	Bcc_00412___469937	Bcc_05236___494647	Bcc_00443___500287	Bcc_00817___515555	Bcc_06565___541683	Bcc_03103___549391
trmD_2 trmD group_35123 group_35124 group_35126 group_35127	trmD_2 trmD_2 trmD_2 trmD_2	tRNA (guanine-N(1)-)-methyltransferase tRNA (guanine-N(1)-)-methyltransferase tRNA (guanine-N(1)-)-methyltransferase tRNA (guanine-N(1)-)-methyltransferase tRNA (guanine-N(1)-)-methyltransferase tRNA (guanine-N(1)-)-methyltransferase	1 209 1 1 1 1	1 209 1 1 1 1	1 1 1 1 1 1	1 1 1 1 1 1	17845 17928 18091 17904 16603 1439	1 229 158 1 1	27546 3 13 24231 12154		Bcc_02699	Bcc_06869___13737	Bcc_01644___18519	Bcc_01459___33341	Bcc_06257___57133	Bcc_06029___71169	Bcc_05976___85407	Bcc_06336___100831	Bcc_01317___105097	Bcc_02477___121647	Bcc_02207___136065	Bcc_05159___156943	Bcc_07086___174827	Bcc_02046___179261	Bcc_05838___200991	Bcc_00640___205327	Bcc_05622___230331 Bcc_06626___232339	Bcc_04936___243441 Bcc_02228___238025	Bcc_01373___251205	Bcc_03279___269743 Bcc_05842___274869	Bcc_02936___284387	Bcc_01936___296819	Bcc_01857___310975	Bcc_06459___335149	Bcc_01082___339403	Bcc_07327___366831	Bcc_01178___369337	Bcc_01649___385121	Bcc_00575___398121	Bcc_01890___415639	Bcc_02196___429225	Bcc_05592___450673	Bcc_00165___454537	Bcc_05111___479335	Bcc_06104___496383	Bcc_07000___513401	Bcc_06192___526305	Bcc_01781___532115	Bcc_02480___548145
group_35146 tctD_2 group_35145	tctD_6 tctD_4	Transcriptional regulatory protein tctD Transcriptional regulatory protein tctD Transcriptional regulatory protein tctD	1 209 1	1 209 1	1 1 1	1 1 1	6757 6801 29395	1 1	17259 24450		Bcc_01686	Bcc_06202___12403	Bcc_00007___15245	Bcc_00796___32015	Bcc_01153___46925	Bcc_06995___73101	Bcc_05495___84445	Bcc_02956___94071	Bcc_05638___113739	Bcc_05756___128205	Bcc_01338___134327	Bcc_01336___149297	Bcc_04120___168895	Bcc_00340___175849	Bcc_01308___191931	Bcc_04950___213947	Bcc_06719___232525	Bcc_00992___235553 Bcc_03781___241131	Bcc_06335___261129	Bcc_01844___266873	Bcc_07107___292729	Bcc_01507___295961	Bcc_00867___308995	Bcc_06213___334657	Bcc_01617___340473	Bcc_03258___358693	Bcc_05957___378895	Bcc_04108___390039	Bcc_05089___407149	Bcc_02680___417219	Bcc_01971___428775	Bcc_00021___439531	Bcc_03713___461633	Bcc_01971___473055	Bcc_02549___489273	Bcc_05238___509877	Bcc_00021___513963	Bcc_00866___530285	Bcc_02668___548521
mnmE group_35148 group_35149 group_35151 group_35150 mnmE_2	mnmE_2 mnmE_2 mnmE_2 mnmE_2	tRNA modification GTPase MnmE tRNA modification GTPase MnmE tRNA modification GTPase MnmE tRNA modification GTPase MnmE tRNA modification GTPase MnmE tRNA modification GTPase MnmE	209 1 1 1 1 1	210 1 1 1 1 1	1.01 1 1 1 1 1	1 1 1 1 1 1	35958 35323 35388 7997 35975 5436	1 1 1 1 1	6397 6690 9104 2970 6414		Bcc_01639	Bcc_04088___8175	Bcc_04643___24517	Bcc_03726___37875	Bcc_04384___53387	Bcc_02348___63807	Bcc_04089___81633	Bcc_04635___97429	Bcc_03012___108487	Bcc_03905___124503	Bcc_04929___141509	Bcc_02721___152067	Bcc_03170___166995	Bcc_03222___181613	Bcc_03008___195331	Bcc_04703___213453	Bcc_02871___224829	Bcc_02828___239225	Bcc_03402___255263	Bcc_05664___274513	Bcc_04421___287357	Bcc_00914___294775	Bcc_00647___308555	Bcc_01088___324407	Bcc_04523___346285	Bcc_04033___360243	Bcc_02426___371833	Bcc_07559___396941	Bcc_01616___400203	Bcc_02910___417679	Bcc_02403___429639	Bcc_02864___445217	Bcc_02718___459643	Bcc_07274___483661	Bcc_00027___484229	Bcc_02928___505257	Bcc_03211___520343	Bcc_06076___540705	Bcc_04434___552053
group_35179 group_35182 group_35183 group_35180 group_35181 group_35184		hypothetical protein hypothetical protein hypothetical protein hypothetical protein hypothetical protein hypothetical protein	209 1 1 1 1 1	209 1 1 1 1 1	1 1 1 1 1 1	1 1 1 1 1 1	17932 17841 16599 18095 17900 1435	1 1 229 158 1	27550 24227 6 9 12150		Bcc_02695	Bcc_06865___13729	Bcc_01648___18527	Bcc_01455___33333	Bcc_06261___57141	Bcc_06033___71177	Bcc_05972___85399	Bcc_06340___100839	Bcc_01313___105089	Bcc_02473___121639	Bcc_02203___136057	Bcc_05163___156951	Bcc_07090___174835	Bcc_02042___179253	Bcc_05842___200999	Bcc_00636___205319	Bcc_05618___230323 Bcc_06630___232347	Bcc_02224___238017 Bcc_04932___243433	Bcc_01369___251197	Bcc_03283___269751 Bcc_05846___274877	Bcc_02940___284395	Bcc_01932___296811	Bcc_01853___310967	Bcc_06463___335157	Bcc_01078___339395	Bcc_07331___366839	Bcc_01174___369329	Bcc_01645___385113	Bcc_00571___398113	Bcc_01894___415647	Bcc_02192___429217	Bcc_05596___450681	Bcc_00169___454545	Bcc_05107___479327	Bcc_06100___496375	Bcc_06996___513393	Bcc_06188___526297	Bcc_01777___532107	Bcc_02476___548137
group_35205 group_35204		hypothetical protein hypothetical protein	1 209	1 209	1 1	1 1	21596 21813	1	17755		Bcc_02412	Bcc_03841___7681	Bcc_05286___25803	Bcc_06634___43691	Bcc_03636___51891	Bcc_06437___71985	Bcc_04916___83287	Bcc_02617___93393	Bcc_02703___107869	Bcc_06779___130251	Bcc_07200___146051	Bcc_06638___159901	Bcc_03687___168029	Bcc_05317___185803	Bcc_07082___203479	Bcc_06630___217307	Bcc_06078___231243	Bcc_06362___246293	Bcc_02700___253859	Bcc_05361___273907	Bcc_02707___283929	Bcc_00982___294911	Bcc_01600___310461	Bcc_00032___322295	Bcc_00212___337663	Bcc_06666___365509	Bcc_02826___372633	Bcc_00752___383327	Bcc_02872___402715	Bcc_02147___416153	Bcc_06823___438479	Bcc_06905___453299	Bcc_02962___460131	Bcc_00521___470155	Bcc_04572___493319	Bcc_00194___499789	Bcc_03717___521355	Bcc_03192___534937	Bcc_01197___545579
group_35214 hupB group_35215	hupB_2 hupB_2	DNA-binding protein HU-beta DNA-binding protein HU-beta DNA-binding protein HU-beta	1 209 1	1 209 1	1 1 1	1 1 1	32453 6843 6722	1 1	24415 17294		Bcc_01720	Bcc_06236___12471	Bcc_00041___15313	Bcc_00830___32083	Bcc_01187___46993	Bcc_06921___72953	Bcc_05530___84515	Bcc_02991___94141	Bcc_05672___113807	Bcc_05792___128277	Bcc_01374___134399	Bcc_01372___149369	Bcc_04086___168827	Bcc_00306___175781	Bcc_01272___191859	Bcc_04984___214015	Bcc_06685___232457	Bcc_03745___241059 Bcc_01028___235625	Bcc_06369___261197	Bcc_01878___266941	Bcc_07143___292801	Bcc_01541___296029	Bcc_00902___309065	Bcc_06248___334727	Bcc_01652___340543	Bcc_03293___358763	Bcc_05992___378965	Bcc_04143___390109	Bcc_05124___407219	Bcc_02645___417149	Bcc_03320___431473	Bcc_00056___439601	Bcc_03748___461703	Bcc_02006___473125	Bcc_02514___489203	Bcc_05273___509947	Bcc_00056___514033	Bcc_00830___530213	Bcc_02703___548591
group_35255		Aspartate kinase	209	209	1	1	6006				Bcc_04142	Bcc_00294___587	Bcc_05629___26489	Bcc_00242___30907	Bcc_01785___48189	Bcc_05844___70799	Bcc_06505___86465	Bcc_04944___98047	Bcc_03385___109233	Bcc_05392___127477	Bcc_02415___136481	Bcc_00010___146645	Bcc_01603___163861	Bcc_03039___181247	Bcc_02900___195115	Bcc_00338___204723	Bcc_02331___223749	Bcc_05836___245241	Bcc_00875___250209	Bcc_02851___268887	Bcc_02230___282975	Bcc_03362___299671	Bcc_03015___313291	Bcc_02510___327251	Bcc_02327___341893	Bcc_00090___352357	Bcc_06753___380487	Bcc_03815___389453	Bcc_06880___410731	Bcc_00729___413317	Bcc_00256___425345	Bcc_06554___452597	Bcc_06519___467245	Bcc_02872___474857	Bcc_07250___498675	Bcc_01398___502197	Bcc_06501___526923	Bcc_02225___533003	Bcc_02307___547799
yjbI yjbI_2		Group 2 truncated hemoglobin YjbI Group 2 truncated hemoglobin YjbI	209 1	209 1	1 1	1 1	14824 14730	32	15		Bcc_04369	Bcc_02958___5915	Bcc_02996___21223	Bcc_03480___37383	Bcc_02185___48989	Bcc_03048___65207	Bcc_02888___79231	Bcc_02385___92929	Bcc_03566___109595	Bcc_05857___128407	Bcc_00480___132611	Bcc_01828___150281	Bcc_05464___171583	Bcc_00591___176351	Bcc_00163___189641	Bcc_02131___208309	Bcc_03177___225441	Bcc_03117___239803	Bcc_05718___259895	Bcc_01354___265893	Bcc_05892___290299	Bcc_03587___300121	Bcc_03527___314315	Bcc_02455___327141	Bcc_01538___340315	Bcc_02052___356281	Bcc_05734___378449	Bcc_02428___386679	Bcc_03783___404537	Bcc_00497___412853	Bcc_01920___428673	Bcc_01434___442357	Bcc_03357___460921	Bcc_02907___474927	Bcc_06481___497137	Bcc_01822___503045	Bcc_04153___522227	Bcc_04502___537557	Bcc_00573___544331
group_35328 ompR_3	ompR_5	Transcriptional regulatory protein OmpR Transcriptional regulatory protein OmpR	1 209	1 209	1 1	1 1	6451 32438	1	10004		Bcc_05092	Bcc_00544___1087	Bcc_00469___16169	Bcc_00966___32355	Bcc_01846___48311	Bcc_04267___67645	Bcc_02696___78847	Bcc_03168___94495	Bcc_02780___108023	Bcc_00793___118279	Bcc_02544___136739	Bcc_03827___154279	Bcc_06310___173275	Bcc_02830___180829	Bcc_03075___195465	Bcc_04291___212629	Bcc_02360___223807	Bcc_04588___242745	Bcc_02542___253543	Bcc_04817___272819	Bcc_02428___283371	Bcc_04195___301337	Bcc_07083___321427	Bcc_04145___330521	Bcc_00445___338129	Bcc_03886___359949	Bcc_03314___373609	Bcc_07142___396107	Bcc_03372___403715	Bcc_06086___424031	Bcc_00125___425083	Bcc_03686___446861	Bcc_03528___461263	Bcc_06916___482945	Bcc_04404___492983	Bcc_00838___501077	Bcc_01369___516659	Bcc_06337___541227	Bcc_03865___550915
fliO fliO_2 group_3537	fliO_2	Flagellar protein FliO Flagellar protein FliO Flagellar protein FliO	209 1 1	209 1 1	1 1 1	1 1 1	6809 6749 29387	1 1	17267 24442		Bcc_01694	Bcc_06210___12419	Bcc_00015___15261	Bcc_00804___32031	Bcc_01161___46941	Bcc_06987___73085	Bcc_05503___84461	Bcc_02964___94087	Bcc_05646___113755	Bcc_05764___128221	Bcc_01346___134343	Bcc_01344___149313	Bcc_04112___168879	Bcc_00332___175833	Bcc_01300___191915	Bcc_04958___213963	Bcc_06711___232509	Bcc_01000___235569 Bcc_03773___241115	Bcc_06343___261145	Bcc_01852___266889	Bcc_07115___292745	Bcc_01515___295977	Bcc_00875___309011	Bcc_06221___334673	Bcc_01625___340489	Bcc_03266___358709	Bcc_05965___378911	Bcc_04116___390055	Bcc_05097___407165	Bcc_02672___417203	Bcc_03347___431527	Bcc_00029___439547	Bcc_03721___461649	Bcc_01979___473071	Bcc_02541___489257	Bcc_05246___509893	Bcc_00029___513979	Bcc_00858___530269	Bcc_02676___548537
group_35414 group_35415 group_35416 group_35411 group_35412 group_35413		putative ABC transporter-binding protein putative ABC transporter-binding protein putative ABC transporter-binding protein putative ABC transporter-binding protein putative ABC transporter-binding protein putative ABC transporter-binding protein	1 1 1 209 1 1	1 1 1 214 1 1	1 1 1 1.03 1 1	1 1 1 1 1 1	9659 9409 9446 9588 9431 9369	1 1 1 1 1	36 270 30946 235 299		Bcc_01045	Bcc_03189___6377	Bcc_04078___23387	Bcc_04309___39041	Bcc_03487___51593	Bcc_00433___59977	Bcc_03310___80075	Bcc_02093___92345	Bcc_03213___108889	Bcc_07270___131233	Bcc_02086___135823	Bcc_01916___150457	Bcc_03915___168485	Bcc_04144___183457	Bcc_00013___189341	Bcc_07403___218853	Bcc_03001___225089	Bcc_00581___234731	Bcc_04804___258067	Bcc_03969___271123	Bcc_06199___290913	Bcc_00318___293583	Bcc_00025___307311	Bcc_01258___324747	Bcc_06763___350765	Bcc_00865___353907	Bcc_04335___375651	Bcc_06102___394027	Bcc_06053___409077	Bcc_03533___418925	Bcc_03508___431849	Bcc_05897___451283	Bcc_04589___463385	Bcc_05967___481047	Bcc_00656___485487	Bcc_02912___505225	Bcc_03596___521113	Bcc_00957___530467	Bcc_04968___553121
rsgA_2 group_35423 group_35425 group_35427 group_35426 rsgA	rsgA_2 rsgA_2 rsgA_2 rsgA_2	Putative ribosome biogenesis GTPase RsgA Putative ribosome biogenesis GTPase RsgA Putative ribosome biogenesis GTPase RsgA Putative ribosome biogenesis GTPase RsgA Putative ribosome biogenesis GTPase RsgA Putative ribosome biogenesis GTPase RsgA	1 1 1 1 1 209	1 1 1 1 1 210	1 1 1 1 1 1.01	1 1 1 1 1 1	17850 17909 16544 1444 16608 17923	1 158 66 1 1	27541 18 18 12159 24236		Bcc_02704	Bcc_06874___13747	Bcc_01639___18509	Bcc_01464___33351	Bcc_06252___57123	Bcc_06024___71159	Bcc_06149___85753 Bcc_05981___85417	Bcc_06331___100821	Bcc_01322___105107	Bcc_02482___121657	Bcc_02212___136075	Bcc_05154___156933	Bcc_07081___174817	Bcc_02051___179271	Bcc_05833___200981	Bcc_00645___205337	Bcc_06621___232329 Bcc_05627___230341	Bcc_04941___243451 Bcc_02233___238035	Bcc_01378___251215	Bcc_03274___269733 Bcc_05837___274859	Bcc_02931___284377	Bcc_01941___296829	Bcc_01862___310985	Bcc_06454___335139	Bcc_01087___339413	Bcc_07322___366821	Bcc_01183___369347	Bcc_01654___385131	Bcc_00580___398131	Bcc_01885___415629	Bcc_02201___429235	Bcc_05587___450663	Bcc_00160___454527	Bcc_05116___479345	Bcc_06109___496393	Bcc_07005___513411	Bcc_06197___526315	Bcc_01786___532125	Bcc_02485___548155
argS_2 argS group_35483 group_35481	argS_2 argS_2	Arginine--tRNA ligase Arginine--tRNA ligase Arginine--tRNA ligase Arginine--tRNA ligase	1 209 1 1	1 209 1 1	1 1 1 1	1 1 1 1	8309 13269 13157 13246	1 1 1	15410 15359 15392		Bcc_01386	Bcc_05360___10719	Bcc_02938___21107	Bcc_03892___38207	Bcc_02147___48913	Bcc_01943___62997	Bcc_04959___83373	Bcc_05346___98851	Bcc_05354___113171	Bcc_04147___124987	Bcc_02042___135735	Bcc_04632___155889	Bcc_02674___166003	Bcc_02229___179627	Bcc_05762___200839	Bcc_05507___215061	Bcc_02028___223143	Bcc_05151___243871	Bcc_02370___253199	Bcc_04124___271433	Bcc_05825___290165	Bcc_00661___294269	Bcc_00392___308045	Bcc_03370___328971	Bcc_01363___339965	Bcc_02634___357445	Bcc_02577___372135	Bcc_04075___389973	Bcc_00234___397439	Bcc_03165___418189	Bcc_04788___434409	Bcc_03026___445541	Bcc_06829___467865	Bcc_04975___479063	Bcc_00693___485561	Bcc_02545___504491	Bcc_05326___524573	Bcc_02528___533609	Bcc_05259___553703
adhT_2		Alcohol dehydrogenase	209	209	1	1	33589				Bcc_00460	Bcc_01626___3251	Bcc_01049___17329	Bcc_01936___34295	Bcc_04060___52739	Bcc_04253___67617	Bcc_02646___78747	Bcc_01950___92059	Bcc_01876___106215	Bcc_05360___127413	Bcc_01796___135243	Bcc_01012___148649	Bcc_06927___174509	Bcc_00707___176583	Bcc_03974___197263	Bcc_01290___206627	Bcc_01138___221363	Bcc_04337___242243	Bcc_02580___253619	Bcc_06945___277075	Bcc_03629___285773	Bcc_05966___304879	Bcc_06218___319697	Bcc_03335___328901	Bcc_04183___345605	Bcc_03770___359717	Bcc_01437___369855	Bcc_02472___386767	Bcc_04160___405291	Bcc_05218___422295	Bcc_06787___438407	Bcc_03984___447457	Bcc_01141___456489	Bcc_01324___471761	Bcc_05284___494743	Bcc_03711___506823	Bcc_04474___522869	Bcc_03780___536113	Bcc_04258___551701
lnpD lnpD_2		UDP-glucose 4-epimerase UDP-glucose 4-epimerase	209 1	209 1	1 1	1 1	16211 1582	1	11714		Bcc_02483	Bcc_05518___11035	Bcc_03342___21915	Bcc_04195___38813	Bcc_03297___51213	Bcc_01928___62967	Bcc_05635___84725	Bcc_05598___99355	Bcc_03661___109785	Bcc_04121___124935	Bcc_03426___138503	Bcc_03668___153961	Bcc_03921___168497	Bcc_03332___181833	Bcc_03575___196465	Bcc_06696___217439	Bcc_04998___229083	Bcc_01890___237349	Bcc_03913___256285	Bcc_02058___267301	Bcc_03843___286201	Bcc_01720___296387	Bcc_01672___310605	Bcc_00172___322575	Bcc_00785___338809	Bcc_00643___353463	Bcc_00547___368075	Bcc_00842___383507	Bcc_00442___397855	Bcc_02075___416009	Bcc_00435___425703	Bcc_00224___439937	Bcc_01464___457135	Bcc_00467___470047	Bcc_03055___490285	Bcc_03678___506757	Bcc_00570___515061	Bcc_00993___530539	Bcc_00742___544669
rpsR_2 rpsR_3 rpsR group_35657 group_35655 group_35653	rpsR_2 rpsR_2 rpsR_2	30S ribosomal protein S18 30S ribosomal protein S18 30S ribosomal protein S18 30S ribosomal protein S18 30S ribosomal protein S18 30S ribosomal protein S18	1 1 209 1 1 1	1 1 209 1 1 1	1 1 1 1 1 1	1 1 1 1 1 1	1289 1827 2990 2976 1935 3111	1 1 70 114 1	11099 11965 11 92 11997		Bcc_03858	Bcc_02908___5815	Bcc_01887___19005	Bcc_06291___43005	Bcc_02433___49485	Bcc_05481___70073	Bcc_03262___79979	Bcc_05731___99621	Bcc_02971___108405	Bcc_01283___119259	Bcc_05844___143339	Bcc_02680___151985	Bcc_03628___167911	Bcc_00218___175605	Bcc_03300___195915	Bcc_02995___210037	Bcc_02614___224315	Bcc_04421___242411	Bcc_02898___254255	Bcc_06238___275661	Bcc_02387___283289	Bcc_03080___299107	Bcc_02796___312853	Bcc_00834___323899	Bcc_03482___344203	Bcc_05241___362659	Bcc_07240___381461	Bcc_00305___382433	Bcc_04263___405497	Bcc_00948___413755	Bcc_03075___430983	Bcc_05946___451381	Bcc_03086___460379	Bcc_02690___474493	Bcc_02279___488733	Bcc_06777___512955	Bcc_03609___521139	Bcc_05280___539113	Bcc_03134___549453
mmgC_1 group_35662	mmgC_5	Acyl-CoA dehydrogenase Acyl-CoA dehydrogenase	209 1	209 1	1 1	1 1	21816 21599	1	17758		Bcc_02409	Bcc_03844___7687	Bcc_05289___25809	Bcc_06631___43685	Bcc_03639___51897	Bcc_06434___71979	Bcc_04913___83281	Bcc_02614___93387	Bcc_02700___107863	Bcc_06776___130245	Bcc_07197___146045	Bcc_06641___159907	Bcc_03690___168035	Bcc_05320___185809	Bcc_07085___203485	Bcc_06627___217301	Bcc_06081___231249	Bcc_06359___246287	Bcc_02697___253853	Bcc_05358___273901	Bcc_02704___283923	Bcc_00985___294917	Bcc_01597___310455	Bcc_00035___322301	Bcc_00215___337669	Bcc_06669___365515	Bcc_02823___372627	Bcc_00749___383321	Bcc_02869___402709	Bcc_02150___416159	Bcc_06826___438485	Bcc_06908___453305	Bcc_02959___460125	Bcc_00524___470161	Bcc_04575___493325	Bcc_00197___499795	Bcc_03720___521361	Bcc_03195___534943	Bcc_01194___545573
nox_3 group_35685 nox_1 group_35687 group_35688	nox_3 nox_2 nox_2	NADH dehydrogenase NADH dehydrogenase NADH dehydrogenase NADH dehydrogenase NADH dehydrogenase	1 1 209 1 1	1 1 209 1 1	1 1 1 1 1	1 1 1 1 1	7923 20166 7884 7018 7327	44 1 1 1	72 19313 10491 11516		Bcc_02085	Bcc_00353___705	Bcc_00303___15837	Bcc_06711___43845	Bcc_06384___57387	Bcc_00534___60179	Bcc_02608___78671	Bcc_01861___91881	Bcc_02370___107203	Bcc_00034___116761	Bcc_06937___145525	Bcc_01589___149803	Bcc_02198___165051	Bcc_06536___188241	Bcc_01826___192967	Bcc_01659___207365	Bcc_01214___221515	Bcc_01599___236767	Bcc_06551___261561	Bcc_00429___264043	Bcc_01788___282091	Bcc_01310___295567	Bcc_01267___309795	Bcc_00782___323795	Bcc_00038___337315	Bcc_04966___362109	Bcc_00445___367871	Bcc_00038___381899	Bcc_05695___408361	Bcc_00164___412187	Bcc_01694___428221	Bcc_04026___447541	Bcc_00038___454283	Bcc_01514___472141	Bcc_02614___489403	Bcc_00038___499477	Bcc_02349___518619	Bcc_00714___529981	Bcc_00913___545011
group_35771 group_35770 group_35772		Outer membrane porin protein Outer membrane porin protein Outer membrane porin protein	1 209 1	1 209 1	1 1 1	1 1 1	29396 6800 6758	1 1	24451 17258		Bcc_01685	Bcc_06201___12401	Bcc_00006___15243	Bcc_00795___32013	Bcc_01152___46923	Bcc_06996___73103	Bcc_05494___84443	Bcc_02955___94069	Bcc_05637___113737	Bcc_05755___128203	Bcc_01337___134325	Bcc_01335___149295	Bcc_04121___168897	Bcc_00341___175851	Bcc_01309___191933	Bcc_04949___213945	Bcc_06720___232527	Bcc_03782___241133 Bcc_00991___235551	Bcc_06334___261127	Bcc_01843___266871	Bcc_07106___292727	Bcc_01506___295959	Bcc_00866___308993	Bcc_06212___334655	Bcc_01616___340471	Bcc_03257___358691	Bcc_05956___378893	Bcc_04107___390037	Bcc_05088___407147	Bcc_02681___417221	Bcc_01972___428777	Bcc_00020___439529	Bcc_03712___461631	Bcc_01970___473053	Bcc_02550___489275	Bcc_05237___509875	Bcc_00020___513961	Bcc_00867___530287	Bcc_02667___548519
group_35784 group_35785 group_35786 group_35787 group_35782 group_35783		hypothetical protein hypothetical protein hypothetical protein hypothetical protein hypothetical protein hypothetical protein	1 1 1 1 209 1	1 1 1 1 210 1	1 1 1 1 1.01 1	1 1 1 1 1 1	34889 8196 13315 3546 13393 8244	1 1 1 1 1	13560 14798 14760 28250 14865		Bcc_01436	Bcc_05410___10819	Bcc_02888___21007	Bcc_03842___38107	Bcc_02097___48813	Bcc_01993___63097	Bcc_05009___83473	Bcc_05296___98751	Bcc_00502___103467	Bcc_01743___120179	Bcc_04576___140803	Bcc_02620___151865	Bcc_02724___166103	Bcc_02279___179727	Bcc_06133___201581	Bcc_05557___215161	Bcc_01978___223043	Bcc_02471___238511	Bcc_04168___256795	Bcc_04074___271333	Bcc_06086___290687	Bcc_00711___294369	Bcc_00442___308145	Bcc_03420___329071	Bcc_01413___340065	Bcc_02684___357545	Bcc_02627___372235	Bcc_04025___389873	Bcc_03223___403417	Bcc_03115___418089	Bcc_04838___434509	Bcc_03076___445641	Bcc_06879___467965	Bcc_04925___478963	Bcc_00743___485661	Bcc_02595___504591	Bcc_05376___524673	Bcc_02578___533709	Bcc_05309___553803
phnPP_2 phnPP		Phosphoribosyl 1,2-cyclic phosphate 1,2-diphosphodiesterase Phosphoribosyl 1,2-cyclic phosphate 1,2-diphosphodiesterase	1 209	1 209	1 1	1 1	3596 5977	1	28158		Bcc_04167	Bcc_00620___1239	Bcc_00589___16409	Bcc_00679___31781	Bcc_00330___45279	Bcc_05819___70749	Bcc_06480___86415	Bcc_04919___97997	Bcc_03410___109283	Bcc_05417___127527	Bcc_04853___141357	Bcc_04220___155065	Bcc_04325___169305	Bcc_03064___181297	Bcc_03403___196121	Bcc_00313___204673	Bcc_03041___225169	Bcc_04709___242987	Bcc_00900___250259	Bcc_06059___275303	Bcc_00457___279429	Bcc_03387___299721	Bcc_03040___313341	Bcc_07091___336413	Bcc_03566___344371	Bcc_00065___352307	Bcc_06778___380537	Bcc_05088___391999	Bcc_06905___410781	Bcc_00704___413267	Bcc_00281___425395	Bcc_06579___452647	Bcc_06494___467195	Bcc_03754___476621	Bcc_05841___495857	Bcc_01423___502247	Bcc_06476___526873	Bcc_02200___532953	Bcc_03066___549317
group_35889 group_35888 group_35890 group_35891 group_35887 dmlR_18	dmlR_45 dmlR_28 dmlR_37 dmlR_53 dmlR_46	HTH-type transcriptional regulator DmlR HTH-type transcriptional regulator DmlR HTH-type transcriptional regulator DmlR HTH-type transcriptional regulator DmlR HTH-type transcriptional regulator DmlR HTH-type transcriptional regulator DmlR	1 1 1 1 1 209	1 1 1 1 1 210	1 1 1 1 1 1.01	1 1 1 1 1 1	8201 8257 13310 3551 8249 13400	1 1 1 1 1	14803 14838 14765 28255 14870		Bcc_01441	Bcc_05415___10829	Bcc_02883___20997	Bcc_03837___38097	Bcc_02092___48803	Bcc_01998___63107	Bcc_05014___83483	Bcc_05291___98741	Bcc_00497___103457	Bcc_01738___120169	Bcc_04581___140813	Bcc_02615___151855	Bcc_02729___166113	Bcc_02284___179737	Bcc_06128___201571	Bcc_05562___215171	Bcc_01973___223033	Bcc_02476___238521	Bcc_04173___256805	Bcc_04069___271323	Bcc_06081___290677	Bcc_00716___294379	Bcc_00447___308155	Bcc_03425___329081	Bcc_01418___340075	Bcc_02689___357555	Bcc_02632___372245	Bcc_04020___389863	Bcc_03218___403407	Bcc_03110___418079	Bcc_04843___434519	Bcc_03081___445651	Bcc_06884___467975	Bcc_04920___478953	Bcc_00748___485671	Bcc_02600___504601	Bcc_05381___524683	Bcc_02583___533719	Bcc_05314___553813
dedD_2 dedD group_35949	dedD_2	Cell division protein DedD Cell division protein DedD Cell division protein DedD	1 209 1	1 209 1	1 1 1	1 1 1	32254 32275 36494	102 116	8 13		Bcc_00119	Bcc_06170___12339	Bcc_02631___20493	Bcc_02837___36097	Bcc_05318___55255	Bcc_04710___68531	Bcc_04520___82495	Bcc_00222___88603	Bcc_03852___110167	Bcc_05066___126825	Bcc_03181___138013	Bcc_06910___160445	Bcc_00179___161013	Bcc_06822___188813	Bcc_02039___193393	Bcc_07014___218075	Bcc_07161___233409	Bcc_00230___234029	Bcc_07177___262813	Bcc_07540___278265	Bcc_01674___281863 Bcc_06953___292421	Bcc_05622___304191	Bcc_05616___318493	Bcc_03796___329823	Bcc_05729___348697	Bcc_04416___361009	Bcc_05543___378067	Bcc_06149___394121	Bcc_06205___409381 Bcc_04847___406665	Bcc_04620___421099	Bcc_05847___436527	Bcc_04358___448205	Bcc_05739___465685	Bcc_05734___480581	Bcc_01531___487237	Bcc_04847___509095	Bcc_03135___520191	Bcc_03313___535179	Bcc_05507___554199
group_35955 putA putA_2 group_35956	putA_2 putA_2	Bifunctional protein PutA Bifunctional protein PutA Bifunctional protein PutA Bifunctional protein PutA	1 209 1 1	1 209 1 1	1 1 1 1	1 1 1 1	32498 6900 6647 30548	1 45 1	9895 59 17339		Bcc_01765	Bcc_06281___12561	Bcc_00086___15403	Bcc_00875___32173	Bcc_01232___47083	Bcc_00149___59409	Bcc_05575___84605	Bcc_03036___94231	Bcc_05717___113897	Bcc_05837___128367	Bcc_01419___134489	Bcc_01417___149459	Bcc_04041___168737	Bcc_06711___188591	Bcc_00091___189497	Bcc_05029___214105	Bcc_06640___232367	Bcc_03700___240969 Bcc_01073___235715	Bcc_06414___261287	Bcc_01924___267033	Bcc_07188___292891	Bcc_01586___296119	Bcc_00947___309155	Bcc_06293___334817	Bcc_01697___340633	Bcc_03068___358313	Bcc_06037___379055	Bcc_04188___390199	Bcc_00469___397909	Bcc_02600___417059	Bcc_03777___432387	Bcc_02924___445337	Bcc_03793___461793	Bcc_02051___473215	Bcc_02469___489113	Bcc_05318___510037	Bcc_00101___514123	Bcc_00785___530123	Bcc_02748___548681
dsbA group_36000 group_35999 group_35998	dsbA_2 dsbA_2 dsbA_2	Thiol:disulfide interchange protein DsbA Thiol:disulfide interchange protein DsbA Thiol:disulfide interchange protein DsbA Thiol:disulfide interchange protein DsbA	209 1 1 1	209 1 1 1	1 1 1 1	1 1 1 1	13271 13155 8307 13244	1 1 1	15357 15408 15390		Bcc_01388	Bcc_05362___10723	Bcc_02936___21103	Bcc_03890___38203	Bcc_02145___48909	Bcc_01945___63001	Bcc_04961___83377	Bcc_05344___98847	Bcc_05356___113175	Bcc_04145___124983	Bcc_02044___135739	Bcc_04634___155893	Bcc_02676___166007	Bcc_02231___179631	Bcc_05764___200843	Bcc_05509___215065	Bcc_02026___223139	Bcc_05153___243875	Bcc_02372___253203	Bcc_04122___271429	Bcc_05827___290169	Bcc_00663___294273	Bcc_00394___308049	Bcc_03372___328975	Bcc_01365___339969	Bcc_02636___357449	Bcc_02579___372139	Bcc_04073___389969	Bcc_00236___397443	Bcc_03163___418185	Bcc_04790___434413	Bcc_03028___445545	Bcc_06831___467869	Bcc_04973___479059	Bcc_00695___485565	Bcc_02547___504495	Bcc_05328___524577	Bcc_02530___533613	Bcc_05261___553707
hmgA_2 hmgA		Homogentisate 1,2-dioxygenase Homogentisate 1,2-dioxygenase	1 209	1 209	1 1	1 1	21592 21809	1	17751		Bcc_02416	Bcc_03837___7673	Bcc_05282___25795	Bcc_06638___43699	Bcc_03632___51883	Bcc_06441___71993	Bcc_04920___83295	Bcc_02621___93401	Bcc_02707___107877	Bcc_06783___130259	Bcc_07204___146059	Bcc_06634___159893	Bcc_03683___168021	Bcc_05313___185795	Bcc_07078___203471	Bcc_06634___217315	Bcc_06074___231235	Bcc_06366___246301	Bcc_02704___253867	Bcc_05365___273915	Bcc_02711___283937	Bcc_00978___294903	Bcc_01604___310469	Bcc_00028___322287	Bcc_00208___337655	Bcc_06662___365501	Bcc_02830___372641	Bcc_00756___383335	Bcc_02876___402723	Bcc_02143___416145	Bcc_06819___438471	Bcc_06901___453291	Bcc_02966___460139	Bcc_00517___470147	Bcc_04568___493311	Bcc_00190___499781	Bcc_03713___521347	Bcc_03188___534929	Bcc_01201___545587
group_36015 group_36014		hypothetical protein hypothetical protein	1 209	1 209	1 1	1 1	13977 14351	1	21241		Bcc_00870	Bcc_03673___7345	Bcc_04763___24757	Bcc_05795___42013	Bcc_02265___49149	Bcc_02723___64557	Bcc_03019___79493	Bcc_04684___97527	Bcc_06483___115429	Bcc_05925___128543	Bcc_05060___141771	Bcc_00135___146895	Bcc_05343___171341	Bcc_00005___175179	Bcc_05307___199929	Bcc_02457___208961	Bcc_04471___228029	Bcc_05454___244477	Bcc_05377___259213	Bcc_06364___275913	Bcc_01547___281609	Bcc_00143___293233	Bcc_03396___314053	Bcc_01992___326215	Bcc_02119___341477	Bcc_03136___358449	Bcc_01843___370667	Bcc_01828___385479	Bcc_03914___404799	Bcc_00366___412591	Bcc_03891___432615	Bcc_01565___442619	Bcc_03571___461349	Bcc_01375___471863	Bcc_05679___495533	Bcc_01682___502765	Bcc_03832___521585	Bcc_07010___542573	Bcc_03634___550453
group_36020 group_36021 group_36022 group_36023 group_36019 group_36018		hypothetical protein hypothetical protein hypothetical protein hypothetical protein hypothetical protein hypothetical protein	1 1 1 1 1 209	1 1 1 1 1 211	1 1 1 1 1 1.01	1 1 1 1 1 1	29269 29015 30896 5524 28511 29219	153 1 1 1 62	4 26455 22234 4657 21		Bcc_05555	Bcc_06347___12693	Bcc_06600___28431	Bcc_06116___42655	Bcc_05707___56033	Bcc_06871___72853	Bcc_03368___80191	Bcc_00660___89479	Bcc_04561___111585	Bcc_00688___118069	Bcc_06723___145097	Bcc_00227___147079	Bcc_04716___170087	Bcc_00953___177075	Bcc_02717___194749	Bcc_03785___211617	Bcc_01571___222229	Bcc_02897___239363	Bcc_06464___261387	Bcc_06834___276853	Bcc_06296___291107	Bcc_04659___302265	Bcc_04617___316495	Bcc_06824___335879	Bcc_03284___343807	Bcc_04562___361301	Bcc_05820___378621	Bcc_04565___390953 Bcc_04304___390431	Bcc_00749___398469	Bcc_03617___419093	Bcc_05549___435931	Bcc_03835___447159	Bcc_04072___462351	Bcc_00283___469679	Bcc_07549___499273	Bcc_06728___512857	Bcc_05272___524465	Bcc_03909___536371	Bcc_02175___547535
group_36042 group_36041		hypothetical protein hypothetical protein	1 209	1 209	1 1	1 1	14687 14778	32	58		Bcc_04325	Bcc_03002___6003	Bcc_03040___21311	Bcc_03524___37471	Bcc_02229___49077	Bcc_03092___65295	Bcc_02932___79319	Bcc_02341___92841	Bcc_03610___109683	Bcc_05901___128495	Bcc_00524___132699	Bcc_01872___150369	Bcc_05508___171671	Bcc_00635___176439	Bcc_00207___189729	Bcc_02175___208397	Bcc_03221___225529	Bcc_03161___239891	Bcc_05762___259983	Bcc_01398___265981	Bcc_05936___290387	Bcc_03543___300033	Bcc_03572___314405	Bcc_00534___323299	Bcc_03063___343365	Bcc_00695___353567	Bcc_04914___376809	Bcc_00701___383225	Bcc_00339___397649	Bcc_00542___412943	Bcc_07289___439411	Bcc_00676___440841	Bcc_00912___456031	Bcc_00413___469939	Bcc_05235___494645	Bcc_00444___500289	Bcc_00818___515557	Bcc_06566___541685	Bcc_03104___549393
[truncated: 12,702 more rows]
[truncated: 170 more columns]
