# Supplementary material for: Phenotypic diversity and genotypic flexibility of Burkholderia cenocepacia during long-term chronic infection of cystic fibrosis lungs
Source: Genome Res. 2017 Apr;27(4):650–62. doi: 10.1101/gr.213363.116 (PMC5378182; doi:10.1101/gr.213363.116)
Supplement: Supplemental Material [file supp_gr.213363.116_Supplemental_FigureS5_logistic_growth_halfLB.csv]

annotation	well_alias	MaxGrowth	MaxRate	LagLength
Bcc001	B03	0.417013348855749	2.17228510187192e-05	5635.80234519234
Bcc001	B04	0.414073064047016	2.18601258436939e-05	5125.85398556882
Bcc001	B05	0.411549398847865	2.16914845208922e-05	5188.66127131515
Bcc001	B06	0.413197416130139	2.15318583411539e-05	5071.28512928039
Bcc002	C03	0.171979417142736	5.75507611665772e-06	-7301.60116512804
Bcc002	C04	0.17217505685922	5.24777466424278e-06	-7960.1197385093
Bcc002	C05	0.178788838408808	5.3460123533416e-06	-6851.25124995638
Bcc002	C06	NA	NA	NA
Bcc003	D03	0.413495824283804	1.86224861357006e-05	3787.52098135284
Bcc003	D04	0.400412361424657	1.79874359418914e-05	3741.67578186175
Bcc003	D05	0.393438838053082	1.76016252550514e-05	3901.72365572796
Bcc003	D06	0.384098790293449	1.72053918429527e-05	3864.56635716275
Bcc004	E03	0.406897010637488	2.22408531202679e-05	5046.78665845685
Bcc004	E04	0.403676212239592	2.29049311875956e-05	5481.80354302836
Bcc004	E05	0.402084479558598	2.24588842516483e-05	5417.48151091985
Bcc004	E06	0.405402256634987	2.267961317042e-05	5590.64549385298
Bcc005	F03	0.421702523491398	2.15654998938946e-05	5731.92003852396
Bcc005	F04	0.417418237545557	2.16374475837829e-05	5858.72682597425
Bcc005	F05	0.417030116686067	2.1592779861278e-05	5935.10798895238
Bcc005	F06	0.417550405249812	2.12350596250507e-05	5977.41527668503
Bcc006	G03	0.358519963522462	1.3705276937127e-05	4752.6529841617
Bcc006	G04	0.353944931673908	1.38365453502976e-05	5236.16870831826
Bcc006	G05	0.353605397532169	1.37430977059589e-05	5446.18204473425
Bcc006	G06	0.349094696112896	1.35193648338989e-05	5263.20871649675
Bcc007	B08	0.378398147453075	1.22997457594077e-05	11703.7200708341
Bcc007	B09	0.382231578036036	1.26922605126852e-05	11315.3589102365
Bcc007	B10	0.381839888856233	1.25802872882657e-05	11598.6967822511
Bcc007	B11	0.390046596128854	1.31645575169459e-05	11897.5326561951
Bcc008	C08	0.374115352972736	1.23108079950038e-05	9606.76352191004
Bcc008	C09	0.37324079154302	1.23416813531002e-05	10540.3034896229
Bcc008	C10	0.369526034360551	1.20319893800943e-05	10356.1954536993
Bcc008	C11	0.457080575615775	1.19588253829816e-05	11401.0899201826
Bcc009	D08	0.358751752377016	1.44349036915847e-05	5713.04352037469
Bcc009	D09	0.361098524560735	1.40917836401446e-05	5648.27732987719
Bcc009	D10	0.358972592799462	1.42026507253605e-05	5576.74276222326
Bcc009	D11	0.365893354662905	1.45753562318785e-05	5851.33324942438
Bcc010	E08	0.406811841202919	1.34698417253303e-05	9698.85663603339
Bcc010	E09	0.382511124630979	1.21780900978521e-05	9916.0843545058
Bcc010	E10	0.374805343102044	1.27909073910714e-05	10091.418427997
Bcc010	E11	0.392941262094679	1.31166796876938e-05	10959.9111718151
Bcc011	F08	0.367058126922349	1.45936872268254e-05	4046.85916605263
Bcc011	F09	0.366872276843943	1.48125670200992e-05	5026.55890844044
Bcc011	F10	0.376854594333314	1.52792154123244e-05	5233.16980252354
Bcc011	F11	0.36437361858387	1.43751661949156e-05	4390.50218313567
Bcc012	G08	0.377378751247365	1.2182661321883e-05	2606.92321932708
Bcc012	G09	0.390171862223652	1.24583653829108e-05	3507.23768079526
Bcc012	G10	0.384872524219342	1.24978990502999e-05	5235.15835175957
Bcc012	G11	0.385362256201009	1.2976378496959e-05	5691.34739565065
BccJ2315	E02	0.330187801926507	6.04155829222232e-06	6282.17743024898
BccJ2315	E07	0.304599215943508	5.44167449364687e-06	3193.1574608116
BccJ2315	F02	0.288971882661505	5.89805118856767e-06	1809.88629958378
BccJ2315	F07	0.312749085529666	6.27824747605309e-06	2949.82688892794
BccJ2315	G02	0.314300029820033	5.5218453290694e-06	3909.04311853694
BccJ2315	G07	0.298558221707021	5.07322378708456e-06	1957.50649547057
BmC5568	B02	0.460446807840781	3.54303560094707e-05	3675.82014852781
BmC5568	B07	0.453272034824009	3.62202511731736e-05	3347.34734357462
BmC5568	C02	0.467224644482271	3.42536906809465e-05	4560.14332215946
BmC5568	C07	0.45652188472514	3.56669660000445e-05	4041.46119424812
BmC5568	D02	0.45849379915084	3.42841990308849e-05	4542.62891596561
BmC5568	D07	0.447160690551756	3.52302159535952e-05	4199.17956820176
Bcc013	B03	0.518112897680877	1.58182825995319e-05	22182.1196791728
Bcc013	B04	0.52381907827042	1.65311007134127e-05	21780.2981414672
Bcc013	B05	0.517338763510344	1.57120552943026e-05	20961.0998872074
Bcc013	B06	0.501619094608003	1.53588850930519e-05	20785.7958323114
Bcc014	C03	0.466894213910268	1.47204323836194e-05	3733.77933002608
Bcc014	C04	0.471629358287152	1.54723720297613e-05	3711.30025652628
Bcc014	C05	0.469653318254838	1.69779100487947e-05	2838.0907168919
Bcc014	C06	0.430135126229569	1.4971642550092e-05	4406.95517384808
Bcc015	D03	0.350906773519205	1.25153305016352e-05	2703.69172905984
Bcc015	D04	0.354563561949887	1.31930981346894e-05	3023.26201860121
Bcc015	D05	0.343337396142089	1.27408989295481e-05	2645.84194846299
Bcc015	D06	0.387344948774718	1.49709545703634e-05	4738.10733891036
Bcc016	E03	0.430000292936641	1.53772671298498e-05	12084.1448980109
Bcc016	E04	0.441461745397696	1.61688672019044e-05	11908.0800844177
Bcc016	E05	0.444126773483818	1.65112567649065e-05	12179.5763855306
Bcc016	E06	0.433847898694082	1.54914903874363e-05	11387.4701216385
Bcc017	F03	0.498909928388505	2.21762956221434e-05	4310.4697839244
Bcc017	F04	0.502397527173943	2.24553151745867e-05	4258.79422882551
Bcc017	F05	0.509062312431515	2.31041692549529e-05	4220.76840029972
Bcc017	F06	0.507800558832094	2.29839577385768e-05	4118.04101906533
Bcc018	G03	0.292593298364386	9.04943627948266e-06	-1395.38276895576
Bcc018	G04	0.291339470989144	9.10550482332575e-06	-1772.75379484755
Bcc018	G05	0.379767580828755	6.55008385375151e-06	-6294.38660243942
Bcc018	G06	0.283632999268445	8.84935751919696e-06	-1971.12530993424
Bcc019	B08	0.408198428440445	1.25879540685175e-05	5049.82786913031
Bcc019	B09	0.412109124391224	1.30711526688699e-05	5288.63647104929
Bcc019	B10	0.412870489669918	1.30312927116673e-05	4992.12267977607
Bcc019	B11	0.417811830520615	1.34139414212698e-05	5004.37930595209
Bcc020	C08	0.35048152204726	9.23045014862465e-06	-3370.21115469617
Bcc020	C09	0.35335253669658	9.57834467645829e-06	-3598.38161020056
Bcc020	C10	0.368540252695172	1.01125878763112e-05	-2919.54848788473
Bcc020	C11	0.385289714340771	9.99295654257277e-06	-3319.25326090887
Bcc021	D08	0.272934033684825	6.24480887908828e-06	-2998.04139141725
Bcc021	D09	0.284141021116208	7.36636567410335e-06	-2218.79159598886
Bcc021	D10	0.275196589984345	7.21578227383846e-06	-2195.20626716949
Bcc021	D11	0.28184498584864	4.35457693017013e-06	-12581.4469491427
Bcc022	E08	0.328653594287078	1.38995248250217e-05	1456.87258500542
Bcc022	E09	0.329983115094784	1.42357361752076e-05	1329.60328452326
Bcc022	E10	0.332176976038647	1.45622627322947e-05	1707.04742902019
Bcc022	E11	0.710299779527857	2.55967243834872e-05	9527.45265747154
Bcc023	F08	0.386084102870245	1.4293361511526e-05	1587.31607528932
Bcc023	F09	0.391721770528912	1.4397065177486e-05	2058.3021955459
Bcc023	F10	0.384670977783593	1.4830630709885e-05	1805.45997291129
Bcc023	F11	0.377253384059465	1.49182363635034e-05	1660.55823665085
Bcc024	G08	0.406279663313416	1.46670442848628e-05	4521.22366201768
Bcc024	G09	0.396883451747045	1.44977150848456e-05	5106.76745916416
Bcc024	G10	0.405399954795116	1.52580928661011e-05	5101.93510116079
Bcc024	G11	0.400920544904712	1.52853613552253e-05	5154.40689061748
BccJ2315	B02	0.343436919450894	7.95213008594517e-06	3215.10202793965
BccJ2315	B07	0.252008369550732	6.69329526762108e-06	-2435.08750680008
BccJ2315	C02	0.34965228231307	8.22552899255833e-06	3481.30327894995
BccJ2315	C07	0.248370293820681	5.99464901141016e-06	-3507.5287406731
BccJ2315	D02	0.357312903704272	8.42966567781904e-06	3959.31081499795
BccJ2315	D07	0.257272790965281	6.14791753270444e-06	-3551.3505321971
BmC5568	E02	0.654886809152611	5.17155441527568e-05	5999.87862955821
BmC5568	E07	0.472548117826547	4.02838858240256e-05	3541.93738176622
BmC5568	F02	0.46987907981208	3.98123282262423e-05	3510.64731015143
BmC5568	F07	0.468576048543909	3.96986367574051e-05	3385.76163684951
BmC5568	G02	0.47379481260297	4.05050323275394e-05	3438.48484313932
BmC5568	G07	0.730764534385048	5.95512487048933e-05	5860.84319892245
Bcc025	B03	0.414016200750805	1.2172297305311e-05	14411.5068811238
Bcc025	B04	0.413023365733123	1.19455302941677e-05	13760.2918561636
Bcc025	B05	0.407485277908185	1.18230676556795e-05	14045.6842707503
Bcc025	B06	0.407142845946259	1.15650894001195e-05	13985.829189046
Bcc026	C03	0.473801372124638	1.69325959962275e-05	19300.146087631
Bcc026	C04	0.471386376470919	1.73163481370458e-05	19223.8371003027
Bcc026	C05	0.471232180038017	1.6845253099933e-05	18882.2364046723
Bcc026	C06	0.457422644950389	1.62471079999406e-05	19027.2118939421
Bcc027	D03	0.412082234513935	1.41753511287986e-05	6540.07268918377
Bcc027	D04	0.407515937192093	1.40935962386139e-05	6268.33870154737
Bcc027	D05	0.403306153935375	1.37399198274553e-05	6162.150535633
Bcc027	D06	0.401075743558622	1.33479391656232e-05	5901.69209107115
Bcc028	E03	0.473015882805859	1.65023806222299e-05	12612.0505135842
Bcc028	E04	0.472736936721666	1.63662367294833e-05	12560.8563186305
Bcc028	E05	0.468970884222261	1.61663596682164e-05	12491.8227332885
Bcc028	E06	0.463101492979495	1.56016651201659e-05	12477.1857367236
Bcc029	F03	0.423522208470863	1.42344805882342e-05	12464.4067417991
Bcc029	F04	0.427677181175839	1.46480618742007e-05	12494.9678501893
Bcc029	F05	0.42162020318221	1.42711408073333e-05	12514.6316832695
Bcc029	F06	0.423148779224486	1.41946077735804e-05	12263.1486116629
Bcc030	G03	0.490308935055179	1.86552559805265e-05	17599.244015652
Bcc030	G04	0.494285831828163	1.85576886933823e-05	17242.2912066589
Bcc030	G05	0.497136955723047	1.91128419799258e-05	17620.3868954213
Bcc030	G06	0.484860936516727	1.79640369033343e-05	17211.9634976365
Bcc031	B08	0.873563361432451	2.09650991306686e-05	38815.1398551809
Bcc031	B09	0.492994708142422	9.24796831864152e-06	23709.3134821238
Bcc031	B10	0.768134682957037	1.90301669319974e-05	37018.7037535552
Bcc031	B11	0.488001177232203	9.38606976793691e-06	23735.269683648
Bcc032	C08	0.490454088153766	1.92133050070175e-05	15008.3822687288
Bcc032	C09	0.485579832388407	1.9542671333322e-05	14274.0097378546
Bcc032	C10	0.489632135469927	1.90616688231559e-05	14668.5072939745
Bcc032	C11	0.499287941830305	1.98112296861344e-05	14729.6005058856
Bcc033	D08	0.392802696206248	1.3132362487627e-05	7949.37837835099
Bcc033	D09	0.394779474063202	1.33529686129062e-05	7920.94745715932
Bcc033	D10	0.397771460303439	1.35346920402861e-05	7542.61105657177
Bcc033	D11	0.597071341384471	1.64781288792692e-05	10717.2014080484
Bcc034	E08	0.495385893126089	2.22089695621313e-05	3730.42745817061
Bcc034	E09	0.489971310425832	2.16543150017863e-05	3466.52097841281
Bcc034	E10	0.497587543176738	2.25441705203731e-05	3446.63940163652
Bcc034	E11	0.489357592531488	2.16252050644847e-05	3449.82633185973
Bcc035	F08	0.437026539896544	1.65228853158308e-05	2393.84813775911
Bcc035	F09	0.43505101566515	1.67232729817185e-05	2397.98041458913
Bcc035	F10	0.442240362016907	1.69728005857541e-05	2397.24489795765
Bcc035	F11	0.441965189667181	1.71044058195577e-05	2533.49219354326
Bcc036	G08	0.436621302871156	1.84979835377844e-05	2855.52443687673
Bcc036	G09	0.440993170918888	1.90256087289889e-05	2745.86279197036
Bcc036	G10	0.443526396307981	1.8906557761093e-05	2329.2767253539
Bcc036	G11	0.44357372339942	1.92533676949113e-05	2716.98941046227
BccJ2315	B02	0.39427779295463	1.04737827100046e-05	3946.58360698153
BccJ2315	B07	0.377105583265352	1.05423143041268e-05	2906.83403640033
BccJ2315	C02	0.394067368193402	1.04008673891694e-05	3697.31225626694
BccJ2315	C07	0.387639576101932	1.14116835574815e-05	3659.259707766
BccJ2315	F02	0.369691560596758	1.03156011229202e-05	2714.11714284326
BccJ2315	F07	0.349659776348268	9.97529604962349e-06	1483.79381719272
BccJ2315	G02	0.394186760739889	1.05279111324811e-05	1484.01106540692
BccJ2315	G07	0.356615581564186	1.02220727787593e-05	2214.83959278923
BmC5568	D02	0.442839319928042	3.25635393789526e-05	4290.57470754432
BmC5568	D07	0.426640321702059	3.35272079328473e-05	3551.42078990896
BmC5568	E02	0.432701358811186	3.25678061728844e-05	3607.86614793181
BmC5568	E07	0.441661396051726	3.53482817107373e-05	3461.40887470824
Bcc037	B03	0.442054030810945	2.15991931568813e-05	4356.19645551639
Bcc037	B04	0.446451140893829	2.18712253709103e-05	3826.87374902527
Bcc037	B05	0.447129212595353	2.15642460598368e-05	3787.08492216408
Bcc037	B06	0.433756402568143	2.0831749050092e-05	3399.16827538831
Bcc038	C03	0.412810977526033	1.66309106901258e-05	-1397.49541806242
Bcc038	C04	0.423514863106536	1.79178420224644e-05	-357.701829655911
Bcc038	C05	0.43357300336668	1.83752219378352e-05	-250.524524249124
Bcc038	C06	0.446861304397997	1.84423130240011e-05	372.180153011464
Bcc039	D03	0.456534119401367	2.11110951663294e-05	1729.78404156313
Bcc039	D04	0.452185758783236	2.09231118091201e-05	1243.3202568748
Bcc039	D05	0.463824502958004	2.07340850188783e-05	1324.56594139974
Bcc039	D06	0.46892702562366	1.96916317531419e-05	1066.66843124179
Bcc040	E03	0.416048452933719	1.41611299268064e-05	-1007.13489348616
Bcc040	E04	0.43269462950846	1.50655285972333e-05	-1604.574686517
Bcc040	E05	0.43994973834696	1.43919709631508e-05	-2688.78918611279
Bcc040	E06	0.422752325410969	1.34276681243799e-05	-2945.25208835265
Bcc041	F03	0.400638624841167	1.34694696983562e-05	308.084573617212
Bcc041	F04	0.402145736429396	1.36994162779947e-05	296.719559229052
Bcc041	F05	0.404932770160648	1.33526523651836e-05	188.298577396022
Bcc041	F06	0.407034808236725	1.30615049751337e-05	-569.186753663479
Bcc042	G03	0.518656192900974	2.25089362049319e-05	1354.55486682019
Bcc042	G04	0.512585748870663	2.23368399916063e-05	1128.92864156433
Bcc042	G05	0.519662300818868	2.28986014532609e-05	1295.8214629754
Bcc042	G06	0.505795892625179	2.19078324912581e-05	981.716080366808
Bcc043	B08	0.380991514088114	1.47711595439311e-05	-1161.34601538319
Bcc043	B09	0.378352451552178	1.54892115411724e-05	-265.370975670713
Bcc043	B10	0.388153107696877	1.51501241382539e-05	-1368.67653761217
Bcc043	B11	0.38443152319889	1.63881365090668e-05	-15.030284069525
Bcc044	C08	0.461841415964951	1.58298044511317e-05	1973.03613488239
Bcc044	C09	0.469596534313545	1.60978725274097e-05	1184.45561070005
Bcc044	C10	0.471429554025129	1.62560426966724e-05	1293.49976884428
Bcc044	C11	0.465231807679483	1.70283325992486e-05	2494.41081266676
Bcc045	D08	0.411270849681728	1.42529592219034e-05	1162.87824894941
Bcc045	D09	0.420809852502158	1.46924164645057e-05	978.552506084091
Bcc045	D10	0.422790297304304	1.4342452047945e-05	71.5564175277853
Bcc045	D11	0.418718966680669	1.52430089992238e-05	1588.99027910616
Bcc046	E08	0.404731817328789	1.22641325448475e-05	-1723.89283494258
Bcc046	E09	0.41140760345102	1.21190680110501e-05	-3507.66282865078
Bcc046	E10	0.406085089727411	1.30820404232027e-05	-1389.03484963534
Bcc046	E11	0.596865602493517	1.66449095546124e-05	2858.13844954869
Bcc047	F08	0.396826071938153	1.37031406334947e-05	302.517916299257
Bcc047	F09	0.399806420017706	1.39934597209827e-05	737.326290718238
Bcc047	F10	0.406391581622045	1.38563010344169e-05	298.344485297999
Bcc047	F11	0.404249616783176	1.38591627336109e-05	-306.736638537453
Bcc048	G08	0.410639582388522	1.34508616753358e-05	3648.33608858869
Bcc048	G09	0.424044008285157	1.38082326998605e-05	2914.04885923044
Bcc048	G10	0.418373685806927	1.34251864937065e-05	2834.23537088503
Bcc048	G11	0.419986970183042	1.36137326210976e-05	4065.63263237515
BccJ2315	B02	0.268444832887317	4.46143479484354e-06	-3121.90414774945
BccJ2315	B07	0.325171898654513	3.51178120505909e-06	-7219.37046483027
BccJ2315	C02	0.319303273207637	5.15089900152844e-06	-1731.78929645943
BccJ2315	C07	0.259449358541777	3.59726977375176e-06	-13709.9826787939
BccJ2315	D02	0.410452002628888	6.71525979280853e-06	6957.17426938522
BccJ2315	D07	0.239678258232881	3.51126448947667e-06	-10569.1726893295
BmC5568	E02	0.474752775076832	3.73504304059732e-05	2742.54647693789
BmC5568	E07	0.486480397211794	3.88789180397917e-05	1698.86538194498
BmC5568	F02	0.468686578568938	3.83561232934979e-05	2767.69821373348
BmC5568	F07	0.461050316636559	4.35185777004267e-05	3364.04079455174
BmC5568	G02	0.4751201596317	3.89458736762499e-05	2529.71197672716
BmC5568	G07	0.478201518347867	3.85874085944831e-05	2138.40665009469
Bcc049	B03	0.497091436203228	1.77289914729267e-05	11573.2301680598
Bcc049	B04	0.492381067907416	1.82599487982287e-05	11445.3692210197
Bcc049	B05	0.472548695280169	1.73216039971859e-05	11091.4770755313
Bcc049	B06	0.469009212631905	1.66271123129973e-05	10608.7631161789
Bcc050	C03	0.443899760243082	1.32197776686789e-05	9827.74182034848
Bcc050	C04	0.44169200264476	1.27265805599037e-05	8758.26065473703
Bcc050	C05	0.438129482980016	1.18836284181464e-05	8002.80378442431
Bcc050	C06	0.429184625942869	1.15230254485438e-05	9736.85943157388
Bcc051	D03	0.515757342945274	1.45427022372779e-05	23326.3992707938
Bcc051	D04	0.516167562509931	1.45081526988264e-05	22956.4848572825
Bcc051	D05	0.508795906570742	1.45510177541101e-05	23917.7398103265
Bcc051	D06	0.497234440434037	1.31816622464755e-05	22863.8093651916
Bcc052	E03	0.443100127535071	1.01552555159237e-05	13838.4670730029
Bcc052	E04	0.437555288613114	9.38977835388562e-06	11413.4080255417
Bcc052	E05	0.461217855404106	1.08391860679094e-05	13792.0799528662
Bcc052	E06	0.429713565674608	1.07289098904732e-05	16275.0522700287
Bcc053	F03	0.471790971118507	1.02196562371448e-05	17800.4747938632
Bcc053	F04	0.474730748910967	9.9924440678431e-06	16364.9619492595
Bcc053	F05	0.472850403046049	1.13187992988017e-05	19815.13879131
Bcc053	F06	0.470650365876048	1.08131723788212e-05	19187.956712563
Bcc054	G03	0.567813672920462	1.01871334278099e-05	21954.2566487622
Bcc054	G04	0.60082175156384	9.64567178639578e-06	20204.5439471158
Bcc054	G05	0.627134906207567	9.43115753572008e-06	18446.014246418
Bcc054	G06	0.555181364920081	1.15813091780754e-05	25676.9455046971
Bcc055	B08	0.498160567798071	1.28580479915665e-05	28034.943307796
Bcc055	B09	0.50324782723406	1.33345146781389e-05	28776.6151174929
Bcc055	B10	0.492208490228883	1.32050481026025e-05	28542.6170560173
Bcc055	B11	0.50253346675235	1.4246090828848e-05	29333.2364084836
Bcc056	C08	0.452920072269459	9.97298302999239e-06	12921.2626922598
Bcc056	C09	0.455867084646508	1.00736038649196e-05	13271.3918693747
Bcc056	C10	0.460481723934557	9.97875037856753e-06	12293.6920284833
Bcc056	C11	0.453319306173037	1.06208469349013e-05	14223.7036126719
Bcc057	D08	NA	NA	NA
Bcc057	D09	23.7648578663583	0.000175302622382724	151876.758298919
Bcc057	D10	1.49369869689617	1.24103783222334e-05	51424.463280805
Bcc057	D11	1.14502171784235	1.08522059307045e-05	43824.6285289674
Bcc058	E08	0.809443208269056	6.17078464055281e-06	25692.8401483831
Bcc058	E09	0.645715954588098	5.705504744126e-06	18891.0657871966
Bcc058	E10	0.59215338338607	5.60112383961645e-06	16386.1397657849
Bcc058	E11	0.550970763183244	6.54221763063097e-06	19244.2711754433
Bcc059	F08	0.462391784529551	5.85776391618711e-06	13248.2431123499
Bcc059	F09	0.461588573881024	6.77689742427093e-06	16052.4291299356
Bcc059	F10	0.464885637650005	7.14736445804105e-06	16831.7106356737
Bcc059	F11	0.44938642710067	7.4817475636479e-06	16999.5356741777
Bcc060	G08	0.397419785017975	1.23808134510715e-05	4169.96670792494
Bcc060	G09	0.399485641337642	1.28657904339261e-05	4480.37932234885
Bcc060	G10	0.395444658973979	1.20218155762701e-05	3063.7601425769
Bcc060	G11	0.397960581475991	1.27761675587563e-05	4933.7785067708
BccJ2315	B02	0.331264061565824	8.91479130303085e-06	603.422513163608
BccJ2315	B07	0.31045402519001	8.54873037552868e-06	-1927.77738480111
BccJ2315	C02	0.356731956176345	9.28787095249822e-06	629.84277437899
BccJ2315	C07	0.342158892216448	9.14780645791344e-06	-1594.78376499638
BccJ2315	F02	0.287966946251788	8.12039895392436e-06	-2868.18130519816
BccJ2315	F07	0.300853482824705	8.28381977904552e-06	-2258.50602169555
BccJ2315	G02	0.296716750680023	7.97341324504877e-06	-3563.3414023224
BccJ2315	G07	0.311257221165492	8.17495483963201e-06	-4440.10343958827
BmC5568	D02	0.425986876931241	3.34748008590351e-05	3755.46469936916
BmC5568	D07	0.419709893553622	3.4161493862556e-05	3073.60770630175
BmC5568	E02	0.424085164196075	3.30259129382819e-05	2896.21845889983
BmC5568	E07	0.436302347285933	3.42647549375422e-05	2388.73092300834
Bcc061	B03	0.421564879875863	1.67993874620379e-05	5013.91366923138
Bcc061	B04	0.422846721173457	1.66366078902378e-05	4196.9663893045
Bcc061	B05	0.407989567816557	1.60038031440627e-05	4422.55199470106
Bcc061	B06	0.407463524532574	1.61154657277223e-05	4668.04848326818
Bcc062	C03	0.426377853141379	1.23446176657932e-05	4875.568464425
Bcc062	C04	0.426564923300567	1.15256321935424e-05	2597.35778417439
Bcc062	C05	0.41477283036544	1.05378442143957e-05	1022.63537825436
Bcc062	C06	0.402564599969056	1.08309872374504e-05	3227.85398397604
Bcc063	D03	0.387250273167061	8.12069778176728e-06	7219.04702843386
Bcc063	D04	0.369762041310155	7.06268877523233e-06	3924.85239573707
Bcc063	D05	0.383194118843015	7.70349064845657e-06	5359.63303020693
Bcc063	D06	0.364587987852964	5.91197732923908e-06	1676.6232391473
Bcc064	E03	0.396650542535132	1.01296460351165e-05	5045.4664222803
Bcc064	E04	0.395152540272263	9.70554857694963e-06	3075.98442256267
Bcc064	E05	0.400121857982019	9.14888083603207e-06	1564.81413261138
Bcc064	E06	0.382356557657571	9.0979724749889e-06	3932.80591288082
Bcc065	F03	0.455414486661464	1.20751581092207e-05	7970.35464570387
Bcc065	F04	0.411214148875808	1.16610883385663e-05	7510.74993239002
Bcc065	F05	0.4155291753095	1.20144032688684e-05	8250.00786708102
Bcc065	F06	0.411182190418975	1.154562133971e-05	8072.23645590264
Bcc066	G03	0.413537438906764	7.95004044185725e-06	5509.10449535714
Bcc066	G04	0.42102161305828	8.51032434121467e-06	6988.01703411557
Bcc066	G05	0.427960385402485	8.15784569438304e-06	5042.99544661942
Bcc066	G06	0.409750178391272	8.59773603294099e-06	8493.51082123381
Bcc067	B08	0.385730467041733	4.22686309687528e-06	-2197.41829717052
Bcc067	B09	0.381896308031084	5.14323568107975e-06	1015.00118207757
Bcc067	B10	0.372815442684205	5.34902472899024e-06	1272.02562368987
Bcc067	B11	0.37769465648297	4.67817129345442e-06	-852.102425417139
Bcc068	C08	0.403256821860983	6.95532149927374e-06	7479.92215546747
Bcc068	C09	0.39193945395178	6.93746777671952e-06	6355.89482234273
Bcc068	C10	0.39377624082477	7.03996393620817e-06	6948.65013219581
Bcc068	C11	0.385928641560471	6.96801655827165e-06	6407.00127833883
Bcc069	D08	0.387325117421591	1.35247536062529e-05	2387.83099347625
Bcc069	D09	0.401342337475274	1.4702264024633e-05	2486.03645014135
Bcc069	D10	0.398604609845339	1.40366446301945e-05	1708.52410193942
Bcc069	D11	0.41055029754517	1.50846672904404e-05	2513.11191289793
Bcc070	E08	0.781944967763135	4.74905397796177e-06	19002.703447031
Bcc070	E09	0.576706855332489	5.15841322058957e-06	9784.49854359364
Bcc070	E10	0.566777094233792	5.12895745026893e-06	9794.57205487029
Bcc070	E11	0.437868627468558	4.75079333779325e-06	5556.06289064948
Bcc071	F08	0.398166642146283	1.41488915137352e-05	1471.88029408971
Bcc071	F09	0.407969461735095	1.46074754338279e-05	1405.53856847683
Bcc071	F10	0.401827834452421	1.44571463309367e-05	1198.23162222838
Bcc071	F11	0.410752435286077	1.48916503178876e-05	1540.96096345236
Bcc072	G08	0.361404084987469	6.8723927025691e-06	-1296.01261724645
Bcc072	G09	0.363260752296865	7.18956732255279e-06	-1057.4913761542
Bcc072	G10	0.370233194022854	7.49454963299377e-06	-566.866577072922
Bcc072	G11	0.356325322095991	6.21943204389106e-06	-3200.94021231906
BccJ2315	B02	0.376795493927431	1.04924736152638e-05	-1257.09158328759
BccJ2315	B07	0.335305282252026	9.29686460024933e-06	-3752.13912135449
BccJ2315	C02	0.402813882149523	1.10494051844024e-05	-2016.36967850802
BccJ2315	C07	0.319081482394801	8.54138602003416e-06	-6902.10798786087
BccJ2315	D02	0.454936391425107	2.42190028708292e-05	9773.15679004009
BccJ2315	D07	0.439744015689404	2.66685425947826e-05	9513.18459787677
BccJ2315	E02	0.456706178474865	2.49682139991539e-05	8938.78872860302
BccJ2315	E07	0.461225226251967	2.29707740241167e-05	6854.58539716265
BccJ2315	F02	0.326186089546749	9.76303937664605e-06	-4626.28646876195
BccJ2315	F07	0.309353786548073	8.83159881569974e-06	-4553.63510285972
BccJ2315	G02	0.333494338142342	9.53539548619018e-06	-6116.7821807505
BccJ2315	G07	0.318993945300802	8.4790607372858e-06	-7974.00412900521
Bcc073	B03	0.360465209128056	1.46315363985426e-05	-4869.01212763126
Bcc073	B04	0.368528664143624	1.51596989372772e-05	-5095.74024446719
Bcc073	B05	0.360631654357314	1.43291384183673e-05	-5911.96666417323
Bcc073	B06	0.35747617521988	1.50736047452523e-05	-5030.89739646597
Bcc074	C03	0.454036264581285	1.13668211227237e-05	19619.7677716073
Bcc074	C04	0.455752298507023	1.16040985757876e-05	19096.6207588425
Bcc074	C05	0.438044858373344	1.08627252077473e-05	18320.0522618114
Bcc074	C06	0.428634242760479	9.99403337052276e-06	17716.8992647651
Bcc075	D03	0.449837433208275	1.71058694627484e-05	11093.966518431
Bcc075	D04	0.448552757739973	1.8021702495874e-05	11693.3223341819
Bcc075	D05	0.44861454949252	1.77870916579484e-05	11504.8321696051
Bcc075	D06	0.445948550022678	1.76502092133441e-05	11829.579098158
Bcc076	E03	0.447098560344227	1.49505698329741e-05	17863.0364380983
Bcc076	E04	0.452880334447836	1.47456146255424e-05	17252.9511675144
Bcc076	E05	0.453034218072901	1.59771283142418e-05	19041.675806865
Bcc076	E06	0.446866093346827	1.37542247475583e-05	17141.1077990068
Bcc077	F03	0.359721716680937	1.22542859317169e-05	2611.68144036405
Bcc077	F04	0.371566408222592	1.33730337399898e-05	2692.61216848042
Bcc077	F05	0.371658619550879	1.32972935605026e-05	2477.08834891465
Bcc077	F06	0.372290224335506	1.331023097726e-05	2437.11456413889
Bcc078	G03	0.353641759763156	8.94543164111752e-06	1233.33865067989
Bcc078	G04	0.353892236906882	8.98907789376019e-06	637.347430007417
Bcc078	G05	0.351702521642309	9.14368813739766e-06	911.156396242025
Bcc078	G06	0.346405768565413	8.75616431676042e-06	552.824135890776
Bcc079	B08	0.364923867170628	1.12966899265749e-05	1301.82013677285
Bcc079	B09	0.365601143073574	1.17387822940984e-05	1078.30937756028
Bcc079	B10	0.367282168887561	1.21232073613754e-05	1392.14154842031
Bcc079	B11	0.370844388197454	1.20835083331174e-05	1319.53861247319
Bcc080	C08	0.378477008864828	1.10817897071576e-05	2598.02101417308
Bcc080	C09	0.387017234227303	1.16693912902843e-05	2589.78875444766
Bcc080	C10	0.377598487487606	1.12357305203857e-05	2366.17887251758
Bcc080	C11	0.382999148797984	1.15735216817187e-05	2553.1271063461
Bcc081	D08	0.371452817428943	9.47147757249269e-06	2497.84858880737
Bcc081	D09	0.371429564823261	9.37280797019117e-06	1517.75298573987
Bcc081	D10	0.375966616986179	9.96278528946882e-06	2519.74678955881
Bcc081	D11	0.370018721649601	9.65924846661492e-06	2148.60859687019
Bcc082	E08	0.41334751593902	1.40679459566682e-05	4274.40408370619
Bcc082	E09	0.413408648078259	1.41116678853666e-05	4144.93796876544
Bcc082	E10	0.418415526977425	1.44549369369893e-05	4199.74463439667
Bcc082	E11	0.422731145633468	1.50616973081966e-05	4387.60778507894
Bcc083	F08	0.384487587091327	1.18968809292691e-05	1436.96992332638
Bcc083	F09	0.379137198190484	1.2189504771515e-05	1519.74459865206
Bcc083	F10	0.383342580940716	1.27187159726764e-05	1784.78298873804
Bcc083	F11	0.38221068986781	1.25778899521853e-05	1153.65181465675
Bcc084	G08	0.417005987090268	1.23268166783819e-05	8803.70653576768
Bcc084	G09	0.421603248770651	1.30240004525713e-05	8823.57482636047
Bcc084	G10	0.428040641506699	1.33791548037477e-05	8900.07432078567
Bcc084	G11	0.439959113085714	1.28247432489508e-05	7188.26628849106
BccJ2315	E02	0.456120440420674	1.82200473924119e-05	27216.13548872
BccJ2315	E07	0.44393475762207	1.78396751916306e-05	25760.531225133
BccJ2315	F02	0.44882595127446	6.8394919573405e-06	13415.0575759474
BccJ2315	F07	0.392571857974649	4.21062533157795e-06	1197.59964813267
BccJ2315	G02	0.41857494451336	6.20486185276319e-06	11129.3863514807
BccJ2315	G07	0.34888186944597	4.60080255667491e-06	3760.2596323238
BmC5568	B02	0.50869478031174	6.77688316315983e-06	16422.392928899
BmC5568	B07	0.424431091682694	6.59190029306828e-06	12168.2891751284
BmC5568	C02	0.55713357644438	7.56923019287768e-06	19131.43584186
BmC5568	C07	0.409565190347886	5.93222359587195e-06	10322.4888084834
BmC5568	D02	0.450663727234311	1.49807135392456e-05	26701.5441668192
BmC5568	D07	0.438486715480819	1.82264393415977e-05	26183.4052052156
Bcc085	B03	0.452571129489543	1.2434968556392e-05	18143.3002048231
Bcc085	B04	0.452620265792197	1.24873824069073e-05	18042.772390795
Bcc085	B05	0.441204260014068	1.20987519794609e-05	17951.1184001059
Bcc085	B06	0.437788111953552	1.19591440302784e-05	18060.2599594784
Bcc086	C03	0.449450882470512	1.73311841564769e-05	9349.15814872739
Bcc086	C04	0.444027387258237	1.6935817292995e-05	8883.82159622477
Bcc086	C05	0.433766719051795	1.60495865593857e-05	8818.85732178138
Bcc086	C06	0.422687904973731	1.50648307919394e-05	8589.22574124059
Bcc087	D03	0.402828919113922	1.12579208473544e-05	8774.46954766254
Bcc087	D04	0.40576434302563	1.16316211501103e-05	8515.16596288156
Bcc087	D05	0.39979267631759	1.16235976778227e-05	8227.40944223936
Bcc087	D06	0.402641242771891	1.26866628532055e-05	9247.33221630329
Bcc088	E03	0.424171182819836	1.79952929525574e-05	4651.02841919785
Bcc088	E04	0.427042447848181	1.88066950472933e-05	4893.50932825816
Bcc088	E05	0.424457452690784	1.86560695207893e-05	4885.54859867783
Bcc088	E06	0.423327612316604	1.89588928608078e-05	5089.48767458066
Bcc089	F03	0.360046511790713	1.33094992957113e-05	1389.10613701562
Bcc089	F04	0.358330474890059	1.36299780976731e-05	1646.08157029914
Bcc089	F05	0.354755601168181	1.38327338610104e-05	1762.11160306422
Bcc089	F06	0.338704355011703	1.29303206808058e-05	1322.76458771751
Bcc090	G03	0.286337414033031	2.20655196841902e-05	-925.201027755184
Bcc090	G04	0.545061058195243	4.54341648346818e-05	4382.48606724073
Bcc090	G05	0.571832561670295	4.61270570012482e-05	4211.88509692708
Bcc090	G06	0.551791193352531	4.72067858366712e-05	4252.76341691436
Bcc091	B08	0.905969537496818	8.77130894004751e-06	23183.4864727977
Bcc091	B09	1.12787875725951	1.1486562291638e-05	36867.6778309365
Bcc091	B10	0.538268143215819	7.74960618199381e-06	20466.4295066948
Bcc091	B11	0.618475626917775	7.47085887412095e-06	19885.3913052743
Bcc092	C08	0.293876039886929	6.52963180662554e-06	492.565694705003
Bcc092	C09	0.294931535669733	6.66395869128788e-06	830.290537733911
Bcc092	C10	0.3723314289695	5.05781549406315e-06	-4686.33847772934
Bcc092	C11	0.469178850779249	6.0286821618037e-06	1509.30050891013
Bcc093	D08	0.41280741222855	1.72730427275208e-05	4862.0427039584
Bcc093	D09	0.382225403862043	1.62967658512448e-05	3704.9127829735
Bcc093	D10	0.499486896772564	1.49963019391764e-05	3827.4094568314
Bcc093	D11	0.521473149738448	1.27491224050083e-05	2087.39420010211
Bcc094	E08	0.541457447818051	1.87391022465949e-05	7138.91494390681
Bcc094	E09	0.573597775179887	2.08589778008987e-05	7654.17771673422
Bcc094	E10	0.474316306262551	1.95063071277167e-05	5900.39634502869
Bcc094	E11	0.469233264649861	1.8784620372604e-05	5965.03102958505
Bcc095	F08	0.563740745027863	1.85604736745995e-05	7927.45896919488
Bcc095	F09	0.584558559377424	1.96126045132317e-05	8118.00181068931
Bcc095	F10	0.487675620988227	2.01039759047033e-05	7193.86286059024
Bcc095	F11	0.47953094428866	1.9788688924293e-05	7215.60628249268
Bcc096	G08	0.501533448120344	8.88170116767106e-06	20878.2892747151
Bcc096	G09	0.454429369949172	9.53940229212788e-06	20040.624510725
Bcc096	G10	0.45283523170469	9.55877871503442e-06	20752.5412044506
Bcc096	G11	0.446285030619829	9.61844692777836e-06	20585.2127845755
BccJ2315	B02	0.38250817281622	1.01708131324575e-05	-706.079312595397
BccJ2315	B07	0.342191286251131	9.8168676432738e-06	-2342.69054078325
BccJ2315	C02	0.397331874286242	1.05870738854009e-05	-867.477295536323
BccJ2315	C07	0.367434441495901	1.06838389865048e-05	-1383.31963595587
BccJ2315	F02	0.377119863142504	1.02473373903261e-05	-2419.88004898951
BccJ2315	F07	0.437641582749494	1.30057752475234e-05	1957.49363570519
BccJ2315	G02	0.385431520910581	1.08484000664585e-05	-1960.83332818262
BccJ2315	G07	0.384719040239729	1.04235604042971e-05	-3903.80816969663
BmC5568	D02	0.609570358919301	4.03814439763591e-05	15251.1959488024
BmC5568	D07	0.62540361366353	4.51746272652353e-05	14368.2567021662
BmC5568	E02	0.458743181180137	2.48128230974059e-05	10151.8241257568
BmC5568	E07	0.641978522329987	4.53269745278762e-05	14150.3445865756
Bcc097	B03	0.481699984074986	2.50368352528226e-05	4614.32582002921
Bcc097	B04	0.427859983304765	2.03757747620794e-05	3961.67856200429
Bcc097	B05	0.475894788591612	2.46942516141818e-05	4297.08326952541
Bcc097	B06	0.411653321622199	1.86739969352724e-05	3284.97462646895
Bcc098	C03	0.488618776454224	2.26244604057223e-05	3277.78441922639
Bcc098	C04	0.432849925267532	1.78759420295908e-05	2278.70124585942
Bcc098	C05	0.47723556827145	2.21866593465374e-05	2966.11556170737
Bcc098	C06	0.409433186689038	1.67301393323883e-05	2105.60226215271
Bcc099	D03	0.494325766601987	2.82359495564724e-05	4211.81556707621
Bcc099	D04	0.447166571083986	2.33867858089184e-05	3691.11304015898
Bcc099	D05	0.491917811411443	2.83764927331912e-05	3936.04779096892
Bcc099	D06	0.428167495149893	2.14191612720129e-05	3195.9625858142
Bcc100	E03	0.366606269592063	1.11367937943962e-05	3430.45973190643
Bcc100	E04	0.351580471291442	9.12076493120665e-06	2942.80198122563
Bcc100	E05	0.371257518602776	1.09449858610723e-05	2117.68983443766
Bcc100	E06	0.35513377432444	9.24893483981592e-06	2701.41056874414
Bcc101	F03	0.526400377212756	3.68775269875985e-05	3773.99247994058
Bcc101	F04	0.468599868640976	3.09065715040444e-05	3176.91270185287
Bcc101	F05	0.524760855014368	3.71388005484239e-05	3843.56008304903
Bcc101	F06	0.463131803603405	2.87864314952936e-05	2838.28298022881
Bcc102	G03	0.538191229574654	3.52190601886986e-05	3076.06473783335
Bcc102	G04	0.474631703681192	2.87802570918299e-05	2298.77574407438
Bcc102	G05	0.525794865947696	3.47370605126761e-05	2667.55351211191
Bcc102	G06	0.466585821196459	2.84512796063705e-05	2216.55822833532
Bcc103	B08	0.381707827308093	2.31235190300842e-05	1846.55789636361
Bcc103	B09	0.380823868613496	2.33414961600649e-05	1891.01267621147
Bcc103	B10	0.38295840010645	2.41543592295977e-05	2039.71300532525
Bcc103	B11	0.394928850516529	2.44619323682349e-05	1974.06405685601
Bcc104	C08	0.430056356868563	2.95521095291472e-05	733.98357880159
Bcc104	C09	0.425813311823822	2.89376310961557e-05	434.806864839806
Bcc104	C10	0.44323777299592	3.14387581610763e-05	831.361657947723
Bcc104	C11	0.432157762953067	3.0632351496568e-05	756.243572412291
Bcc105	D08	0.426242305774817	2.70801346905587e-05	2329.35682925789
Bcc105	D09	0.423350793295884	2.81504592991397e-05	2225.51628515448
Bcc105	D10	0.425773070452105	2.77945610982791e-05	2272.00815740967
Bcc105	D11	0.432346297026925	2.82467810878107e-05	2484.57973008599
Bcc106	E08	0.448192652731431	1.88078936465472e-05	6500.54226823199
Bcc106	E09	0.447535569767341	1.7784649795022e-05	5238.76700882928
Bcc106	E10	0.453645879587894	1.92213470878653e-05	6185.56937211525
Bcc106	E11	0.452271440376482	1.94726357321666e-05	6526.59945618466
Bcc107	F08	0.438407093054718	2.88570951695329e-05	2453.44357423515
Bcc107	F09	0.435802532503867	2.91252488291732e-05	2259.75816459011
Bcc107	F10	0.438171858675373	3.01893449412883e-05	2577.46258316279
Bcc107	F11	0.739021988802954	5.19590620905601e-05	6282.99654123888
Bcc108	G08	0.422444233722454	2.31650510187171e-05	2244.10423535163
Bcc108	G09	0.422259231846053	2.26638979556766e-05	1555.40913310784
Bcc108	G10	0.423987558532277	2.3907332026107e-05	2228.17145208718
Bcc108	G11	0.425323076368841	2.41113153416189e-05	2291.29717335393
BccJ2315	B02	0.399423881260804	1.15391255413312e-05	8199.04938813098
BccJ2315	B07	0.26043054784126	6.58731310016432e-06	-2384.6729621663
BccJ2315	C02	0.3432417678389	8.98710014903068e-06	2799.1067976275
BccJ2315	C07	0.279167509188722	7.10307526408356e-06	-3165.06718464474
BccJ2315	D02	0.343852399371888	9.40553916487042e-06	3500.49256900795
BccJ2315	D07	0.277573329901571	7.32217468094277e-06	-766.125036604072
BmC5568	E02	0.445967165425491	4.27871506925041e-05	3303.46801141206
BmC5568	E07	0.481178440031474	4.23409875232713e-05	2387.0074097827
BmC5568	F02	0.454202924251858	4.31563660909089e-05	3182.54096684166
BmC5568	F07	0.47158057279276	4.3030873241196e-05	2969.1100432832
BmC5568	G02	0.449744650457945	4.04474769045727e-05	2697.92848175434
BmC5568	G07	0.494555603000767	4.16564876870524e-05	2128.61389532854
Bcc109	B03	0.438420565450808	2.32918723855508e-05	3247.00970938813
Bcc109	B04	0.438451032211161	2.39328652333026e-05	3194.13543626664
Bcc109	B05	0.431963927716389	2.35746695811582e-05	2876.932810875
Bcc109	B06	0.422401806346236	2.35413760160417e-05	2809.20144790855
Bcc110	C03	0.462187695951759	1.66147162623751e-05	3021.18251029401
Bcc110	C04	0.461551631970102	1.66113028880944e-05	2216.81466606226
Bcc110	C05	0.455454291120812	1.67581489092844e-05	2345.6706311343
Bcc110	C06	0.441899046242452	1.56372399567629e-05	2446.45340729525
Bcc111	D03	0.383582151208084	1.11723607527981e-05	-4698.83896564644
Bcc111	D04	0.383026294362387	1.16829517803381e-05	-4497.63938376043
Bcc111	D05	0.381268027966835	1.1978881414178e-05	-4446.62458019862
Bcc111	D06	0.36974124558105	1.22339306137313e-05	-4225.12418232689
Bcc112	E03	0.494498024953424	1.53399932659228e-05	7410.64586775411
Bcc112	E04	0.492831687920889	1.56317315144046e-05	7099.69699919735
Bcc112	E05	0.485037879065407	1.52711468201627e-05	6846.36282523085
Bcc112	E06	0.483255271634228	1.54331648110194e-05	7037.37597954001
Bcc113	F03	0.361899946410803	1.13671555878794e-05	-4458.62912464727
Bcc113	F04	0.359572314796754	1.16475209649525e-05	-4104.58994849665
Bcc113	F05	0.355646819256134	1.25689977993941e-05	-3518.66317634365
Bcc113	F06	0.355604168652024	1.21870265615377e-05	-3770.43219367928
Bcc114	G03	0.477088873644112	1.52808178700163e-05	6533.02120212166
Bcc114	G04	0.47827804761153	1.53575403601405e-05	5944.47368155294
Bcc114	G05	0.483316691305805	1.54935117110541e-05	6064.90034376458
Bcc114	G06	0.479426514733276	1.55026002862054e-05	6170.58289212907
Bcc115	B08	0.446159234432665	3.16805299467518e-05	1483.93957253352
Bcc115	B09	0.451532182929305	3.2489453802054e-05	1497.02862207118
Bcc115	B10	0.45067354129158	3.34390972584072e-05	1639.77625413679
Bcc115	B11	0.446081423845883	3.31603720672046e-05	1696.88952612864
Bcc116	C08	0.500462149050924	3.45253195546614e-05	2307.81634783464
Bcc116	C09	0.502478509248973	3.51705055248725e-05	2268.80535915265
Bcc116	C10	0.505286514430877	3.54965437251353e-05	2340.18398859537
Bcc116	C11	0.500148194137351	3.60400554298872e-05	2322.97794976191
Bcc117	D08	0.453816324528787	2.51156324698546e-05	2600.53287533041
Bcc117	D09	0.463267617748913	2.77948640690694e-05	3090.60308915591
Bcc117	D10	0.447371062071939	2.67107411882932e-05	2804.45310767993
Bcc117	D11	0.44175551234223	2.62241319912662e-05	2778.24064731358
Bcc118	E08	0.451838932553484	2.8221087298554e-05	1986.99422638371
Bcc118	E09	0.443808259984143	2.76082403296733e-05	1940.21842754727
Bcc118	E10	0.451611046852554	2.84789355821673e-05	2037.49302601268
Bcc118	E11	0.450551994464657	2.86560464464168e-05	2140.25358098253
Bcc119	F08	0.482813097807215	3.27681216302017e-05	2532.4764922646
Bcc119	F09	0.479454431088516	3.36789949347029e-05	2564.91233897237
Bcc119	F10	0.489524031277416	3.40026729050173e-05	2597.37500806424
Bcc119	F11	0.485290312859285	3.43769725525245e-05	2680.39474952961
Bcc120	G08	0.43674863519352	1.80192565454275e-05	4224.23499292003
Bcc120	G09	0.436787117961848	1.8162557242832e-05	4102.08229943687
Bcc120	G10	0.439547267161623	1.84632526181039e-05	4438.33579157412
Bcc120	G11	0.436662277056847	1.80886727707374e-05	4096.73435193159
BccJ2315	B02	0.350415493217838	8.72997293737127e-06	3508.06973774037
BccJ2315	B07	0.311094338905532	7.87008211667896e-06	267.905209298455
BccJ2315	C02	0.351531252045199	8.61910257045845e-06	3388.9785636145
BccJ2315	C07	0.319094901488246	8.14508345521145e-06	1107.41182006224
BccJ2315	D02	0.333989285001035	8.29882599698866e-06	2677.42405175253
BccJ2315	D07	0.318333401775638	8.07140668091779e-06	1228.24185622884
BmC5568	E02	0.472866397757394	3.58876323537134e-05	2627.25911849582
BmC5568	E07	0.481153207707786	3.89942021130897e-05	2594.46890994244
BmC5568	F02	0.467898217658093	3.63509172897395e-05	2452.84175208445
BmC5568	F07	0.471534668845868	3.83428391313482e-05	2567.39227955212
BmC5568	G02	0.47123594749435	3.7708996736129e-05	2458.13468196203
BmC5568	G07	0.480118177953874	3.92653156794947e-05	2540.27316695782
Bcc121	B03	0.423049525566818	1.81294732280356e-05	3941.15905193369
Bcc121	B04	0.424803103131473	1.83527929162381e-05	3561.8842491383
Bcc121	B05	0.418998036666578	1.80882728993515e-05	3520.77050066414
Bcc121	B06	0.421930741934719	1.80976300925087e-05	3293.78276715078
Bcc122	C03	0.511590840894858	3.47799676033965e-05	2629.02136686542
Bcc122	C04	0.510114503738146	3.52161838248576e-05	2221.57177456538
Bcc122	C05	0.505599661719513	3.47897456340775e-05	1834.89879923451
Bcc122	C06	0.48635839262321	3.40886042305924e-05	2239.76302026953
Bcc123	D03	0.492088152831642	3.39155526578239e-05	3033.87907897013
Bcc123	D04	0.492433037689312	3.53969180272113e-05	2697.48529654864
Bcc123	D05	0.481315657646179	3.48217496343444e-05	2756.6003335574
Bcc123	D06	0.474499775085876	3.43522743013908e-05	2720.78648285582
Bcc124	E03	0.442344302815715	1.70008277236146e-05	4488.60933504004
Bcc124	E04	0.444327827371392	1.69216544277237e-05	3970.98684471403
Bcc124	E05	0.453137135889486	1.72001613203291e-05	3523.11522581535
Bcc124	E06	0.445594568105374	1.74221042575006e-05	3951.73049870409
Bcc125	F03	0.442723615270654	1.68718441772186e-05	7036.79166739022
Bcc125	F04	0.474088069643226	1.8531850541156e-05	8468.43683519775
Bcc125	F05	0.442052394423402	1.73134634843378e-05	7394.01915192053
Bcc125	F06	0.436673978981487	1.69006384871053e-05	7188.71291239256
Bcc126	G03	0.451771011945738	1.73646783353632e-05	3413.10846388152
Bcc126	G04	0.436260043730566	1.69506243199484e-05	3059.58755962464
Bcc126	G05	0.44634129583057	1.6806943393284e-05	2403.18898231596
Bcc126	G06	0.428943898066022	1.67404445628996e-05	2860.48139217392
Bcc127	B08	0.423394376188277	1.65397415106298e-05	5610.43502056207
Bcc127	B09	0.421132733494456	1.63892484766678e-05	5531.63457349357
Bcc127	B10	0.419143565280396	1.61026230150817e-05	4912.22065219812
Bcc127	B11	0.422685221472339	1.65177050020616e-05	5593.70082874152
Bcc128	C08	0.467091241219367	1.89626872029669e-05	4128.80962670108
Bcc128	C09	0.46627236813413	1.91372216043457e-05	4512.38406312433
Bcc128	C10	0.467887346699431	1.90065691533341e-05	4282.12508844358
Bcc128	C11	0.463348863502106	1.94802936416742e-05	4964.71738527591
Bcc129	D08	0.481717629169729	3.95545562578844e-05	2643.96009031117
Bcc129	D09	0.479060759261077	3.83157087809781e-05	2454.66052700982
Bcc129	D10	0.460132981898472	3.66287616779591e-05	2363.77163232847
Bcc129	D11	0.479279820473754	3.93059254088603e-05	2288.74671152255
Bcc130	E08	0.501658707879398	3.77596689017456e-05	2086.31905458725
Bcc130	E09	0.497963281941838	3.81807465160094e-05	1845.74494028766
Bcc130	E10	0.476983943128803	3.5305310258071e-05	1843.75190815633
Bcc130	E11	0.591512497518317	5.10818194981889e-05	4007.23957490344
Bcc131	F08	0.485467588081308	3.97873633430759e-05	2441.99180048193
Bcc131	F09	0.477468457615525	3.7899465961335e-05	2446.6536359175
Bcc131	F10	0.470087427269652	3.6125202092866e-05	2322.23808611919
Bcc131	F11	0.488187352616881	3.92109635401795e-05	2347.78231155258
Bcc132	G08	0.475318381039024	3.57318657773541e-05	1936.10280246933
Bcc132	G09	0.484210294382581	3.55952337447852e-05	1288.39374186368
Bcc132	G10	0.459521727582674	3.15064806663404e-05	1466.78810536178
Bcc132	G11	0.480975739865668	3.71959937702369e-05	1766.14605276652
BccJ2315	B02	0.330947744128542	9.0824343800632e-06	3399.51517575834
BccJ2315	B07	0.266366814369854	6.81197252420836e-06	-2724.92526529674
BccJ2315	C02	0.457240728676678	1.34827872079944e-05	9567.41066208489
BccJ2315	C07	0.280677301166501	6.83432895867985e-06	-4916.41435115269
BccJ2315	D02	0.345761057340762	9.34864649238833e-06	3719.88908587675
BccJ2315	D07	0.239261923058275	5.5624811126772e-06	-6302.00452085936
BmC5568	E02	0.450341248565043	3.89684448425438e-05	2591.00260761804
BmC5568	E07	0.483197462192617	4.05854082342042e-05	1992.92210738304
BmC5568	F02	0.444614035959543	4.02180462318493e-05	2645.09335215226
BmC5568	F07	0.458262323399964	4.10059087339082e-05	2540.28441220615
BmC5568	G02	0.454068138808189	4.10250418441708e-05	2606.34496436863
BmC5568	G07	0.478723961576798	3.87111811618353e-05	1692.18086666982
Bcc133	B03	0.7707457944304	3.06369478856888e-05	2417.03088499311
Bcc133	B04	0.510473925761975	3.53456230258415e-05	2748.68554709131
Bcc133	B05	0.515286308700693	3.55036906305988e-05	2583.96610587611
Bcc133	B06	0.505665443107563	3.490402555455e-05	2503.13565085218
Bcc134	C03	0.520729202249169	3.39069138027028e-05	3733.44223648108
Bcc134	C04	0.543862305594782	3.6395534147776e-05	3669.74362914866
Bcc134	C05	0.510557805463813	3.43757627637993e-05	3207.43807667917
Bcc134	C06	0.878611240436122	3.74702590692408e-05	4384.79327162739
Bcc135	D03	0.529543818476435	3.05762062674078e-05	3686.7184238818
Bcc135	D04	0.532157402907071	3.14338656234295e-05	3487.45154159024
Bcc135	D05	0.533349897906777	3.25730696544716e-05	3266.77225133066
Bcc135	D06	0.519691782784069	3.1265529178325e-05	3124.85086851292
Bcc136	E03	0.466777271883907	3.24243261370221e-05	1879.56481416669
Bcc136	E04	0.467938732875972	3.37871566435834e-05	1933.10438140535
Bcc136	E05	0.4636508418374	3.33897418468436e-05	1883.28049578332
Bcc136	E06	0.459856899288124	3.33258827688754e-05	1854.96930819083
Bcc137	F03	0.453097727667514	3.17037187670632e-05	2073.50849974264
Bcc137	F04	0.474914670271399	3.39598408493683e-05	2354.76963305677
Bcc137	F05	0.457972809692861	3.21479059911077e-05	2061.32584422845
Bcc137	F06	0.442206305632405	3.21780282999404e-05	2037.7665712335
Bcc138	G03	0.438088739115814	2.34728887320719e-05	3587.63759129651
Bcc138	G04	0.440054047724434	2.42114853085804e-05	3453.97478764919
Bcc138	G05	0.413472449129288	2.28312221101117e-05	3379.84320266269
Bcc138	G06	0.432326573463113	2.35280801819926e-05	3541.69102461977
Bcc139	B08	0.430159961178703	1.53655486199783e-05	5883.28137779786
Bcc139	B09	0.430717451267862	1.56324546323664e-05	5812.03522313261
Bcc139	B10	0.434865431347743	1.58232770567353e-05	5861.50903692309
Bcc139	B11	0.430011355612263	1.5347875771161e-05	5582.81387277893
Bcc140	C08	0.457682781426648	2.78278044764065e-05	2603.718214193
Bcc140	C09	0.474277391281012	2.99032180311391e-05	2987.44561566769
Bcc140	C10	0.4548688884179	2.75728808132812e-05	2630.87426051508
Bcc140	C11	0.451074544281253	2.85709455334919e-05	2878.08874624381
Bcc141	D08	0.45405789983086	2.66159073641606e-05	2853.41593431389
Bcc141	D09	0.450200584942994	2.70396736172651e-05	2919.09310999768
Bcc141	D10	0.451466321686374	2.63392953194873e-05	2817.28905248838
Bcc141	D11	0.449345619299005	2.73849957875064e-05	2971.36607163795
Bcc142	E08	0.392176741564143	1.68203009206306e-05	2399.68894975937
Bcc142	E09	0.409928369701212	1.88763580352827e-05	2144.76466169415
Bcc142	E10	0.393504653743472	1.70476850421671e-05	2453.43488487719
Bcc142	E11	0.489474995660353	1.59210707711072e-05	3093.57192024039
Bcc143	F08	0.343595178358404	1.09724573311579e-05	-1394.48871504152
Bcc143	F09	0.346052989914763	1.17611525977434e-05	-1099.2585913799
Bcc143	F10	0.351534018279164	1.136612716697e-05	-1167.11811165321
Bcc143	F11	0.346166894726421	1.13286842944709e-05	-1422.21695899806
Bcc144	G08	0.385569576858053	1.60243767639655e-05	2630.62982911958
Bcc144	G09	0.393202723114822	1.62390658831606e-05	2466.69084416447
Bcc144	G10	0.387973933609681	1.6585005903661e-05	2597.85344072055
Bcc144	G11	0.39000734521169	1.65810516240278e-05	2579.52276643319
BccJ2315	B02	0.359876719517593	9.01336939140417e-06	1860.75145333808
BccJ2315	B07	0.310841846349036	8.10362274611482e-06	-402.908453698122
BccJ2315	C02	0.381215072897258	9.46397750250131e-06	2670.45474521196
BccJ2315	C07	0.337642298233594	8.87267832748823e-06	854.592172858217
BccJ2315	D02	0.380742544738551	9.93603386164857e-06	3277.57920229952
BccJ2315	D07	0.313335866030974	8.10326498078683e-06	-328.960975623496
BmC5568	E02	0.476733004328273	3.75708810923155e-05	2365.95708066678
BmC5568	E07	0.479347957397664	4.05742981797215e-05	2190.78091201797
BmC5568	F02	0.672574374392238	5.48579532956879e-05	4141.56603495667
BmC5568	F07	0.475203471461139	4.06808064024104e-05	2239.20675622267
BmC5568	G02	0.480120156767544	3.8332705836392e-05	1787.48615766149
BmC5568	G07	0.483681510982189	4.14913615152925e-05	2175.04329470634
Bcc145	B03	0.411280777588015	1.51618991378218e-05	7607.47919970377
Bcc145	B04	0.404249319374382	1.49296471831061e-05	7095.51051675044
Bcc145	B05	0.405402664243025	1.48035749632051e-05	7126.95825196435
Bcc145	B06	0.397148962695966	1.44234909240865e-05	7131.99890140031
Bcc146	C03	0.432964803946906	1.42352367937035e-05	8701.63806275459
Bcc146	C04	0.425622498352815	1.40968400964188e-05	7909.45979997881
Bcc146	C05	0.417322888909523	1.36451594587291e-05	7906.64005143462
Bcc146	C06	0.419947473227274	1.27849521677027e-05	6362.60393998794
Bcc147	D03	0.696453765931572	7.09267000346266e-06	24029.9011887796
Bcc147	D04	0.57429215121171	6.54055728953054e-06	18982.5251356471
Bcc147	D05	0.492908349587956	6.59685429565353e-06	15816.0590647899
Bcc147	D06	0.453104067289576	6.599606650878e-06	13970.8770835053
Bcc148	E03	0.420775660618461	1.18070274087378e-05	8856.35520310795
Bcc148	E04	0.418814719329844	1.18527477351279e-05	8390.37536300432
Bcc148	E05	0.411223070469648	1.16679292018841e-05	8262.49834146928
Bcc148	E06	0.401946174939288	1.13257328916046e-05	7908.12718425615
Bcc149	F03	0.4139727641014	1.78489669720056e-05	5147.89819563952
Bcc149	F04	0.411460909105344	1.81056370585013e-05	5015.31088804095
Bcc149	F05	0.408964774474108	1.75830376750226e-05	4903.88909711015
Bcc149	F06	0.407948531729491	1.76053971826685e-05	4907.01740741675
Bcc150	G03	0.418948758327138	1.56264995968379e-05	10060.1830061213
Bcc150	G04	0.417094708787468	1.58419182407053e-05	10207.6621512557
Bcc150	G05	0.414352261684795	1.56350226087783e-05	10162.7457027045
Bcc150	G06	0.411305649207841	1.55247540965682e-05	10198.6625102299
Bcc151	B08	0.39240888383991	1.3424642121285e-05	11953.4591301307
Bcc151	B09	0.393249562943416	1.33544299576174e-05	11850.9920161475
Bcc151	B10	0.393784924410793	1.37254766366688e-05	12456.7593715409
Bcc151	B11	0.392418336499619	1.34311505784263e-05	12136.3661836072
Bcc152	C08	0.408277653557239	1.25678157134316e-05	10305.6741394108
Bcc152	C09	0.405373207473192	1.26479698303156e-05	10175.8972380583
Bcc152	C10	0.407297979928395	1.2933427623685e-05	10610.3225890425
Bcc152	C11	0.544156208548845	1.13517197183564e-05	10565.9043037661
Bcc153	D08	0.475606035391481	7.2416839188121e-06	19491.285194608
Bcc153	D09	0.4736528117757	7.17966864498745e-06	19414.8410795482
Bcc153	D10	0.47463058096266	7.4406995547016e-06	20711.1492253755
Bcc153	D11	0.492221987379872	7.12143060778665e-06	20853.7232124196
Bcc154	E08	0.411178806352415	1.10443438561864e-05	10541.7901280655
Bcc154	E09	0.413972026537647	1.11879457828202e-05	10591.893979545
Bcc154	E10	0.41514204264995	1.11983477585744e-05	10739.0465351287
Bcc154	E11	0.414626547672541	1.14307350402021e-05	11345.8375254637
Bcc155	F08	0.408681612431515	1.40160705116419e-05	7477.22777814962
Bcc155	F09	0.404706452917617	1.39342409724661e-05	7506.03198948752
Bcc155	F10	0.412071750123208	1.43159112358531e-05	7644.95007564207
Bcc155	F11	0.409825728273102	1.37544866634885e-05	7380.17202233128
Bcc156	G08	0.344937950107701	4.8499840312813e-06	-1240.39029095315
Bcc156	G09	0.338009200488137	5.28618908238923e-06	1025.65285760512
Bcc156	G10	0.332289781185792	5.31140763941984e-06	645.996429516026
Bcc156	G11	0.335395203964077	4.92534070660405e-06	107.96977931362
BccJ2315	E02	0.364725978091281	7.49498230513229e-06	7300.29480950036
BccJ2315	E07	0.34597343497706	7.16946187820155e-06	5610.2056741347
BccJ2315	F02	0.34986827779853	8.15010710709638e-06	5353.38992434236
BccJ2315	F07	0.356347180468424	7.92794832756743e-06	5509.56299816978
BccJ2315	G02	0.340478096611834	7.82244916412222e-06	4065.20092631571
BccJ2315	G07	0.353734263150303	8.43466445794739e-06	4348.57205008965
BmC5568	B02	0.471238485760294	3.13758808585989e-05	6407.08781410229
BmC5568	B07	0.460392483764058	3.30863916208344e-05	5859.76220641291
BmC5568	C02	0.499510392392502	3.55115680193968e-05	4737.93538297486
BmC5568	C07	0.4653478841771	3.46845466239935e-05	3653.55512795877
BmC5568	D02	0.471420056948022	3.24614879496944e-05	5063.62736258594
BmC5568	D07	0.458162341918318	3.31406581672497e-05	4424.16886938909
Bcc157	B03	0.377517396810713	8.48770873334475e-06	9258.82434945679
Bcc157	B04	0.375198518020561	8.46734940539732e-06	9095.3309902628
Bcc157	B05	0.376815051581625	8.25252386344384e-06	8386.21871306635
Bcc157	B06	0.374124306443183	8.24057411721542e-06	9127.40721711628
Bcc158	C03	0.155053933998153	2.83889139272389e-06	-24392.0033821712
Bcc158	C04	0.144953286700471	4.16538870048262e-06	-18103.4406928574
Bcc158	C05	0.149527683491679	4.04491031495881e-06	-18345.5235331554
Bcc158	C06	0.174206662869744	2.27768705856377e-06	-31752.4128026997
Bcc159	D03	0.283399811326929	5.5005151011639e-06	-4275.88300582291
Bcc159	D04	0.328998921669401	7.77911273013339e-06	437.298799970833
Bcc159	D05	0.354600646363134	5.99803945958426e-06	-4981.29765448597
Bcc159	D06	0.334973188116077	8.20504006081437e-06	1632.38651909933
Bcc160	E03	0.225792406914381	4.78633361022715e-06	-11419.8795381082
Bcc160	E04	0.243411160178201	5.50948538555235e-06	-7863.10811570139
Bcc160	E05	0.243117429490139	4.97844570918987e-06	-11522.9399164129
Bcc160	E06	0.243174678518842	4.93457191535806e-06	-9945.54220151062
Bcc161	F03	NA	NA	NA
Bcc161	F04	0.159234065183889	5.67870545164175e-07	-136921.602051317
Bcc161	F05	0.253582741870713	8.90064995095703e-07	-83361.6662128373
Bcc161	F06	0.815079727617477	1.90272965237717e-06	36309.8788932308
Bcc162	G03	0.384101772850663	9.44136563966551e-06	-917.429287169942
Bcc162	G04	0.380489594598798	9.64423066596878e-06	-464.857036318234
Bcc162	G05	0.386500259427482	9.67580756250691e-06	-1073.73284633183
Bcc162	G06	0.377764142214556	9.95483250624598e-06	-353.355433616642
Bcc163	B08	0.332972528412363	6.39112063441189e-06	2288.00564830945
Bcc163	B09	0.35158835274579	7.1278401349153e-06	3657.81908384262
Bcc163	B10	0.355323183270071	7.13933501241564e-06	3851.13351541567
Bcc163	B11	0.325188452434576	5.9906791117067e-06	1965.20039277007
Bcc164	C08	0.368528808427305	8.57713412478666e-06	2985.85918892337
Bcc164	C09	0.371131530445432	8.56556536936569e-06	2837.69494433234
Bcc164	C10	0.367247783653187	8.42280338292202e-06	2554.52429057572
Bcc164	C11	0.383380052451844	9.30254765652749e-06	3739.33323424794
Bcc165	D08	0.483271436980463	1.74131604384034e-05	8126.12563072274
Bcc165	D09	0.476425993656426	1.31062740463762e-05	6395.88194167375
Bcc165	D10	0.540704370164647	1.76592764760724e-05	8538.28738007231
Bcc165	D11	0.433726385252378	1.18590653819805e-05	3737.288433882
Bcc166	E08	0.514801898946254	1.51048929192773e-05	8366.24131835375
Bcc166	E09	0.393147135864859	1.18190201377816e-05	5369.27794537962
Bcc166	E10	0.357471647356226	8.79743312539386e-06	4891.74016554059
Bcc166	E11	0.526246262121147	1.65245857869e-05	9239.58072031167
Bcc167	F08	0.388892158626889	9.98650808710913e-06	6742.21319806684
Bcc167	F09	0.374524994497576	9.42825638516037e-06	6267.70694704227
Bcc167	F10	0.387589246652834	9.9897607264962e-06	6579.48634251953
Bcc167	F11	0.529813985428655	1.48903485528291e-05	12123.7285087646
Bcc168	G08	0.395192896723694	1.18675722919215e-05	2099.03986058716
Bcc168	G09	0.386287304064136	1.20382218999741e-05	2595.49223242807
Bcc168	G10	0.389241890348551	1.22288229138824e-05	2605.77864748125
Bcc168	G11	0.389601871274458	1.24772876475414e-05	2778.02522628315
BccJ2315	B02	NA	NA	NA
BccJ2315	B07	0.271394038130591	6.08812577662753e-06	-1411.10159101197
BccJ2315	C02	0.422054197081494	1.01725097309258e-05	8174.39830807258
BccJ2315	C07	0.292721753657172	6.61405857585334e-06	403.035013698091
BccJ2315	D02	0.3363755497771	7.7227935870675e-06	3377.52119011142
BccJ2315	D07	0.295869485704697	6.82471851955479e-06	915.039600234262
BccJ2315	E02	0.327382889314788	7.51962370906199e-06	2645.58208318163
BccJ2315	E07	0.29679464192914	6.83718100483091e-06	701.20228097293
BccJ2315	F02	0.311231018296639	6.18414941056144e-06	-1100.52085811201
BccJ2315	F07	0.305599526906197	7.1714984834027e-06	1718.36900620502
BccJ2315	G02	0.281325963290896	6.05290229366314e-06	-886.596019554656
BccJ2315	G07	0.301002273487454	6.85451282108826e-06	334.712371679035
Bcc169	B03	0.380149794415632	1.2488430465012e-05	402.921153337234
Bcc169	B04	0.398537683056505	1.37471961608329e-05	445.456858993689
Bcc169	B05	0.395732598289797	1.30994814509148e-05	558.369865472815
Bcc169	B06	0.3959966016264	1.34816873194826e-05	951.109049903217
Bcc170	C03	0.370413214852017	1.1082842988723e-05	-713.180478092439
Bcc170	C04	0.371478805194118	1.12512931850499e-05	-647.196553289494
Bcc170	C05	0.378797380599733	1.11600789098795e-05	-899.502576285535
Bcc170	C06	0.387349592415352	1.17278007895541e-05	-511.437181931862
Bcc171	D03	0.3902656806026	1.3851259505474e-05	1667.1012781226
Bcc171	D04	0.378253470714728	1.32285963868848e-05	1597.28042306211
Bcc171	D05	0.395446213560896	1.45363154415125e-05	1755.55363368446
Bcc171	D06	0.397376032790172	1.43305330854126e-05	1541.17099145924
Bcc172	E03	0.439193388611884	1.3773040085908e-05	220.970095787886
Bcc172	E04	0.407247256159841	1.26267926728539e-05	168.539920886773
Bcc172	E05	0.412342068504307	1.34092298211149e-05	143.898911976052
Bcc172	E06	0.410595259255147	1.28118788125531e-05	-33.1301482828101
Bcc173	F03	0.43500271286899	2.08044254229107e-05	3811.00025697796
Bcc173	F04	0.422642449094027	1.9844470550448e-05	3844.35832029583
Bcc173	F05	0.434454574448196	2.13192379579233e-05	3862.62615330182
Bcc173	F06	0.440997005111256	2.19936348780036e-05	3774.26295238428
Bcc174	G03	0.429896214809371	1.53664361738366e-05	2965.1828799494
Bcc174	G04	0.417119396803345	1.49665667700867e-05	3119.02820395952
Bcc174	G05	0.425679856621105	1.54745310823966e-05	3206.40336207634
Bcc174	G06	0.429578880496175	1.54446793075007e-05	2830.78553913321
Bcc175	B08	0.422919920430083	1.8358126683158e-05	3093.28958127621
Bcc175	B09	0.435370483563241	1.90252052994657e-05	3078.66487270148
Bcc175	B10	0.560652153397283	2.1023821159412e-05	5338.54350256715
Bcc175	B11	0.43364537820694	1.93405231326476e-05	3364.44966188174
Bcc176	C08	0.410492766487987	1.65284490488511e-05	2419.55690810383
Bcc176	C09	0.414218671638777	1.73727689791639e-05	2767.72101608719
Bcc176	C10	0.411742619405612	1.67319128399035e-05	2306.424529922
Bcc176	C11	0.600936602350167	1.77252253133419e-05	5136.29348109643
Bcc177	D08	0.417179885773031	1.90722417547359e-05	2851.56743358262
Bcc177	D09	0.430920593026312	1.98525346065318e-05	2756.5889369928
Bcc177	D10	0.424445770891891	1.94423136630894e-05	2702.65282741591
Bcc177	D11	0.432126981491884	1.94231463466831e-05	2694.07758971072
Bcc178	E08	0.427269617838775	1.83273222797662e-05	2513.26533818405
Bcc178	E09	0.42801372047228	1.88856676109546e-05	2543.28180308379
Bcc178	E10	0.428271088487956	1.8261447934911e-05	2326.82998161855
Bcc178	E11	0.425118537175132	1.81235609107777e-05	2420.16523780729
Bcc179	F08	0.425568517314545	1.74948328358206e-05	3709.25492014835
Bcc179	F09	0.425665599752951	1.71780235932067e-05	3619.85062409883
Bcc179	F10	0.431430315435136	1.71302055685087e-05	3379.53980263557
Bcc179	F11	0.428133994457319	1.67389942080531e-05	3257.15349428625
Bcc180	G08	0.317629078518971	6.43423885842081e-06	-7672.49623559251
Bcc180	G09	0.336397050794656	3.94674791508325e-06	-19519.071819076
Bcc180	G10	0.316070353393012	6.5390856500385e-06	-7680.04353581915
Bcc180	G11	0.309217807203989	6.27813071424206e-06	-7421.02359273172
BccJ2315	B02	0.340846686578496	1.03113068111975e-05	912.121267925128
BccJ2315	B07	0.263375785608128	7.48949547738645e-06	-4761.86459036054
BccJ2315	C02	0.309673411801652	9.21371923572431e-06	-1160.59263023032
BccJ2315	C07	0.293472370345206	8.53515485472965e-06	-2758.39091414497
BccJ2315	D02	0.316102033746644	9.14704370898459e-06	-972.775536524592
BccJ2315	D07	0.294247285942863	8.53628161753394e-06	-2503.01539233842
BccJ2315	E02	0.307833323527242	8.70889829742994e-06	-2386.97618088842
BccJ2315	E07	0.29766908295761	8.75981322400625e-06	-2326.94797648543
BccJ2315	F02	0.292057252185434	8.5401295367085e-06	-1818.73334073813
BccJ2315	F07	0.276807258566873	7.65296540893632e-06	-3596.19422477622
BccJ2315	G02	0.307982578527878	9.1503196333146e-06	-1876.36016121341
BccJ2315	G07	0.3165269140898	7.64351946004947e-06	-3479.86333784762
Bcc181	B03	0.348066937004551	4.36383083172717e-06	-4372.67790053611
Bcc181	B04	0.300286632893469	3.44497091066627e-06	-11901.8223998829
Bcc181	B05	0.405730946516987	2.73423213849557e-06	-16213.226273523
Bcc181	B06	2.25405752032848	9.07491891621959e-06	83757.7425687736
Bcc182	C03	0.307001058854081	6.97920082112113e-06	-3766.87068318099
Bcc182	C04	0.291309471745741	6.40833670386296e-06	-6376.3752780129
Bcc182	C05	0.309894868319267	5.50712740433522e-06	-9864.70639446886
Bcc182	C06	0.296978265275605	4.41683955871039e-06	-12473.8414954339
Bcc183	D03	0.320501374658584	5.98309330156939e-06	-5254.16531340471
Bcc183	D04	0.325468062477073	5.36611917045421e-06	-7490.1252867284
Bcc183	D05	0.347619959865967	4.43802590018795e-06	-10095.4631001682
Bcc183	D06	0.377544863470342	4.21165723012379e-06	-9360.09453897568
Bcc184	E03	0.367345507076149	7.8035323312011e-06	-5511.99593015831
Bcc184	E04	0.367128322503016	7.72220135825228e-06	-6731.42981135985
Bcc184	E05	0.356650636400113	6.86278860673236e-06	-9658.87982999218
Bcc184	E06	0.337787559747514	6.48216514829186e-06	-9043.57688278553
Bcc185	F03	0.315769019045526	6.18339715375036e-06	-8616.68475908558
Bcc185	F04	0.314932550401317	6.47315315472221e-06	-8522.68949091439
Bcc185	F05	0.314093274304094	6.17744852893171e-06	-8970.71256751037
Bcc185	F06	0.349961123359509	7.64255229592072e-06	-5152.21266097804
Bcc186	G03	0.390349372349427	7.83713124773808e-06	393.41289518218
Bcc186	G04	0.411432261942935	8.47523949772498e-06	1271.37703651846
Bcc186	G05	0.419527259537199	7.16608456678004e-06	-1491.61837747295
Bcc186	G06	0.442029025510526	5.01046278684604e-06	-1953.91587421472
Bcc187	B08	0.329137130911157	1.26851039500578e-05	576.967417524293
Bcc187	B09	0.341242964383318	1.3263599231495e-05	-48.8305612203533
Bcc187	B10	0.329992659662661	1.30806927336727e-05	615.268510360864
Bcc187	B11	0.334270003335142	1.34321178530782e-05	513.693642656949
Bcc188	C08	0.335920116948803	1.35795803832725e-05	-1496.39511249497
Bcc188	C09	0.337560041592633	1.38677464185952e-05	-1991.08967319579
Bcc188	C10	0.337440505088192	1.39542055094415e-05	-1460.89568470868
Bcc188	C11	0.333160719978358	1.40766774648878e-05	-1176.9977914006
Bcc189	D08	0.318727820288051	1.37685493822751e-05	902.833510915689
Bcc189	D09	0.32968910850264	1.39486540507718e-05	496.73877709678
Bcc189	D10	0.323102697032521	1.42090085653925e-05	1069.05208970314
Bcc189	D11	0.339225632573848	1.45486058229919e-05	874.124075171505
Bcc190	E08	0.40855219874834	1.33336514315094e-05	-1344.23103082283
Bcc190	E09	0.349180113704429	1.43330172199726e-05	-1875.8191406184
Bcc190	E10	0.347004410064442	1.40065219677813e-05	-1712.7851728899
Bcc190	E11	0.365973200557261	1.11463657014889e-05	-2690.31779070635
Bcc191	F08	0.286403762786217	1.22540583292203e-05	-1498.01454076797
Bcc191	F09	0.300058742192325	1.17890573319281e-05	-1840.70045547397
Bcc191	F10	0.295646040296296	1.27318511768731e-05	-1016.36439983263
Bcc191	F11	0.305017188018059	1.20832984136052e-05	-1933.92037376741
Bcc192	G08	0.346042281898222	1.15184308432678e-05	-2229.69631533143
Bcc192	G09	0.358856739111965	1.19466098717736e-05	-3126.09109966091
Bcc192	G10	0.339682107776403	1.15026687690018e-05	-2915.17335691775
Bcc192	G11	0.332438199047283	1.27666959841567e-05	-1196.27326258205
BccJ2315	B02	0.344424025859545	8.56608560308838e-06	62.8225653831563
BccJ2315	B07	0.252357720304269	5.47351168385868e-06	-8848.90211867976
BccJ2315	C02	0.374318606472745	9.62331816349201e-06	1396.36232735675
BccJ2315	C07	0.302528551877985	6.83934428576213e-06	-7012.24516956229
BccJ2315	D02	0.350186856237989	9.24292755629288e-06	1476.28648145744
BccJ2315	D07	0.269084772114172	6.39312510965407e-06	-5337.41641767359
BmC5568	E02	0.473900620335948	3.78885466813003e-05	1499.84459463699
BmC5568	E07	0.490095787105416	3.96919162380298e-05	820.602167466991
BmC5568	F02	0.467912724197621	3.96972617719789e-05	1576.79494450153
BmC5568	F07	0.478392983253138	3.9564100328069e-05	1460.29066876616
BmC5568	G02	0.479990082359338	3.94254235127883e-05	1227.6484561905
BmC5568	G07	0.48507995088998	3.82000542494782e-05	617.866165138173
Bcc193	B03	0.362451977142137	1.94686120919892e-05	-2228.6768888824
Bcc193	B04	0.353102575532343	1.95287195648757e-05	-2140.06829528826
Bcc193	B05	0.349683185068903	1.74662599834156e-05	-2788.13557377476
Bcc193	B06	0.333799455981128	1.73931105390743e-05	-2765.32298997014
Bcc201	C03	0.455683077405801	2.50241802385803e-05	1981.64357816044
Bcc201	C04	0.45578762329583	2.65412704066903e-05	1826.03388527888
Bcc201	C05	0.452205665883168	2.75007614716181e-05	2055.34780238744
Bcc201	C06	0.437588231110123	2.58781077966357e-05	1777.03359666578
Bcc202	D03	0.424958616753087	2.33192362644085e-05	1691.92329262502
Bcc202	D04	0.426932812667961	2.47010517622234e-05	1678.88173608454
Bcc202	D05	0.42943904876934	2.50850569046363e-05	1636.12565231262
Bcc202	D06	0.424053844712472	2.50640928008063e-05	1631.17388843165
Bcc203	E03	0.427088407197244	2.24131038062302e-05	840.60914653429
Bcc203	E04	0.421927613666324	2.27584825407483e-05	626.542173530484
Bcc203	E05	0.423049232553968	2.36018442419051e-05	972.748289358263
Bcc203	E06	0.410364893450122	2.29113467824585e-05	1049.76612299369
Bcc204	F03	0.402304765270465	2.1504813679653e-05	1074.54545547355
Bcc204	F04	0.401917045433148	2.23006622891584e-05	1163.9748444528
Bcc204	F05	0.405725808458539	2.27811644180354e-05	1321.30493388949
Bcc204	F06	0.413155676101188	2.25296739151612e-05	1414.96806286776
Bcc229	B08	0.413779861443552	1.98205733489455e-05	2113.97093234703
Bcc229	B09	0.411422877376191	2.00900318095195e-05	1986.89922895894
Bcc229	B10	0.417401646884433	2.17422769304539e-05	2541.88795554274
Bcc229	B11	0.412919381767902	2.10641598652277e-05	2253.72201700794
Bcc230	C08	0.412843278331881	1.51257484813128e-05	6104.50399417636
Bcc230	C09	0.416523739304105	1.55866674824464e-05	6232.10540488961
Bcc230	C10	0.413602398538278	1.54538098286717e-05	6277.06360672053
Bcc230	C11	0.415170415080974	1.56818907455558e-05	6447.48254265902
Bcc231	D08	0.425974810158894	1.82451603265224e-05	5484.18354109511
Bcc231	D09	0.416906397724142	1.85362270099151e-05	5335.94600660848
Bcc231	D10	0.438019112835652	1.91324896642002e-05	5557.41159948826
Bcc231	D11	0.422926315042902	1.87111392392525e-05	5410.57167549483
Bcc232	E08	0.405310361251641	1.70415650379811e-05	4401.03167733711
Bcc232	E09	0.422026432632014	1.70469813119221e-05	4117.01553255274
Bcc232	E10	0.410139093162367	1.79744938861877e-05	4605.81062822429
Bcc232	E11	0.413141331279028	1.79587511805261e-05	4698.05503032791
Bcc233	F08	0.402534190306294	1.74282651963542e-05	3070.52212263394
Bcc233	F09	0.45552480084058	2.20409063863629e-05	5446.37616501317
Bcc233	F10	0.413357877771694	1.85248290199046e-05	3315.54582755102
Bcc233	F11	0.407048289014962	1.83442854336442e-05	3191.26042509752
Bcc234	G08	0.409925228759879	1.67454732611222e-05	5214.51932508504
Bcc234	G09	0.407058639571867	1.67283022429034e-05	4970.23490673517
Bcc234	G10	0.414908960815643	1.74604704034734e-05	5229.23714338859
Bcc234	G11	0.413751002807241	1.71587327942441e-05	5217.14883309839
BccJ2315	B02	0.406566989029225	1.08017267695872e-05	5769.85709213612
BccJ2315	B07	0.282384088230627	8.20544948251116e-06	228.808185363728
BccJ2315	C02	0.412136907378617	1.04911220309663e-05	5464.46144668403
BccJ2315	C07	0.367347638778678	1.08124756692236e-05	4533.99497026424
BccJ2315	D02	0.452583087042235	3.30707687528763e-05	2012.26673677497
BccJ2315	D07	0.455992455081311	3.94055066689275e-05	2381.82255374628
BccJ2315	E02	0.467853418062134	3.68632007145646e-05	2033.82785877253
BccJ2315	E07	0.45313507345448	3.79352886614717e-05	2077.73150872748
BccJ2315	F02	0.391822208299431	1.08299896902717e-05	4623.3394290239
BccJ2315	F07	0.370454721808976	1.04823436724118e-05	4104.11257910793
BccJ2315	G02	0.387107647752932	1.07612141038727e-05	4427.81494898405
BccJ2315	G07	0.309607158164184	9.35139893094858e-06	1601.18874074751
Bcc205	B03	0.425555207779236	1.8778306692075e-05	1439.20368405848
Bcc205	B04	0.42120114785339	1.98366212023881e-05	2273.99304777196
Bcc205	B05	0.413414010266124	1.90587512216686e-05	1945.41614271529
Bcc205	B06	0.415072333388894	1.97632898950506e-05	1941.18199450351
Bcc206	C03	0.43640446704267	2.19709082136784e-05	2313.29337067595
Bcc206	C04	0.432074595197813	2.13745230900909e-05	1363.01417688297
Bcc206	C05	0.424010809795431	2.22590365039138e-05	2047.290399853
Bcc206	C06	0.419204377203273	2.14170408544975e-05	1641.93441771652
Bcc207	D03	0.41709154803359	1.80986748269847e-05	611.535933916506
Bcc207	D04	0.421941088694144	1.95011159937615e-05	982.863874816881
Bcc207	D05	0.433318274636344	1.97449123800687e-05	1249.38370474297
Bcc207	D06	0.439653490757708	2.04900513526949e-05	1506.36444707776
Bcc208	E03	0.398259114956747	1.54563832759777e-05	-585.007160668622
Bcc208	E04	0.397780001137112	1.52578916885631e-05	-1013.71924456166
Bcc208	E05	0.384250984922245	1.4368090495676e-05	-1056.28955693512
Bcc208	E06	0.37798887746279	1.39071429329078e-05	-1360.65686824727
Bcc209	F03	0.412188239523666	1.949390988437e-05	2333.6925431985
Bcc209	F04	0.40713516534004	1.92594601697711e-05	2369.26953287575
Bcc209	F05	0.410202824227337	1.97095078885878e-05	2517.80216716975
Bcc209	F06	0.400939879237244	1.88601220185496e-05	2328.86852624387
Bcc210	G03	0.410712277592241	2.66671586771447e-05	1183.52727434574
Bcc210	G04	0.407983802653036	2.69535833278883e-05	1082.57698653385
Bcc210	G05	0.403803597165986	2.78854973543853e-05	1380.18522754031
Bcc210	G06	0.397472794100763	2.72018215306284e-05	1211.14514138942
Bcc211	B08	0.400407767438671	2.37313527092553e-05	1929.81709259673
Bcc211	B09	0.399418186085959	2.39861150717895e-05	1752.34565795801
Bcc211	B10	0.403962356876049	2.4306232935119e-05	1732.42705961819
Bcc211	B11	0.408553332667121	2.47105013108382e-05	1933.77270577604
Bcc212	C08	0.380439881210099	2.44710354329503e-05	1104.68759221162
Bcc212	C09	0.380417349107311	2.51933232454659e-05	1017.66974021427
Bcc212	C10	0.370352361816673	2.41245938231241e-05	962.467376318865
Bcc212	C11	0.379532301978646	2.54539476083231e-05	1149.22335845412
Bcc213	D08	0.347465321646292	8.25391557851253e-06	-4315.36192441334
Bcc213	D09	0.345661924155762	8.40541699508371e-06	-4289.79850638873
Bcc213	D10	0.340467455535103	8.52820179014281e-06	-4263.70024742395
Bcc213	D11	0.348671678402918	8.74435460446094e-06	-3873.92809558263
Bcc214	E08	0.383411743504352	1.73825240203865e-05	2714.24115572927
Bcc214	E09	0.383217939765958	1.7602052198391e-05	2354.71506245383
Bcc214	E10	0.390381024582822	1.84325543623581e-05	2902.37734435733
Bcc214	E11	0.394628699880006	1.91913763514794e-05	3084.79812359617
Bcc215	F08	0.307503501328134	2.79748238112265e-06	-26099.1014146496
Bcc215	F09	0.300234461004127	2.80881849211672e-06	-26230.9866745618
Bcc215	F10	0.319868439214416	3.07253198080192e-06	-22976.1278305244
Bcc215	F11	0.304277765834156	2.9631452288601e-06	-25059.5587883867
Bcc216	G08	0.423906341401154	2.0968242105252e-05	1569.06362396612
Bcc216	G09	0.424526138319268	2.05120885636449e-05	1279.93326771601
Bcc216	G10	0.431450223338581	2.12368281604075e-05	1484.22740849379
Bcc216	G11	0.427480024606383	2.17479737919491e-05	1777.24521009717
BccJ2315	E02	0.444185067118324	3.44317712092476e-05	3477.2935297176
BccJ2315	E07	0.430007587035858	3.39145677279384e-05	3193.52770001559
BccJ2315	F02	0.380780393686342	1.05649755968978e-05	3994.09493366789
BccJ2315	F07	0.370805738470643	1.03331625396786e-05	3221.15312623115
BccJ2315	G02	0.387499276238942	1.03476337340239e-05	2330.98595381831
BccJ2315	G07	0.373252705256946	1.02595691067568e-05	1889.911865598
BmC5568	B02	0.384208114304121	9.96070072057574e-06	4318.48380291429
BmC5568	B07	0.333007888185999	8.95453046385828e-06	1686.61962440489
BmC5568	C02	0.397556482506789	1.02809708822133e-05	4501.45454283186
BmC5568	C07	0.359489448887342	9.78310785596204e-06	2043.31677839556
BmC5568	D02	0.443963434833657	3.34327275537196e-05	3932.73212608645
BmC5568	D07	0.434217705192641	3.54108637805673e-05	3508.30349745386
Bcc217	B03	0.476144289222312	1.65445809077595e-05	4984.87886965373
Bcc217	B04	0.608240551186306	2.12923396286814e-05	7859.02826519545
Bcc217	B05	0.440412853861922	1.52467684037266e-05	3402.99637812683
Bcc217	B06	0.421952579983069	1.43641194125184e-05	2685.19173274023
Bcc218	C03	0.256006561587986	1.82184696151088e-06	-51291.5495139167
Bcc218	C04	0.206487430452861	2.9847061264474e-06	-26340.2566775958
Bcc218	C05	0.256483262457815	1.61013092067286e-06	-57035.2154620487
Bcc218	C06	0.190394887346007	2.04546866851432e-06	-44094.3081076049
Bcc219	D03	0.438753661391114	2.19101461024875e-05	2708.06106151595
Bcc219	D04	0.453902639478826	2.3430494075779e-05	2847.87572575701
Bcc219	D05	0.446266092275685	2.29975944075131e-05	2658.42042138004
Bcc219	D06	0.439981349935195	2.19792011830793e-05	2176.82163329836
Bcc220	E03	0.54879976552597	1.87090488828436e-05	3761.69156404073
Bcc220	E04	0.578956414060275	1.89947820567127e-05	3327.96784306759
Bcc220	E05	0.566129854063449	1.73377888862092e-05	2216.25063771635
Bcc220	E06	0.524788621729618	1.43951365639211e-05	557.047983389763
Bcc221	F03	NA	NA	NA
Bcc221	F04	NA	NA	NA
Bcc221	F05	NA	NA	NA
Bcc221	F06	NA	NA	NA
Bcc222	G03	0.428340146001502	2.09716383134398e-05	3169.10102986856
Bcc222	G04	0.421520944742859	2.07411837605338e-05	2903.53335222466
Bcc222	G05	0.423446021308334	2.07452852348439e-05	2948.33678617329
Bcc222	G06	0.559542700297454	2.7200077024408e-05	5811.9761980365
Bcc223	B08	0.41490925524356	1.9929224160968e-05	2753.87305306344
Bcc223	B09	0.415764367981545	1.99614433081359e-05	2498.84765147039
Bcc223	B10	0.646091985355934	3.00811759247324e-05	6522.58540854029
Bcc223	B11	0.454511058902417	2.19911800049693e-05	3096.0673874291
Bcc224	C08	0.422800413502134	2.75084286936001e-05	1598.04826284109
Bcc224	C09	0.546668457443129	3.34116349037462e-05	3752.84464692801
Bcc224	C10	0.436782698339951	2.86879621763339e-05	1689.55324268197
Bcc224	C11	0.431519700208886	2.79807133937664e-05	1600.81137800122
Bcc225	D08	0.414675198291982	2.66289399735065e-05	1552.21731531204
Bcc225	D09	0.535217676102901	3.35256145871566e-05	3397.40713493908
Bcc225	D10	0.437532325807019	2.79334160329549e-05	1514.86726894531
Bcc225	D11	0.411097548988123	2.66297683429896e-05	1638.77375353321
Bcc226	E08	0.531910790128274	2.68259225988105e-05	2995.76493158773
Bcc226	E09	0.55584625735732	2.93958802752784e-05	3652.49108684797
Bcc226	E10	0.554467885402253	3.07460993470515e-05	4089.30618455619
Bcc226	E11	0.564623551161768	2.94513684318243e-05	3633.51263251436
Bcc227	F08	0.410274442208035	1.02695350986437e-05	12308.1922484489
Bcc227	F09	0.439795009315907	1.08811305313892e-05	12509.3251921196
Bcc227	F10	0.4478300158983	1.1586098527847e-05	13760.5805958812
Bcc227	F11	0.332353927333911	8.61579014252337e-06	8780.47108610841
Bcc228	G08	0.517568478314364	2.39103664286786e-05	9862.97261067574
Bcc228	G09	0.393308749833789	1.52942392513885e-05	5541.26787335087
Bcc228	G10	0.402394328221666	1.63040205682392e-05	5347.92557176804
Bcc228	G11	0.398667583487828	1.6536221733845e-05	5616.96621876813
BccJ2315	B02	0.405075686410722	1.10790418793027e-05	4631.96007422031
BccJ2315	B07	0.352534073432078	9.53825213705376e-06	2326.04659732964
BccJ2315	C02	0.37885388421198	1.00739919947577e-05	3335.44500578874
BccJ2315	C07	0.346376740847088	9.67406822274668e-06	1724.90226916574
BccJ2315	F02	0.418979535925305	1.12248838366878e-05	3641.76273976434
BccJ2315	F07	0.348593555950582	9.61725725821169e-06	1563.44385150534
BccJ2315	G02	0.359373273648141	1.00245225657102e-05	2291.6326469143
BccJ2315	G07	0.399834244895412	1.18381411368723e-05	5276.2135541061
Bmc5568	D02	0.573821861471214	4.86375503516937e-05	6527.59685355229
Bmc5568	D07	0.421067372692377	3.46263972008989e-05	3203.94440582834
Bmc5568	E02	0.592584154634922	5.03898870951594e-05	5863.84070561479
Bmc5568	E07	0.642553116424721	5.11725316354425e-05	5440.82093347614
